# Supplementary material for: A deeper look at carrier proteome effects for single-cell proteomics
Source: Commun Biol. 2022 Feb 22;5:150. doi: 10.1038/s42003-022-03095-4 (PMC8863851; doi:10.1038/s42003-022-03095-4)
Supplement: Supplementary file 4 — Supplementary Data 1 [file 42003_2022_3095_MOESM4_ESM.xlsx]

## Sheet: Fig1b
Accession	Carrier	Ratio	Organism
P0ADE6	EY	14	Ecoli
P04075	EY	14	Human
P63104	EY	14	Human
P0A6P1	EY	14	Ecoli
P13929	EY	14	Human
P26641	EY	14	Human
Q16777	EY	14	Human
P0A7S9	EY	14	Ecoli
Q9Y4G6	EY	14	Human
P10591	EY	14	Yeast
P40150	EY	14	Yeast
P02406	EY	14	Yeast
Q99337	EY	14	Yeast
P39939	EY	14	Yeast
P0A7T3	EY	14	Ecoli
P0AG44	EY	14	Ecoli
P39023	EY	14	Human
P0CX38	EY	14	Yeast
P29692	EY	14	Human
Q71UI9	EY	14	Human
P05743	EY	14	Yeast
P38013	EY	14	Yeast
P0A850	EY	14	Ecoli
P26373	EY	14	Human
Q12906	EY	14	Human
P78417	EY	14	Human
P06168	EY	14	Yeast
A7E2Y1	EY	14	Human
P21954	EY	14	Yeast
Q8WVV9	EY	14	Human
P15531	EY	14	Human
Q9C0A0	EY	14	Human
P39003	EY	14	Yeast
P14540	EY	14	Yeast
J3QQQ9	EY	14	Human
P05388	EY	14	Human
O75347	EY	14	Human
P14625	EY	14	Human
Q96AE4	EY	14	Human
P0C2H8	EY	14	Yeast
P30050	EY	14	Human
P38061	EY	14	Yeast
Q16576	EY	14	Human
P02042	EY	14	Human
Q99832	EY	14	Human
P22203	EY	14	Yeast
P03023	EY	14	Ecoli
P07560	EY	14	Yeast
P04806	EY	14	Yeast
P02765	EY	14	Human
O00571	EY	14	Human
P08865	EY	14	Human
Q71UM5	EY	14	Human
P18669	EY	14	Human
P14174	EY	14	Human
P43487	EY	14	Human
P05496	EY	14	Human
P26786	EY	14	Yeast
Q14974	EY	14	Human
Q9Y224	EY	14	Human
P39687	EY	14	Human
P09382	EY	14	Human
P32324	EY	14	Yeast
P08670	EY	14	Human
P14127	EY	14	Yeast
Q16658	EY	14	Human
P50914	EY	14	Human
P07900	EY	14	Human
P02768	EY	14	Human
P0A6F9	EY	14	Ecoli
P0A917	EY	14	Ecoli
P31947	EY	14	Human
P02829	EY	14	Yeast
P31327	EY	14	Human
P0A7X3	EY	14	Ecoli
P0A858	EY	14	Ecoli
Q01105	EY	14	Human
P55072	EY	14	Human
P38701	EY	14	Yeast
P00924	EY	14	Yeast
P27482	EY	14	Human
Q8NFF5	EY	14	Human
P39019	EY	14	Human
P63267	EY	14	Human
P0CE48	EY	14	Ecoli
P0A7J7	EY	14	Ecoli
P04792	EY	14	Human
Q9H3K6	EY	14	Human
P48837	EY	14	Yeast
P0AG51	EY	14	Ecoli
P62906	EY	14	Human
P49327	EY	14	Human
P68206	EY	14	Ecoli
Q5QNW6	EY	14	Human
P0CH09	EY	14	Yeast
P00448	EY	14	Ecoli
Q9Y617	EY	14	Human
P0A6A8	EY	14	Ecoli
H3BNC9	EY	14	Human
P54115	EY	14	Yeast
P62328	EY	14	Human
P26783	EY	14	Yeast
P31539	EY	14	Yeast
P46783	EY	14	Human
Q02878	EY	14	Human
P46676	EY	14	Yeast
P25786	EY	14	Human
O75390	EY	14	Human
P42766	EY	14	Human
P22803	EY	14	Yeast
P60866	EY	14	Human
Q15181	EY	14	Human
P00966	EY	14	Human
P49207	EY	14	Human
P53953	EY	14	Yeast
P0A7W1	EY	14	Ecoli
Q5TEC6	EY	14	Human
P09972	EY	14	Human
P62491	EY	14	Human
Q9P0M6	EY	14	Human
O43175	EY	14	Human
O43390	EY	14	Human
P69910	EY	14	Ecoli
P62277	EY	14	Human
P62987	EY	14	Human
P21333	EY	14	Human
P39516	EY	14	Yeast
P62917	EY	14	Human
P62241	EY	14	Human
P0A799	EY	14	Ecoli
P30046	EY	14	Human
P02994	EY	14	Yeast
P06744	EY	14	Human
P16949	EY	14	Human
P62304	EY	14	Human
P33442	EY	14	Yeast
E9PR17	EY	14	Human
P04840	EY	14	Yeast
P62399	EY	14	Ecoli
P18077	EY	14	Human
P62847	EY	14	Human
P36578	EY	14	Human
P17987	EY	14	Human
P05386	EY	14	Human
P62269	EY	14	Human
P21291	EY	14	Human
P0AG48	EY	14	Ecoli
P49411	EY	14	Human
P0A9B2	EY	14	Ecoli
P08997	EY	14	Ecoli
Q32P51	EY	14	Human
P0AG67	EY	14	Ecoli
Q9Y266	EY	14	Human
P09525	EY	14	Human
P06996	EY	14	Ecoli
P41940	EY	14	Yeast
Q07478	EY	14	Yeast
P0A7M2	EY	14	Ecoli
P10620	EY	14	Human
P00441	EY	14	Human
P49458	EY	14	Human
P62753	EY	14	Human
P05737	EY	14	Yeast
P30041	EY	14	Human
Q15149	EY	14	Human
P29547	EY	14	Yeast
P16140	EY	14	Yeast
P27635	EY	14	Human
P38555	EY	14	Yeast
Q14697	EY	14	Human
P28066	EY	14	Human
Q01650	EY	14	Human
P00925	EY	14	Yeast
P00360	EY	14	Yeast
P0A972	EY	14	Ecoli
P62829	EY	14	Human
P06169	EY	14	Yeast
P0AE08	EY	14	Ecoli
P49321	EY	14	Human
P07237	EY	14	Human
P16521	EY	14	Yeast
P0ACF0	EY	14	Ecoli
P45880	EY	14	Human
P41805	EY	14	Yeast
Q8NC51	EY	14	Human
P30044	EY	14	Human
P40926	EY	14	Human
I3L0A0	EY	14	Human
P05141	EY	14	Human
P08238	EY	14	Human
P60422	EY	14	Ecoli
P29401	EY	14	Human
P38088	EY	14	Yeast
P26599	EY	14	Human
Q3E757	EY	14	Yeast
P0AG63	EY	14	Ecoli
P0A7V0	EY	14	Ecoli
E9PAV3	EY	14	Human
P0A9G6	EY	14	Ecoli
P0A7L0	EY	14	Ecoli
P84098	EY	14	Human
P34730	EY	14	Yeast
P05783	EY	14	Human
P62873	EY	14	Human
P62280	EY	14	Human
P60842	EY	14	Human
P20674	EY	14	Human
P23528	EY	14	Human
Q02543	EY	14	Human
P61604	EY	14	Human
P22234	EY	14	Human
P0CX40	EY	14	Yeast
P0ADB1	EY	14	Ecoli
P26038	EY	14	Human
P19882	EY	14	Yeast
P40429	EY	14	Human
P00558	EY	14	Human
P21796	EY	14	Human
P31943	EY	14	Human
P50990	EY	14	Human
P30048	EY	14	Human
P62899	EY	14	Human
O00299	EY	14	Human
P31116	EY	14	Yeast
O14980	EY	14	Human
P08195	EY	14	Human
P26447	EY	14	Human
Q09666	EY	14	Human
Q15366	EY	14	Human
Q71U36	EY	14	Human
P11142	EY	14	Human
P32969	EY	14	Human
P10081	EY	14	Yeast
P17096	EY	14	Human
P60010	EY	14	Yeast
P46779	EY	14	Human
Q07020	EY	14	Human
Q16695	EY	14	Human
Q56UQ5	EY	14	Human
P0CS90	EY	14	Yeast
P30086	EY	14	Human
P53252	EY	14	Yeast
P68104	EY	14	Human
P25788	EY	14	Human
P60709	EY	14	Human
Q00839	EY	14	Human
P07195	EY	14	Human
P53999	EY	14	Human
P07170	EY	14	Yeast
P62081	EY	14	Human
P67936	EY	14	Human
P0A7R5	EY	14	Ecoli
P23396	EY	14	Human
P0ABT2	EY	14	Ecoli
P35637	EY	14	Human
P07355	EY	14	Human
Q99880	EY	14	Human
P0A7K2	EY	14	Ecoli
Q15365	EY	14	Human
P02545	EY	14	Human
P67809	EY	14	Human
O00193	EY	14	Human
P08200	EY	14	Ecoli
P04406	EY	14	Human
P80723	EY	14	Human
P26639	EY	14	Human
P63279	EY	14	Human
Q6EEV6	EY	14	Human
P61981	EY	14	Human
P0A7A9	EY	14	Ecoli
P11021	EY	14	Human
P00359	EY	14	Yeast
P07910	EY	14	Human
P62913	EY	14	Human
P62266	EY	14	Human
P02413	EY	14	Ecoli
P41091	EY	14	Human
P10664	EY	14	Yeast
P63173	EY	14	Human
P22626	EY	14	Human
Q15185	EY	14	Human
P61353	EY	14	Human
P49773	EY	14	Human
P60438	EY	14	Ecoli
P62424	EY	14	Human
P02400	EY	14	Yeast
Q96DG6	EY	14	Human
P68191	EY	14	Ecoli
Q9HB71	EY	14	Human
P28241	EY	14	Yeast
P07737	EY	14	Human
P0A7L8	EY	14	Ecoli
P05198	EY	14	Human
P30101	EY	14	Human
P05755	EY	14	Yeast
P31942	EY	14	Human
P62805	EY	14	Human
P61978	EY	14	Human
P24534	EY	14	Human
P0ABK5	EY	14	Ecoli
P09435	EY	14	Yeast
P36008	EY	14	Yeast
P62888	EY	14	Human
P32353	EY	14	Yeast
P18621	EY	14	Human
P13073	EY	14	Human
P23246	EY	14	Human
Q13247	EY	14	Human
P53396	EY	14	Human
Q92841	EY	14	Human
P62910	EY	14	Human
Q13162	EY	14	Human
P63241	EY	14	Human
P69783	EY	14	Ecoli
P62937	EY	14	Human
P46778	EY	14	Human
P35268	EY	14	Human
P48589	EY	14	Yeast
P0A862	EY	14	Ecoli
P25705	EY	14	Human
P06576	EY	14	Human
P22314	EY	14	Human
P27824	EY	14	Human
Q8WYP3	EY	14	Human
P00549	EY	14	Yeast
P68919	EY	14	Ecoli
P04080	EY	14	Human
P00338	EY	14	Human
P16070	EY	14	Human
P0DMV9	EY	14	Human
A6NKF7	EY	14	Human
P14832	EY	14	Yeast
P0AFH8	EY	14	Ecoli
Q99714	EY	14	Human
P0A8G6	EY	14	Ecoli
P10412	EY	14	Human
P35579	EY	14	Human
P69908	EY	14	Ecoli
P78371	EY	14	Human
Q08245	EY	14	Yeast
P46777	EY	14	Human
P16403	EY	14	Human
P0A7W7	EY	14	Ecoli
P23248	EY	14	Yeast
P02358	EY	14	Ecoli
P62701	EY	14	Human
P0A7V3	EY	14	Ecoli
P15992	EY	14	Yeast
P0A7R1	EY	14	Ecoli
P62263	EY	14	Human
P40227	EY	14	Human
P62851	EY	14	Human
P83731	EY	14	Human
P39015	EY	14	Yeast
P06703	EY	14	Human
P17536	EY	14	Yeast
P0A7J3	EY	14	Ecoli
O43707	EY	14	Human
P09429	EY	14	Human
P19338	EY	14	Human
P60903	EY	14	Human
P0CX48	EY	14	Yeast
P0A7R9	EY	14	Ecoli
P15108	EY	14	Yeast
P13639	EY	14	Human
P19414	EY	14	Yeast
P0A6Y8	EY	14	Ecoli
P15880	EY	14	Human
P31948	EY	14	Human
P60660	EY	14	Human
Q9UQ80	EY	14	Human
P61247	EY	14	Human
Q14103	EY	14	Human
Q9BUP0	EY	14	Human
Q53LP3	EY	14	Human
Q06830	EY	14	Human
P0CX35	EY	14	Yeast
P55084	EY	14	Human
P46781	EY	14	Human
Q07955	EY	14	Human
P12709	EY	14	Yeast
O14979	EY	14	Human
P02359	EY	14	Ecoli
P0A9Y6	EY	14	Ecoli
P68679	EY	14	Ecoli
P51858	EY	14	Human
P04083	EY	14	Human
P23526	EY	14	Human
P15121	EY	14	Human
Q6PD62	EY	14	Human
P38720	EY	14	Yeast
P12004	EY	14	Human
Q9UII2	EY	14	Human
P23301	EY	14	Yeast
Q16719	EY	14	Human
P06748	EY	14	Human
Q00610	EY	14	Human
P0A910	EY	14	Ecoli
P00817	EY	14	Yeast
Q02790	EY	14	Human
P31949	EY	14	Human
P04912	EY	14	Yeast
P61313	EY	14	Human
P0CX24	EY	14	Yeast
P05750	EY	14	Yeast
P00942	EY	14	Yeast
P20290	EY	14	Human
P18124	EY	14	Human
Q969Q0	EY	14	Human
P0AET2	EY	14	Ecoli
P10592	EY	14	Yeast
P07954	EY	14	Human
P38646	EY	14	Human
P06733	EY	14	Human
P10809	EY	14	Human
Q04695	EY	14	Human
P0A6P9	EY	14	Ecoli
P31658	EY	14	Ecoli
P62750	EY	14	Human
P52272	EY	14	Human
P34931	EY	14	Human
Q15084	EY	14	Human
P64581	EY	14	Ecoli
P04456	EY	14	Yeast
P25398	EY	14	Human
P10599	EY	14	Human
O43852	EY	14	Human
P40925	EY	14	Human
P35613	EY	14	Human
P23284	EY	14	Human
P0ACF8	EY	14	Ecoli
P07437	EY	14	Human
P14618	EY	14	Human
P0C018	EY	14	Ecoli
P12268	EY	14	Human
P60390	EY	14	Ecoli
P62826	EY	14	Human
P68371	EY	14	Human
P0A7V8	EY	14	Ecoli
P34760	EY	14	Yeast
P60723	EY	14	Ecoli
P00950	EY	14	Yeast
P49368	EY	14	Human
P11940	EY	14	Human
P22392	EY	14	Human
P0AA10	EY	14	Ecoli
Q08211	EY	14	Human
P08758	EY	14	Human
P63167	EY	14	Human
P02293	EY	14	Yeast
P52209	EY	14	Human
P05787	EY	14	Human
P0AG55	EY	14	Ecoli
P00445	EY	14	Yeast
Q15233	EY	14	Human
P62244	EY	14	Human
P37194	EY	14	Ecoli
P05455	EY	14	Human
P00330	EY	14	Yeast
P02786	EY	14	Human
P48643	EY	14	Human
P14126	EY	14	Yeast
P63244	EY	14	Human
P22217	EY	14	Yeast
P0A7U7	EY	14	Ecoli
P0A6M8	EY	14	Ecoli
P14314	EY	14	Human
P00560	EY	14	Yeast
P14324	EY	14	Human
P06753	EY	14	Human
P20962	EY	14	Human
P09923	EY	14	Human
P61175	EY	14	Ecoli
P32119	EY	14	Human
P06454	EY	14	Human
P05387	EY	14	Human
P07267	EY	14	Yeast
P62258	EY	14	Human
P11075	EY	14	Yeast
P04040	EY	14	Human
Q07065	EY	14	Human
P22943	EY	14	Yeast
P07602	EY	14	Human
P22087	EY	14	Human
P37802	EY	14	Human
P62249	EY	14	Human
Q14315	EY	14	Human
Q99497	EY	14	Human
P27797	EY	14	Human
Q03048	EY	14	Yeast
P62857	EY	14	Human
P46776	EY	14	Human
P60174	EY	14	Human
P47914	EY	14	Human
P05319	EY	14	Yeast
P99999	EY	14	Human
P0A6F5	EY	14	Ecoli
P25789	EY	14	Human
P76177	EY	210	Ecoli
P0ADE6	EY	210	Ecoli
P04075	EY	210	Human
P0A6P1	EY	210	Ecoli
P16387	EY	210	Yeast
Q12335	EY	210	Yeast
P26641	EY	210	Human
Q16777	EY	210	Human
P0A7S9	EY	210	Ecoli
Q12305	EY	210	Yeast
P39954	EY	210	Yeast
P10080	EY	210	Yeast
P10591	EY	210	Yeast
P40150	EY	210	Yeast
Q12118	EY	210	Yeast
P02406	EY	210	Yeast
Q99337	EY	210	Yeast
Q04438	EY	210	Yeast
P0A7T3	EY	210	Ecoli
P0AG44	EY	210	Ecoli
Q03388	EY	210	Yeast
P53184	EY	210	Yeast
P38934	EY	210	Yeast
P0CX38	EY	210	Yeast
P29692	EY	210	Human
P0AEH5	EY	210	Ecoli
P40185	EY	210	Yeast
P11154	EY	210	Yeast
P05743	EY	210	Yeast
P38013	EY	210	Yeast
P0A850	EY	210	Ecoli
P26373	EY	210	Human
P0AC69	EY	210	Ecoli
P06168	EY	210	Yeast
F5H423	EY	210	Human
P47176	EY	210	Yeast
P13010	EY	210	Human
P15531	EY	210	Human
Q8N0Y7	EY	210	Human
P0A9Q7	EY	210	Ecoli
P0A7K6	EY	210	Ecoli
P39003	EY	210	Yeast
P14540	EY	210	Yeast
P05388	EY	210	Human
P0AEG4	EY	210	Ecoli
P0AEK4	EY	210	Ecoli
P36683	EY	210	Ecoli
P0C2H8	EY	210	Yeast
P43616	EY	210	Yeast
P30050	EY	210	Human
P11412	EY	210	Yeast
P38061	EY	210	Yeast
P46672	EY	210	Yeast
P51991	EY	210	Human
P25340	EY	210	Yeast
P0AG30	EY	210	Ecoli
P22203	EY	210	Yeast
P03023	EY	210	Ecoli
P62707	EY	210	Ecoli
P07560	EY	210	Yeast
P04806	EY	210	Yeast
P02765	EY	210	Human
P0C0S1	EY	210	Ecoli
P08865	EY	210	Human
P06738	EY	210	Yeast
P0ACF4	EY	210	Ecoli
P0A7Z4	EY	210	Ecoli
P14174	EY	210	Human
P0A955	EY	210	Ecoli
P09734	EY	210	Yeast
P05496	EY	210	Human
P26786	EY	210	Yeast
P38264	EY	210	Yeast
P36105	EY	210	Yeast
P00350	EY	210	Ecoli
P15891	EY	210	Yeast
P09382	EY	210	Human
P32324	EY	210	Yeast
P08670	EY	210	Human
P14127	EY	210	Yeast
P07900	EY	210	Human
P02768	EY	210	Human
P28707	EY	210	Yeast
P0A6F9	EY	210	Ecoli
P0A6H5	EY	210	Ecoli
P0A917	EY	210	Ecoli
P02829	EY	210	Yeast
P53549	EY	210	Yeast
P31327	EY	210	Human
P0A7X3	EY	210	Ecoli
P52565	EY	210	Human
P0A858	EY	210	Ecoli
Q3E7Y3	EY	210	Yeast
P38701	EY	210	Yeast
P00924	EY	210	Yeast
P0A905	EY	210	Ecoli
P27482	EY	210	Human
P07004	EY	210	Ecoli
O15050	EY	210	Human
P39019	EY	210	Human
P07003	EY	210	Ecoli
Q12363	EY	210	Yeast
P0CE48	EY	210	Ecoli
P0A7J7	EY	210	Ecoli
P04792	EY	210	Human
P0CX55	EY	210	Yeast
P23638	EY	210	Yeast
P0AG51	EY	210	Ecoli
P62906	EY	210	Human
P49327	EY	210	Human
P76402	EY	210	Ecoli
P46367	EY	210	Yeast
O15015	EY	210	Human
P68206	EY	210	Ecoli
Q5QNW6	EY	210	Human
P0CH09	EY	210	Yeast
P31373	EY	210	Yeast
P0CX85	EY	210	Yeast
P17891	EY	210	Yeast
P00448	EY	210	Ecoli
P38788	EY	210	Yeast
P0A6A8	EY	210	Ecoli
H3BNC9	EY	210	Human
P15731	EY	210	Yeast
P06959	EY	210	Ecoli
P22147	EY	210	Yeast
P54115	EY	210	Yeast
P33330	EY	210	Yeast
P62328	EY	210	Human
P26783	EY	210	Yeast
P23254	EY	210	Yeast
P31539	EY	210	Yeast
P32527	EY	210	Yeast
Q02878	EY	210	Human
P16120	EY	210	Yeast
P38972	EY	210	Yeast
P35719	EY	210	Yeast
P77747	EY	210	Ecoli
P0A7S3	EY	210	Ecoli
P42766	EY	210	Human
Q16629	EY	210	Human
P0CX46	EY	210	Yeast
P22803	EY	210	Yeast
P00966	EY	210	Human
P0A7W1	EY	210	Ecoli
P07280	EY	210	Yeast
Q5TEC6	EY	210	Human
P47143	EY	210	Yeast
P0A8V2	EY	210	Ecoli
P0AEU7	EY	210	Ecoli
P69910	EY	210	Ecoli
P61889	EY	210	Ecoli
P38115	EY	210	Yeast
P38910	EY	210	Yeast
P62277	EY	210	Human
P0A870	EY	210	Ecoli
P38159	EY	210	Human
P62987	EY	210	Human
P39516	EY	210	Yeast
P62917	EY	210	Human
Q03308	EY	210	Yeast
P62241	EY	210	Human
P0A799	EY	210	Ecoli
Q12122	EY	210	Yeast
Q96M69	EY	210	Human
P0A6X7	EY	210	Ecoli
P04807	EY	210	Yeast
P02994	EY	210	Yeast
P06744	EY	210	Human
P17066	EY	210	Human
P33442	EY	210	Yeast
P69913	EY	210	Ecoli
P04840	EY	210	Yeast
Q5VWQ8	EY	210	Human
Q86VP1	EY	210	Human
P10659	EY	210	Yeast
P62399	EY	210	Ecoli
P39987	EY	210	Yeast
P36578	EY	210	Human
P0A912	EY	210	Ecoli
P62269	EY	210	Human
P0AG48	EY	210	Ecoli
P38521	EY	210	Ecoli
P0A9B2	EY	210	Ecoli
P32473	EY	210	Yeast
P08997	EY	210	Ecoli
P37012	EY	210	Yeast
P0AG67	EY	210	Ecoli
P06996	EY	210	Ecoli
Q05911	EY	210	Yeast
P41940	EY	210	Yeast
P25491	EY	210	Yeast
Q01560	EY	210	Yeast
P34167	EY	210	Yeast
Q07478	EY	210	Yeast
P0A7M2	EY	210	Ecoli
P00441	EY	210	Human
P62753	EY	210	Human
P05737	EY	210	Yeast
P07245	EY	210	Yeast
P30041	EY	210	Human
P25373	EY	210	Yeast
P63224	EY	210	Ecoli
P0A9Q1	EY	210	Ecoli
P0ABB4	EY	210	Ecoli
P24000	EY	210	Yeast
P29547	EY	210	Yeast
P19358	EY	210	Yeast
P16474	EY	210	Yeast
P16140	EY	210	Yeast
P28066	EY	210	Human
P04449	EY	210	Yeast
P37291	EY	210	Yeast
P0A8R0	EY	210	Ecoli
P00961	EY	210	Ecoli
P00925	EY	210	Yeast
P25360	EY	210	Yeast
P40075	EY	210	Yeast
P00360	EY	210	Yeast
P0A972	EY	210	Ecoli
P62829	EY	210	Human
P0A7M9	EY	210	Ecoli
P06169	EY	210	Yeast
P28834	EY	210	Yeast
P0AA04	EY	210	Ecoli
P26321	EY	210	Yeast
P0AE08	EY	210	Ecoli
P09436	EY	210	Yeast
P07237	EY	210	Human
P16521	EY	210	Yeast
P38879	EY	210	Yeast
Q04947	EY	210	Yeast
P21576	EY	210	Yeast
Q07551	EY	210	Yeast
P0ACF0	EY	210	Ecoli
P0AA25	EY	210	Ecoli
Q8N6L0	EY	210	Human
P09938	EY	210	Yeast
P0ABB0	EY	210	Ecoli
P41805	EY	210	Yeast
P30044	EY	210	Human
P39111	EY	210	Yeast
Q05931	EY	210	Yeast
P40926	EY	210	Human
P05141	EY	210	Human
P08238	EY	210	Human
P60422	EY	210	Ecoli
P38219	EY	210	Yeast
P29401	EY	210	Human
P38088	EY	210	Yeast
Q3E757	EY	210	Yeast
P0AG63	EY	210	Ecoli
P17505	EY	210	Yeast
P38011	EY	210	Yeast
P20929	EY	210	Human
P0ABD3	EY	210	Ecoli
P06208	EY	210	Yeast
P0A7V0	EY	210	Ecoli
P0A9G6	EY	210	Ecoli
P0A7L0	EY	210	Ecoli
P05783	EY	210	Human
P62280	EY	210	Human
P60842	EY	210	Human
P15705	EY	210	Yeast
P0ADU5	EY	210	Ecoli
P23528	EY	210	Human
P00447	EY	210	Yeast
P53141	EY	210	Yeast
P27616	EY	210	Yeast
P61604	EY	210	Human
P0A6Y1	EY	210	Ecoli
P0A707	EY	210	Ecoli
P67910	EY	210	Ecoli
P0CX40	EY	210	Yeast
P0ADB1	EY	210	Ecoli
P19882	EY	210	Yeast
P54114	EY	210	Yeast
P40429	EY	210	Human
P00558	EY	210	Human
P77717	EY	210	Ecoli
P05745	EY	210	Yeast
P09104	EY	210	Human
P21796	EY	210	Human
P31943	EY	210	Human
P62899	EY	210	Human
P31116	EY	210	Yeast
P08195	EY	210	Human
P26447	EY	210	Human
Q15366	EY	210	Human
P49723	EY	210	Yeast
P0ADQ7	EY	210	Ecoli
Q71U36	EY	210	Human
P50095	EY	210	Yeast
P11142	EY	210	Human
H3BN98	EY	210	Human
P07284	EY	210	Yeast
P17967	EY	210	Yeast
P10081	EY	210	Yeast
P0A825	EY	210	Ecoli
P17096	EY	210	Human
P60010	EY	210	Yeast
P25294	EY	210	Yeast
P0AB71	EY	210	Ecoli
Q07020	EY	210	Human
P0A6X3	EY	210	Ecoli
P0ADY7	EY	210	Ecoli
P0CS90	EY	210	Yeast
P53252	EY	210	Yeast
P68104	EY	210	Human
P39958	EY	210	Yeast
P05749	EY	210	Yeast
Q3E7X9	EY	210	Yeast
P60709	EY	210	Human
P41056	EY	210	Yeast
Q00839	EY	210	Human
P07195	EY	210	Human
P46655	EY	210	Yeast
P07170	EY	210	Yeast
P62081	EY	210	Human
P38707	EY	210	Yeast
P0ABP8	EY	210	Ecoli
P67936	EY	210	Human
P0A7R5	EY	210	Ecoli
P33316	EY	210	Human
P23396	EY	210	Human
P0ABT2	EY	210	Ecoli
Q9Y316	EY	210	Human
P25694	EY	210	Yeast
P0A800	EY	210	Ecoli
P07355	EY	210	Human
P0A7K2	EY	210	Ecoli
Q15365	EY	210	Human
P0ADS6	EY	210	Ecoli
P02545	EY	210	Human
P08200	EY	210	Ecoli
P32628	EY	210	Yeast
P04406	EY	210	Human
P80723	EY	210	Human
A2PYH4	EY	210	Human
P0A7A9	EY	210	Ecoli
P11021	EY	210	Human
P30624	EY	210	Yeast
P00359	EY	210	Yeast
P07910	EY	210	Human
P20459	EY	210	Yeast
P75694	EY	210	Ecoli
P16861	EY	210	Yeast
P69776	EY	210	Ecoli
P62913	EY	210	Human
P0A7M6	EY	210	Ecoli
P0A7U3	EY	210	Ecoli
P02413	EY	210	Ecoli
P04801	EY	210	Yeast
P10664	EY	210	Yeast
P63173	EY	210	Human
P39730	EY	210	Yeast
P22626	EY	210	Human
P00931	EY	210	Yeast
Q15185	EY	210	Human
P32598	EY	210	Yeast
P69441	EY	210	Ecoli
P49090	EY	210	Yeast
P41277	EY	210	Yeast
P61353	EY	210	Human
P0A6K6	EY	210	Ecoli
P0A9P0	EY	210	Ecoli
P07246	EY	210	Yeast
P0A805	EY	210	Ecoli
P60438	EY	210	Ecoli
P62424	EY	210	Human
P02400	EY	210	Yeast
P68191	EY	210	Ecoli
P28241	EY	210	Yeast
P07737	EY	210	Human
P22202	EY	210	Yeast
P0A7L8	EY	210	Ecoli
P30101	EY	210	Human
P05755	EY	210	Yeast
P62805	EY	210	Human
P61978	EY	210	Human
P24534	EY	210	Human
P35691	EY	210	Yeast
P38009	EY	210	Yeast
P0ABK5	EY	210	Ecoli
P09435	EY	210	Yeast
P36008	EY	210	Yeast
P0AF93	EY	210	Ecoli
Q02642	EY	210	Yeast
P63241	EY	210	Human
P69783	EY	210	Ecoli
P62937	EY	210	Human
P35268	EY	210	Human
P48589	EY	210	Yeast
P0A862	EY	210	Ecoli
P30859	EY	210	Ecoli
P25705	EY	210	Human
P0AES9	EY	210	Ecoli
P22314	EY	210	Human
P0ADY3	EY	210	Ecoli
P00549	EY	210	Yeast
P0AG59	EY	210	Ecoli
P68919	EY	210	Ecoli
P38248	EY	210	Yeast
P00338	EY	210	Human
Q3E841	EY	210	Yeast
P0DMV9	EY	210	Human
P32911	EY	210	Yeast
P14832	EY	210	Yeast
O76041	EY	210	Human
P0AFH8	EY	210	Ecoli
P07244	EY	210	Yeast
P0A8G6	EY	210	Ecoli
P10412	EY	210	Human
P69908	EY	210	Ecoli
Q08245	EY	210	Yeast
P46777	EY	210	Human
P0CX49	EY	210	Yeast
P04147	EY	210	Yeast
P16403	EY	210	Human
P0A7W7	EY	210	Ecoli
P23248	EY	210	Yeast
P0ADZ7	EY	210	Ecoli
P02358	EY	210	Ecoli
P62701	EY	210	Human
P63235	EY	210	Ecoli
P07251	EY	210	Yeast
P0A7V3	EY	210	Ecoli
P15992	EY	210	Yeast
P0A7R1	EY	210	Ecoli
P40227	EY	210	Human
P23843	EY	210	Ecoli
P62851	EY	210	Human
P83731	EY	210	Human
P0CX26	EY	210	Yeast
P48164	EY	210	Yeast
P39015	EY	210	Yeast
P06703	EY	210	Human
P17536	EY	210	Yeast
P0A7J3	EY	210	Ecoli
P40991	EY	210	Yeast
P19338	EY	210	Human
P0A7L3	EY	210	Ecoli
P05694	EY	210	Yeast
P60903	EY	210	Human
P07260	EY	210	Yeast
P0CX48	EY	210	Yeast
P06105	EY	210	Yeast
P19097	EY	210	Yeast
P15180	EY	210	Yeast
P62854	EY	210	Human
Q12230	EY	210	Yeast
P0A7R9	EY	210	Ecoli
P15108	EY	210	Yeast
P40212	EY	210	Yeast
P0AGL2	EY	210	Ecoli
P13639	EY	210	Human
P19414	EY	210	Yeast
P0A6Y8	EY	210	Ecoli
P15880	EY	210	Human
P60660	EY	210	Human
Q03161	EY	210	Yeast
P61247	EY	210	Human
Q14103	EY	210	Human
P0A6T1	EY	210	Ecoli
Q06830	EY	210	Human
P60624	EY	210	Ecoli
P0CX35	EY	210	Yeast
P75691	EY	210	Ecoli
P46781	EY	210	Human
P12709	EY	210	Yeast
P02359	EY	210	Ecoli
P0A9Y6	EY	210	Ecoli
P56614	EY	210	Ecoli
P68679	EY	210	Ecoli
P01120	EY	210	Yeast
P33570	EY	210	Ecoli
P16603	EY	210	Yeast
P0A867	EY	210	Ecoli
P29311	EY	210	Yeast
P04083	EY	210	Human
Q9Y277	EY	210	Human
P38791	EY	210	Yeast
Q6PD62	EY	210	Human
P0C0L2	EY	210	Ecoli
P38720	EY	210	Yeast
P17255	EY	210	Yeast
P23301	EY	210	Yeast
P0CX53	EY	210	Yeast
P06748	EY	210	Human
P0CX41	EY	210	Yeast
P0A910	EY	210	Ecoli
P00817	EY	210	Yeast
P31949	EY	210	Human
P04912	EY	210	Yeast
P0CX24	EY	210	Yeast
P05750	EY	210	Yeast
Q00764	EY	210	Yeast
P39986	EY	210	Yeast
P00942	EY	210	Yeast
P05738	EY	210	Yeast
P02309	EY	210	Yeast
P18124	EY	210	Human
P05318	EY	210	Yeast
P21420	EY	210	Ecoli
P29453	EY	210	Yeast
Q969Q0	EY	210	Human
Q03081	EY	210	Yeast
P0AET2	EY	210	Ecoli
P0AD61	EY	210	Ecoli
P0A7P5	EY	210	Ecoli
P10592	EY	210	Yeast
P0A6Q3	EY	210	Ecoli
P06733	EY	210	Human
P20606	EY	210	Yeast
P10809	EY	210	Human
P0ADZ0	EY	210	Ecoli
P0A6P9	EY	210	Ecoli
P31658	EY	210	Ecoli
P62750	EY	210	Human
P0ACD4	EY	210	Ecoli
P34931	EY	210	Human
P04802	EY	210	Yeast
P64581	EY	210	Ecoli
P80210	EY	210	Yeast
P04456	EY	210	Yeast
P25398	EY	210	Human
P09373	EY	210	Ecoli
P0A7T7	EY	210	Ecoli
P10599	EY	210	Human
P0ACC3	EY	210	Ecoli
P37650	EY	210	Ecoli
P0A953	EY	210	Ecoli
P0AGD3	EY	210	Ecoli
P32582	EY	210	Yeast
P54839	EY	210	Yeast
P05756	EY	210	Yeast
P23284	EY	210	Human
P0ACF8	EY	210	Ecoli
P0A8T7	EY	210	Ecoli
P63284	EY	210	Ecoli
P22146	EY	210	Yeast
P07437	EY	210	Human
P14618	EY	210	Human
P0AC59	EY	210	Ecoli
P0A9D8	EY	210	Ecoli
P0C018	EY	210	Ecoli
P0AFG0	EY	210	Ecoli
P15019	EY	210	Yeast
P07259	EY	210	Yeast
P62826	EY	210	Human
P0ADZ4	EY	210	Ecoli
P0A7V8	EY	210	Ecoli
P34760	EY	210	Yeast
P60723	EY	210	Ecoli
P22137	EY	210	Yeast
P13663	EY	210	Yeast
P00950	EY	210	Yeast
P22392	EY	210	Human
P0AA10	EY	210	Ecoli
P08758	EY	210	Human
P47079	EY	210	Yeast
P05787	EY	210	Human
P0AG55	EY	210	Ecoli
P00445	EY	210	Yeast
P0AAV6	EY	210	Ecoli
Q15233	EY	210	Human
P37194	EY	210	Ecoli
P06787	EY	210	Yeast
P00330	EY	210	Yeast
P32589	EY	210	Yeast
P0AFG8	EY	210	Ecoli
Q3E764	EY	210	Yeast
P14126	EY	210	Yeast
P63244	EY	210	Human
P22217	EY	210	Yeast
Q9Y3D9	EY	210	Human
P0A7U7	EY	210	Ecoli
P32861	EY	210	Yeast
P0A6M8	EY	210	Ecoli
Q8IVF5	EY	210	Human
P00830	EY	210	Yeast
P00560	EY	210	Yeast
P07806	EY	210	Yeast
P04079	EY	210	Ecoli
P21367	EY	210	Ecoli
P61175	EY	210	Ecoli
Q12285	EY	210	Yeast
P0CT04	EY	210	Yeast
P05744	EY	210	Yeast
P45578	EY	210	Ecoli
P0A6B7	EY	210	Ecoli
P32119	EY	210	Human
Q15286	EY	210	Human
P38968	EY	210	Yeast
P05387	EY	210	Human
P07267	EY	210	Yeast
P62258	EY	210	Human
P26637	EY	210	Yeast
P0A763	EY	210	Ecoli
P53849	EY	210	Yeast
P53912	EY	210	Yeast
Q07065	EY	210	Human
P22943	EY	210	Yeast
P07602	EY	210	Human
P32599	EY	210	Yeast
P07149	EY	210	Yeast
P08839	EY	210	Ecoli
P37802	EY	210	Human
P62249	EY	210	Human
P46654	EY	210	Yeast
Q99497	EY	210	Human
P25349	EY	210	Yeast
P05453	EY	210	Yeast
P47120	EY	210	Yeast
P11076	EY	210	Yeast
P27797	EY	210	Human
O43137	EY	210	Yeast
Q03048	EY	210	Yeast
P62857	EY	210	Human
P61517	EY	210	Ecoli
P17709	EY	210	Yeast
P0CX52	EY	210	Yeast
P35176	EY	210	Yeast
P0A8N5	EY	210	Ecoli
P60174	EY	210	Human
P51401	EY	210	Yeast
P05319	EY	210	Yeast
P18239	EY	210	Yeast
P0A6F5	EY	210	Ecoli
P0AET8	EY	210	Ecoli
P0ADE6	EY	42	Ecoli
P04075	EY	42	Human
P63104	EY	42	Human
P0A6P1	EY	42	Ecoli
P13929	EY	42	Human
Q12335	EY	42	Yeast
P26641	EY	42	Human
Q16777	EY	42	Human
P0A7S9	EY	42	Ecoli
P34228	EY	42	Yeast
P10591	EY	42	Yeast
K7ERQ8	EY	42	Human
P40150	EY	42	Yeast
Q8NGA1	EY	42	Human
P02406	EY	42	Yeast
Q99337	EY	42	Yeast
P39939	EY	42	Yeast
P0A7T3	EY	42	Ecoli
P0AG44	EY	42	Ecoli
P39023	EY	42	Human
P0CX38	EY	42	Yeast
P29692	EY	42	Human
Q71UI9	EY	42	Human
P0AEH5	EY	42	Ecoli
P40185	EY	42	Yeast
P05743	EY	42	Yeast
P38013	EY	42	Yeast
P0A850	EY	42	Ecoli
P26373	EY	42	Human
Q12906	EY	42	Human
P78417	EY	42	Human
P06168	EY	42	Yeast
F5H423	EY	42	Human
P62820	EY	42	Human
P15531	EY	42	Human
P0A7K6	EY	42	Ecoli
P39003	EY	42	Yeast
P14540	EY	42	Yeast
J3QQQ9	EY	42	Human
P05388	EY	42	Human
P0AEK4	EY	42	Ecoli
O75347	EY	42	Human
P14625	EY	42	Human
Q96AE4	EY	42	Human
P0C2H8	EY	42	Yeast
P27816	EY	42	Human
P30050	EY	42	Human
Q16576	EY	42	Human
P46672	EY	42	Yeast
Q99832	EY	42	Human
P22203	EY	42	Yeast
P03023	EY	42	Ecoli
P62707	EY	42	Ecoli
P04806	EY	42	Yeast
O95292	EY	42	Human
P02765	EY	42	Human
O00571	EY	42	Human
P08865	EY	42	Human
Q66K41	EY	42	Human
P0ACF4	EY	42	Ecoli
P18669	EY	42	Human
P14174	EY	42	Human
P43487	EY	42	Human
P0A955	EY	42	Ecoli
P05496	EY	42	Human
P26786	EY	42	Yeast
P38264	EY	42	Yeast
P50991	EY	42	Human
P12236	EY	42	Human
P39687	EY	42	Human
P00350	EY	42	Ecoli
P15891	EY	42	Yeast
P09382	EY	42	Human
P32324	EY	42	Yeast
P08670	EY	42	Human
P14127	EY	42	Yeast
Q16658	EY	42	Human
P50914	EY	42	Human
P07900	EY	42	Human
P02768	EY	42	Human
P28707	EY	42	Yeast
P63220	EY	42	Human
P0A6F9	EY	42	Ecoli
P0A917	EY	42	Ecoli
P31946	EY	42	Human
P02829	EY	42	Yeast
P31327	EY	42	Human
P0A7X3	EY	42	Ecoli
P52565	EY	42	Human
P0A858	EY	42	Ecoli
Q01105	EY	42	Human
P38701	EY	42	Yeast
P00924	EY	42	Yeast
P27482	EY	42	Human
O15050	EY	42	Human
Q9NTK5	EY	42	Human
P39019	EY	42	Human
P63267	EY	42	Human
Q13509	EY	42	Human
P0CE48	EY	42	Ecoli
P0A7J7	EY	42	Ecoli
P04792	EY	42	Human
P0CX55	EY	42	Yeast
P0AG51	EY	42	Ecoli
P62906	EY	42	Human
P49327	EY	42	Human
P25815	EY	42	Human
Q06151	EY	42	Yeast
P46367	EY	42	Yeast
P68206	EY	42	Ecoli
Q5QNW6	EY	42	Human
P0CH09	EY	42	Yeast
P00448	EY	42	Ecoli
Q9Y617	EY	42	Human
P0A6A8	EY	42	Ecoli
H3BNC9	EY	42	Human
P54115	EY	42	Yeast
P62328	EY	42	Human
P26783	EY	42	Yeast
P31539	EY	42	Yeast
P32527	EY	42	Yeast
P46783	EY	42	Human
Q02878	EY	42	Human
P38972	EY	42	Yeast
P0CX43	EY	42	Yeast
O75390	EY	42	Human
P41338	EY	42	Yeast
P35719	EY	42	Yeast
Q96R84	EY	42	Human
P0A7S3	EY	42	Ecoli
P42766	EY	42	Human
Q16629	EY	42	Human
P22803	EY	42	Yeast
P60866	EY	42	Human
Q15181	EY	42	Human
P00966	EY	42	Human
P49207	EY	42	Human
P0A7W1	EY	42	Ecoli
Q5TEC6	EY	42	Human
P09972	EY	42	Human
Q04898	EY	42	Yeast
O43175	EY	42	Human
P0AEU7	EY	42	Ecoli
O43390	EY	42	Human
P69910	EY	42	Ecoli
P28072	EY	42	Human
P61889	EY	42	Ecoli
P38115	EY	42	Yeast
P0AF36	EY	42	Ecoli
P0A870	EY	42	Ecoli
P38159	EY	42	Human
P62987	EY	42	Human
P21333	EY	42	Human
P39516	EY	42	Yeast
O94964	EY	42	Human
P62917	EY	42	Human
P00403	EY	42	Human
P62241	EY	42	Human
P0A799	EY	42	Ecoli
Q12122	EY	42	Yeast
P0A6X7	EY	42	Ecoli
P55209	EY	42	Human
P04807	EY	42	Yeast
P02994	EY	42	Yeast
P06744	EY	42	Human
P17066	EY	42	Human
P16949	EY	42	Human
P62304	EY	42	Human
P33442	EY	42	Yeast
P04840	EY	42	Yeast
P10659	EY	42	Yeast
P62399	EY	42	Ecoli
P18077	EY	42	Human
P62847	EY	42	Human
P36578	EY	42	Human
P17987	EY	42	Human
B4DLN1	EY	42	Human
P62269	EY	42	Human
P21291	EY	42	Human
P0AG48	EY	42	Ecoli
P0A9B2	EY	42	Ecoli
P32473	EY	42	Yeast
P08997	EY	42	Ecoli
Q00266	EY	42	Human
P37012	EY	42	Yeast
Q32P51	EY	42	Human
P0AG67	EY	42	Ecoli
Q9Y266	EY	42	Human
P06996	EY	42	Ecoli
P41940	EY	42	Yeast
P0A7M2	EY	42	Ecoli
P10620	EY	42	Human
P00441	EY	42	Human
P62753	EY	42	Human
P05737	EY	42	Yeast
P07245	EY	42	Yeast
P30041	EY	42	Human
Q15149	EY	42	Human
Q92688	EY	42	Human
P29547	EY	42	Yeast
P10606	EY	42	Human
P16140	EY	42	Yeast
P27635	EY	42	Human
Q14697	EY	42	Human
P28066	EY	42	Human
P04449	EY	42	Yeast
P53733	EY	42	Yeast
P20700	EY	42	Human
P37291	EY	42	Yeast
O00148	EY	42	Human
Q01650	EY	42	Human
P00925	EY	42	Yeast
P00360	EY	42	Yeast
P0A972	EY	42	Ecoli
P62829	EY	42	Human
P0A7M9	EY	42	Ecoli
P06169	EY	42	Yeast
P28834	EY	42	Yeast
P0AA04	EY	42	Ecoli
P0AE08	EY	42	Ecoli
P07237	EY	42	Human
P16521	EY	42	Yeast
P38879	EY	42	Yeast
P0ACF0	EY	42	Ecoli
P23921	EY	42	Human
P0AA25	EY	42	Ecoli
P45880	EY	42	Human
P54113	EY	42	Yeast
P41805	EY	42	Yeast
Q8NC51	EY	42	Human
P30044	EY	42	Human
Q05931	EY	42	Yeast
P40926	EY	42	Human
I3L0A0	EY	42	Human
P05141	EY	42	Human
P08238	EY	42	Human
P60422	EY	42	Ecoli
P38219	EY	42	Yeast
P29401	EY	42	Human
P38088	EY	42	Yeast
Q3E757	EY	42	Yeast
P0AG63	EY	42	Ecoli
P0AED0	EY	42	Ecoli
P55060	EY	42	Human
P0A7V0	EY	42	Ecoli
E9PAV3	EY	42	Human
P0A9G6	EY	42	Ecoli
P0A7L0	EY	42	Ecoli
P84098	EY	42	Human
P05783	EY	42	Human
P62280	EY	42	Human
P60842	EY	42	Human
P20674	EY	42	Human
P0ADU5	EY	42	Ecoli
P23528	EY	42	Human
P12814	EY	42	Human
Q02543	EY	42	Human
P61604	EY	42	Human
P22234	EY	42	Human
P0CX40	EY	42	Yeast
P0ADB1	EY	42	Ecoli
P26038	EY	42	Human
P19882	EY	42	Yeast
P40429	EY	42	Human
P00558	EY	42	Human
P49721	EY	42	Human
P09104	EY	42	Human
P21796	EY	42	Human
P31943	EY	42	Human
P50990	EY	42	Human
P62899	EY	42	Human
O00299	EY	42	Human
P31116	EY	42	Yeast
P08195	EY	42	Human
P26447	EY	42	Human
Q09666	EY	42	Human
Q15366	EY	42	Human
P49723	EY	42	Yeast
P61927	EY	42	Human
Q71U36	EY	42	Human
P50095	EY	42	Yeast
P15311	EY	42	Human
P11142	EY	42	Human
P07284	EY	42	Yeast
P17967	EY	42	Yeast
P32969	EY	42	Human
P10081	EY	42	Yeast
P17096	EY	42	Human
P60010	EY	42	Yeast
P46779	EY	42	Human
P0AB71	EY	42	Ecoli
Q07020	EY	42	Human
Q16695	EY	42	Human
O60506	EY	42	Human
Q56UQ5	EY	42	Human
P0ADY7	EY	42	Ecoli
P0CS90	EY	42	Yeast
P30086	EY	42	Human
P68104	EY	42	Human
Q3E7X9	EY	42	Yeast
P60709	EY	42	Human
P41056	EY	42	Yeast
Q00839	EY	42	Human
P07195	EY	42	Human
P53999	EY	42	Human
P07170	EY	42	Yeast
P62081	EY	42	Human
Q08945	EY	42	Human
P0ABP8	EY	42	Ecoli
P67936	EY	42	Human
P0A7R5	EY	42	Ecoli
P23396	EY	42	Human
P0ABT2	EY	42	Ecoli
P25694	EY	42	Yeast
P35637	EY	42	Human
P07355	EY	42	Human
P0A7K2	EY	42	Ecoli
Q15365	EY	42	Human
P02545	EY	42	Human
P67809	EY	42	Human
P08200	EY	42	Ecoli
P04406	EY	42	Human
P80723	EY	42	Human
P26639	EY	42	Human
P63279	EY	42	Human
Q6EEV6	EY	42	Human
P0A7A9	EY	42	Ecoli
P11021	EY	42	Human
P00359	EY	42	Yeast
Q9NQ32	EY	42	Human
P07910	EY	42	Human
P09372	EY	42	Ecoli
P14923	EY	42	Human
P75694	EY	42	Ecoli
P69776	EY	42	Ecoli
P62913	EY	42	Human
P62266	EY	42	Human
P02413	EY	42	Ecoli
P10664	EY	42	Yeast
P63173	EY	42	Human
P22626	EY	42	Human
Q15185	EY	42	Human
P16862	EY	42	Yeast
P49090	EY	42	Yeast
P41277	EY	42	Yeast
P61353	EY	42	Human
P49773	EY	42	Human
P0A6K6	EY	42	Ecoli
P07246	EY	42	Yeast
P60438	EY	42	Ecoli
P62424	EY	42	Human
P02400	EY	42	Yeast
Q96DG6	EY	42	Human
P68191	EY	42	Ecoli
Q9HB71	EY	42	Human
P28241	EY	42	Yeast
P07737	EY	42	Human
P22202	EY	42	Yeast
P0A7L8	EY	42	Ecoli
P30101	EY	42	Human
P31942	EY	42	Human
P62805	EY	42	Human
P61978	EY	42	Human
P24534	EY	42	Human
P35691	EY	42	Yeast
P0ABK5	EY	42	Ecoli
P09435	EY	42	Yeast
P54136	EY	42	Human
P36008	EY	42	Yeast
P62888	EY	42	Human
P14678	EY	42	Human
Q2PZI1	EY	42	Human
P18621	EY	42	Human
P13073	EY	42	Human
P23246	EY	42	Human
Q01518	EY	42	Human
Q13247	EY	42	Human
P53396	EY	42	Human
Q02642	EY	42	Yeast
P62910	EY	42	Human
P63241	EY	42	Human
P12956	EY	42	Human
P69783	EY	42	Ecoli
P62937	EY	42	Human
P46778	EY	42	Human
P35268	EY	42	Human
P48589	EY	42	Yeast
P0A862	EY	42	Ecoli
P08134	EY	42	Human
P25705	EY	42	Human
P06576	EY	42	Human
P0AES9	EY	42	Ecoli
P22314	EY	42	Human
P0ADY3	EY	42	Ecoli
P27824	EY	42	Human
Q86U90	EY	42	Human
P00549	EY	42	Yeast
P68919	EY	42	Ecoli
P04080	EY	42	Human
P17931	EY	42	Human
P38248	EY	42	Yeast
P00338	EY	42	Human
P0DMV9	EY	42	Human
P14832	EY	42	Yeast
P0AFH8	EY	42	Ecoli
Q99714	EY	42	Human
P0A8G6	EY	42	Ecoli
P10412	EY	42	Human
P35579	EY	42	Human
P69908	EY	42	Ecoli
P78371	EY	42	Human
Q08245	EY	42	Yeast
P46777	EY	42	Human
P0CX49	EY	42	Yeast
P04147	EY	42	Yeast
P16403	EY	42	Human
P0A7W7	EY	42	Ecoli
P23248	EY	42	Yeast
P09880	EY	42	Yeast
P02358	EY	42	Ecoli
P62701	EY	42	Human
P63235	EY	42	Ecoli
P0A7V3	EY	42	Ecoli
P15992	EY	42	Yeast
P0A7R1	EY	42	Ecoli
P62263	EY	42	Human
P40227	EY	42	Human
P23843	EY	42	Ecoli
P62851	EY	42	Human
P83731	EY	42	Human
P39015	EY	42	Yeast
P06703	EY	42	Human
P17536	EY	42	Yeast
P0A7J3	EY	42	Ecoli
P09429	EY	42	Human
P19338	EY	42	Human
P0A7L3	EY	42	Ecoli
P05694	EY	42	Yeast
P60903	EY	42	Human
P0CX48	EY	42	Yeast
P62854	EY	42	Human
Q12230	EY	42	Yeast
P0A7R9	EY	42	Ecoli
P15108	EY	42	Yeast
P40212	EY	42	Yeast
P13639	EY	42	Human
P19414	EY	42	Yeast
P0A6Y8	EY	42	Ecoli
P15880	EY	42	Human
P31948	EY	42	Human
P60660	EY	42	Human
Q9UQ80	EY	42	Human
P61247	EY	42	Human
Q14103	EY	42	Human
Q9BUP0	EY	42	Human
Q06830	EY	42	Human
P60624	EY	42	Ecoli
P0CX35	EY	42	Yeast
P46781	EY	42	Human
Q07955	EY	42	Human
O14979	EY	42	Human
P02359	EY	42	Ecoli
P0A9Y6	EY	42	Ecoli
P68679	EY	42	Ecoli
P51858	EY	42	Human
P29311	EY	42	Yeast
P04083	EY	42	Human
P23526	EY	42	Human
P0C0L2	EY	42	Ecoli
P38720	EY	42	Yeast
P12004	EY	42	Human
P23301	EY	42	Yeast
Q16719	EY	42	Human
P0CX53	EY	42	Yeast
P06748	EY	42	Human
Q00610	EY	42	Human
P30740	EY	42	Human
P0DPE3	EY	42	Human
P0A910	EY	42	Ecoli
P00817	EY	42	Yeast
P31949	EY	42	Human
P04912	EY	42	Yeast
P61313	EY	42	Human
P0CX24	EY	42	Yeast
P05750	EY	42	Yeast
P02788	EY	42	Human
Q00764	EY	42	Yeast
P00942	EY	42	Yeast
P05738	EY	42	Yeast
P18124	EY	42	Human
P17844	EY	42	Human
P29453	EY	42	Yeast
Q969Q0	EY	42	Human
P0AET2	EY	42	Ecoli
P0AD61	EY	42	Ecoli
P37837	EY	42	Human
P10592	EY	42	Yeast
P0A6Q3	EY	42	Ecoli
P38646	EY	42	Human
P06733	EY	42	Human
P20606	EY	42	Yeast
P10809	EY	42	Human
Q04695	EY	42	Human
Q9H9Y6	EY	42	Human
P0ADZ0	EY	42	Ecoli
P0A6P9	EY	42	Ecoli
P31658	EY	42	Ecoli
P62750	EY	42	Human
P34931	EY	42	Human
Q7Z406	EY	42	Human
Q15084	EY	42	Human
P04802	EY	42	Yeast
P64581	EY	42	Ecoli
P04456	EY	42	Yeast
P25398	EY	42	Human
P09373	EY	42	Ecoli
P0A7T7	EY	42	Ecoli
P10599	EY	42	Human
P0AGD3	EY	42	Ecoli
P32582	EY	42	Yeast
P40925	EY	42	Human
P05756	EY	42	Yeast
P00505	EY	42	Human
P23284	EY	42	Human
P0ACF8	EY	42	Ecoli
P07437	EY	42	Human
P14618	EY	42	Human
P0C018	EY	42	Ecoli
P60390	EY	42	Ecoli
P62826	EY	42	Human
P68371	EY	42	Human
P50395	EY	42	Human
P0ADZ4	EY	42	Ecoli
P0A7V8	EY	42	Ecoli
P34760	EY	42	Yeast
P60723	EY	42	Ecoli
P00950	EY	42	Yeast
P49368	EY	42	Human
P11940	EY	42	Human
P0AA10	EY	42	Ecoli
Q08211	EY	42	Human
P08758	EY	42	Human
P63167	EY	42	Human
P05787	EY	42	Human
P0AG55	EY	42	Ecoli
P00445	EY	42	Yeast
Q15233	EY	42	Human
P62244	EY	42	Human
P37194	EY	42	Ecoli
P06787	EY	42	Yeast
P00330	EY	42	Yeast
P02786	EY	42	Human
P32589	EY	42	Yeast
Q9Y5B9	EY	42	Human
P48643	EY	42	Human
P14126	EY	42	Yeast
P63244	EY	42	Human
P22217	EY	42	Yeast
P0A6M8	EY	42	Ecoli
P14314	EY	42	Human
O14818	EY	42	Human
P00560	EY	42	Yeast
P06753	EY	42	Human
P20962	EY	42	Human
Q9BY31	EY	42	Human
P21367	EY	42	Ecoli
P09923	EY	42	Human
P61175	EY	42	Ecoli
P0CT04	EY	42	Yeast
P05744	EY	42	Yeast
P45578	EY	42	Ecoli
P32119	EY	42	Human
Q5VYV7	EY	42	Human
P06454	EY	42	Human
P05387	EY	42	Human
P07267	EY	42	Yeast
P62258	EY	42	Human
Q12207	EY	42	Yeast
P22943	EY	42	Yeast
P07602	EY	42	Human
P22087	EY	42	Human
P37802	EY	42	Human
P62249	EY	42	Human
Q99497	EY	42	Human
P25349	EY	42	Yeast
P27797	EY	42	Human
O43137	EY	42	Yeast
Q15717	EY	42	Human
Q03048	EY	42	Yeast
P62857	EY	42	Human
P17709	EY	42	Yeast
P0CX52	EY	42	Yeast
P46776	EY	42	Human
P60174	EY	42	Human
Q9UKA9	EY	42	Human
P68366	EY	42	Human
P47914	EY	42	Human
P05319	EY	42	Yeast
P99999	EY	42	Human
P0A6F5	EY	42	Ecoli
P0AE52	EY	434	Ecoli
P0ADE6	EY	434	Ecoli
P39704	EY	434	Yeast
P0AC62	EY	434	Ecoli
P04075	EY	434	Human
P63104	EY	434	Human
P0A6P1	EY	434	Ecoli
Q12434	EY	434	Yeast
P16387	EY	434	Yeast
Q12335	EY	434	Yeast
P26641	EY	434	Human
Q12287	EY	434	Yeast
Q16777	EY	434	Human
P0A7S9	EY	434	Ecoli
Q12305	EY	434	Yeast
P39954	EY	434	Yeast
P0AB14	EY	434	Ecoli
P10080	EY	434	Yeast
P10591	EY	434	Yeast
P40150	EY	434	Yeast
Q12118	EY	434	Yeast
P02406	EY	434	Yeast
Q99337	EY	434	Yeast
P0A7T3	EY	434	Ecoli
P0AG44	EY	434	Ecoli
P53184	EY	434	Yeast
P38934	EY	434	Yeast
P0CX38	EY	434	Yeast
P0AEH5	EY	434	Ecoli
P40185	EY	434	Yeast
P11154	EY	434	Yeast
P16659	EY	434	Ecoli
P05743	EY	434	Yeast
P38013	EY	434	Yeast
P0A850	EY	434	Ecoli
P0AC69	EY	434	Ecoli
Q12906	EY	434	Human
P0A7Z0	EY	434	Ecoli
P06168	EY	434	Yeast
P84243	EY	434	Human
P46784	EY	434	Yeast
P47176	EY	434	Yeast
Q03558	EY	434	Yeast
Q8N0Y7	EY	434	Human
P0A9Q7	EY	434	Ecoli
P0A7K6	EY	434	Ecoli
P39003	EY	434	Yeast
P14540	EY	434	Yeast
P0AEG4	EY	434	Ecoli
P0AEK4	EY	434	Ecoli
P36683	EY	434	Ecoli
P14625	EY	434	Human
P0C2H8	EY	434	Yeast
P43616	EY	434	Yeast
P0AFW2	EY	434	Ecoli
P30050	EY	434	Human
P11412	EY	434	Yeast
P38061	EY	434	Yeast
Q3E754	EY	434	Yeast
P46672	EY	434	Yeast
P0AG30	EY	434	Ecoli
P04046	EY	434	Yeast
P0AEM9	EY	434	Ecoli
P41920	EY	434	Yeast
P22203	EY	434	Yeast
P03023	EY	434	Ecoli
P62707	EY	434	Ecoli
P04806	EY	434	Yeast
P0C0S1	EY	434	Ecoli
P08865	EY	434	Human
P06738	EY	434	Yeast
P0ACF4	EY	434	Ecoli
P0A7Z4	EY	434	Ecoli
Q16778	EY	434	Human
P54885	EY	434	Yeast
Q9NQH7	EY	434	Human
P14174	EY	434	Human
P25665	EY	434	Ecoli
P10869	EY	434	Yeast
P0A955	EY	434	Ecoli
P26786	EY	434	Yeast
P38264	EY	434	Yeast
P25343	EY	434	Yeast
P32419	EY	434	Yeast
P12236	EY	434	Human
P36105	EY	434	Yeast
P00350	EY	434	Ecoli
P15891	EY	434	Yeast
P32324	EY	434	Yeast
P08670	EY	434	Human
P14127	EY	434	Yeast
P07900	EY	434	Human
P02768	EY	434	Human
P28707	EY	434	Yeast
P0A6F9	EY	434	Ecoli
P0A6H5	EY	434	Ecoli
P0A917	EY	434	Ecoli
P02829	EY	434	Yeast
P0A7X3	EY	434	Ecoli
P0A858	EY	434	Ecoli
A0A0G2JNQ3	EY	434	Human
Q3E7Y3	EY	434	Yeast
P38701	EY	434	Yeast
P00924	EY	434	Yeast
P0AAB6	EY	434	Ecoli
P0A905	EY	434	Ecoli
P61949	EY	434	Ecoli
O15050	EY	434	Human
P39019	EY	434	Human
P07003	EY	434	Ecoli
P63267	EY	434	Human
Q12363	EY	434	Yeast
P0CE48	EY	434	Ecoli
P0A7J7	EY	434	Ecoli
P0CX55	EY	434	Yeast
P23638	EY	434	Yeast
P14742	EY	434	Yeast
P0AG51	EY	434	Ecoli
Q9NR31	EY	434	Human
P62906	EY	434	Human
P49327	EY	434	Human
P76402	EY	434	Ecoli
Q06151	EY	434	Yeast
P46367	EY	434	Yeast
P68206	EY	434	Ecoli
P0CH09	EY	434	Yeast
P31373	EY	434	Yeast
P17891	EY	434	Yeast
P0A855	EY	434	Ecoli
P33892	EY	434	Yeast
P00448	EY	434	Ecoli
P40024	EY	434	Yeast
P38788	EY	434	Yeast
P0A6A8	EY	434	Ecoli
Q12464	EY	434	Yeast
P15731	EY	434	Yeast
P06959	EY	434	Ecoli
P22147	EY	434	Yeast
P54115	EY	434	Yeast
P33330	EY	434	Yeast
P62328	EY	434	Human
P26783	EY	434	Yeast
P23254	EY	434	Yeast
P31539	EY	434	Yeast
P32527	EY	434	Yeast
P16120	EY	434	Yeast
P38972	EY	434	Yeast
P0A7D4	EY	434	Ecoli
P41338	EY	434	Yeast
P35719	EY	434	Yeast
Q96R84	EY	434	Human
P77747	EY	434	Ecoli
P0A7S3	EY	434	Ecoli
P22803	EY	434	Yeast
P00966	EY	434	Human
P0A7W1	EY	434	Ecoli
P07280	EY	434	Yeast
Q5TEC6	EY	434	Human
Q0VDF9	EY	434	Human
P0A8V2	EY	434	Ecoli
P0AEU7	EY	434	Ecoli
P69910	EY	434	Ecoli
P0ABU5	EY	434	Ecoli
P61889	EY	434	Ecoli
P49915	EY	434	Human
P32471	EY	434	Yeast
P38115	EY	434	Yeast
P38910	EY	434	Yeast
P0A870	EY	434	Ecoli
P62987	EY	434	Human
P39516	EY	434	Yeast
P62241	EY	434	Human
P0A799	EY	434	Ecoli
P0ADN2	EY	434	Ecoli
Q12122	EY	434	Yeast
P0AB55	EY	434	Ecoli
P0A6X7	EY	434	Ecoli
P04807	EY	434	Yeast
P09624	EY	434	Yeast
P02994	EY	434	Yeast
P06744	EY	434	Human
P17066	EY	434	Human
P33442	EY	434	Yeast
P46990	EY	434	Yeast
P69913	EY	434	Ecoli
P04840	EY	434	Yeast
P10659	EY	434	Yeast
P62399	EY	434	Ecoli
P39987	EY	434	Yeast
O14467	EY	434	Yeast
P36578	EY	434	Human
P0A912	EY	434	Ecoli
P0AG48	EY	434	Ecoli
P38521	EY	434	Ecoli
P39517	EY	434	Yeast
P0A9B2	EY	434	Ecoli
P32473	EY	434	Yeast
P08997	EY	434	Ecoli
P37012	EY	434	Yeast
P0AG67	EY	434	Ecoli
P06996	EY	434	Ecoli
Q05911	EY	434	Yeast
P41940	EY	434	Yeast
P25491	EY	434	Yeast
P48524	EY	434	Yeast
Q01560	EY	434	Yeast
P34167	EY	434	Yeast
P09733	EY	434	Yeast
Q07478	EY	434	Yeast
P0A7M2	EY	434	Ecoli
P0A8P3	EY	434	Ecoli
P31063	EY	434	Ecoli
P32836	EY	434	Yeast
P62753	EY	434	Human
P05737	EY	434	Yeast
P07245	EY	434	Yeast
P30041	EY	434	Human
P63224	EY	434	Ecoli
P0A9Q1	EY	434	Ecoli
P0ABB4	EY	434	Ecoli
P29547	EY	434	Yeast
P21242	EY	434	Yeast
P19358	EY	434	Yeast
P16140	EY	434	Yeast
P0A836	EY	434	Ecoli
P28066	EY	434	Human
P04449	EY	434	Yeast
P37291	EY	434	Yeast
P0A8R0	EY	434	Ecoli
P00961	EY	434	Ecoli
P31412	EY	434	Yeast
P39076	EY	434	Yeast
P00925	EY	434	Yeast
P40075	EY	434	Yeast
P00360	EY	434	Yeast
P0A972	EY	434	Ecoli
P62829	EY	434	Human
P0A7M9	EY	434	Ecoli
P06169	EY	434	Yeast
P28834	EY	434	Yeast
P0AA04	EY	434	Ecoli
P26321	EY	434	Yeast
P0AE08	EY	434	Ecoli
P09436	EY	434	Yeast
P07237	EY	434	Human
P16521	EY	434	Yeast
P38879	EY	434	Yeast
Q04947	EY	434	Yeast
P21576	EY	434	Yeast
P77256	EY	434	Ecoli
Q07551	EY	434	Yeast
P0ACF0	EY	434	Ecoli
P0AA25	EY	434	Ecoli
P09938	EY	434	Yeast
P0ABB0	EY	434	Ecoli
P54113	EY	434	Yeast
P41805	EY	434	Yeast
P30044	EY	434	Human
Q05931	EY	434	Yeast
P08238	EY	434	Human
P60422	EY	434	Ecoli
P38219	EY	434	Yeast
P29401	EY	434	Human
P38088	EY	434	Yeast
P46675	EY	434	Yeast
Q3E757	EY	434	Yeast
P0AG63	EY	434	Ecoli
P17505	EY	434	Yeast
P38011	EY	434	Yeast
P0AED0	EY	434	Ecoli
P0ABD3	EY	434	Ecoli
[truncated: 9,370 more rows]

## Sheet: Fig1c
Accession	Ratio	CV
Q13185	14	19.0245
P04075	14	6.65485
P63104	14	11.8264
P13929	14	11.7672
P26641	14	7.13081
Q16777	14	5.65107
P11586	14	11.6362
Q9H1E3	14	15.2608
P39023	14	7.99561
P29692	14	13.286
Q71UI9	14	5.91622
Q14914	14	32.8363
P26373	14	4.69251
Q12906	14	14.652
P08729	14	12.2277
P62820	14	14.3016
P13010	14	19.5491
P15531	14	8.90533
J3QQQ9	14	5.31681
P05388	14	11.3471
Q14651	14	22.6356
Q9Y333	14	24.5968
O75347	14	16.1019
P14625	14	8.10393
Q9HAV0	14	13.063
P27816	14	18.6014
P30050	14	10.7532
Q16576	14	17.8225
P02042	14	13.9462
Q99832	14	8.32405
P51991	14	19.9899
O95292	14	14.2922
P02765	14	17.0746
O00571	14	17.5576
P08865	14	5.77136
Q71UM5	14	18.5453
P18669	14	15.8074
Q16778	14	6.7184
P61204	14	14.1518
P14174	14	6.52135
P43487	14	10.9194
P05496	14	8.65691
Q14974	14	14.6908
P50991	14	7.86645
P12236	14	22.7322
P39687	14	12.5035
P09382	14	7.99409
P08670	14	5.62807
Q16658	14	13.9542
P50914	14	19.9255
P07900	14	9.63208
P02768	14	6.4578
P18206	14	15.0033
P31327	14	7.27766
P11908	14	12.3719
Q01105	14	6.71773
P62318	14	23.4696
P39019	14	13.418
Q6ZMR3	14	9.01596
P04792	14	9.58659
Q8IZP2	14	16.2258
P62906	14	5.09816
P49327	14	7.98231
P25815	14	11.6052
Q5QNW6	14	15.2625
Q9Y617	14	13.8692
Q7L2H7	14	19.5607
H3BNC9	14	6.82834
P61081	14	18.2707
P62328	14	4.41456
P46783	14	6.42005
Q02878	14	5.01574
P25786	14	11.7929
O75390	14	32.1586
P42766	14	8.45977
Q16629	14	24.7475
P60866	14	12.4076
Q15181	14	17.6552
P00966	14	5.55986
P49207	14	8.78215
Q9Y6E2	14	22.7358
P62491	14	16.9577
O43175	14	6.71072
O75822	14	23.7244
Q16881	14	9.56855
Q04760	14	20.1217
P49915	14	11.7734
P62316	14	13.2226
P62277	14	4.40581
P06493	14	12.4112
P38159	14	15.8872
P18085	14	10.6184
P62987	14	6.64925
P21333	14	9.5359
P62917	14	6.09432
P00403	14	13.4337
P62241	14	6.60525
Q9Y5S9	14	19.5825
O75525	14	17.9749
P25205	14	11.7138
P55209	14	32.2265
P06744	14	5.70486
P17066	14	10.942
P16949	14	9.1148
P62304	14	22.3716
E9PR17	14	10.3355
P18077	14	8.76413
P62847	14	11.8465
P36578	14	6.43947
P17987	14	9.50476
B4DLN1	14	14.6458
P62269	14	5.36633
P21291	14	8.0505
P49411	14	12.3518
Q32P51	14	5.62013
Q96AG4	14	8.95662
P10620	14	19.5579
P00441	14	13.9319
P61326	14	24.6038
P62753	14	16.5009
P30041	14	12.5107
Q15149	14	9.61691
Q92688	14	15.1947
P10606	14	15.9273
P27635	14	9.9655
Q14697	14	14.3273
P28066	14	15.2041
P20700	14	29.7624
E9PL57	14	12.9109
Q01650	14	23.0406
P62829	14	8.99244
P49321	14	11.4196
P04844	14	14.6891
P07237	14	4.97759
P23921	14	12.2906
P45880	14	9.69243
Q8NC51	14	18.2748
P30044	14	8.86418
P40926	14	6.88017
I3L0A0	14	21.4326
P05141	14	6.70721
P08238	14	5.76627
P29401	14	6.07799
Q9UMS4	14	18.4316
P05023	14	25.0049
Q01813	14	31.5833
P62333	14	20.2659
P55060	14	13.381
E9PAV3	14	14.7513
P84098	14	13.3453
P61224	14	22.0594
P05783	14	3.32117
P62280	14	7.12515
P60842	14	6.2311
P20674	14	13.4866
P23528	14	7.14177
Q12931	14	11.7488
Q02543	14	14.2567
P61604	14	9.62634
O75947	14	16.9703
P22234	14	14.7677
P26038	14	6.23246
P40429	14	11.5137
P00558	14	5.24316
P21796	14	8.57227
P31943	14	16.3388
P50990	14	15.2867
P30048	14	15.7399
P62899	14	9.64815
P49736	14	13.4708
O00299	14	15.0153
O14980	14	12.2525
P08195	14	10.4845
P26447	14	5.96077
Q09666	14	10.4386
Q15366	14	16.1218
P11142	14	7.3954
H3BN98	14	14.8542
P17096	14	10.056
P46779	14	8.66449
Q07020	14	10.1946
Q16695	14	5.61408
O60506	14	16.1617
Q56UQ5	14	30.2791
P30086	14	18.4551
P68104	14	6.64613
P60709	14	5.0928
Q00839	14	7.2453
P07195	14	4.05894
P53999	14	9.18812
Q92499	14	21.9347
O76003	14	16.9565
P51149	14	13.222
P62081	14	15.1491
P67936	14	10.8978
P35232	14	24.9943
P33316	14	19.3419
P23396	14	5.06933
P35637	14	8.64475
P07355	14	3.76166
P40939	14	27.5731
Q15365	14	8.85148
P02545	14	6.15315
P67809	14	22.9092
Q92945	14	12.5988
P04406	14	6.21847
P80723	14	9.22556
P26639	14	12.1563
Q6EEV6	14	25.48
P61981	14	8.33337
P54725	14	25.147
P11021	14	8.5236
P07910	14	8.64413
P62913	14	9.21817
P62266	14	10.088
P41091	14	12.9481
P23588	14	14.1319
P22626	14	8.73281
Q15185	14	14.851
P07814	14	15.5684
P61353	14	13.9162
P49773	14	6.44364
P62424	14	8.43867
P16615	14	18.9685
Q96DG6	14	11.3935
P07737	14	6.54792
P30101	14	7.66567
P62805	14	5.45353
P61978	14	4.70796
P24534	14	9.16215
Q9BZH6	14	8.4102
P12277	14	21.8165
P62888	14	11.9188
P14678	14	22.367
Q07021	14	22.0982
P18621	14	6.07128
P13073	14	16.6815
Q9BRA2	14	20.0619
Q13247	14	9.74356
P53396	14	14.4354
P07741	14	17.4257
Q9NTJ4	14	10.8919
P62910	14	10.5314
Q13162	14	17.3793
O95433	14	14.7488
P63241	14	8.47824
P09493	14	13.5575
P12956	14	11.5478
P52597	14	22.3849
P62937	14	9.70352
P46778	14	13.2289
P35268	14	8.18524
P25705	14	7.44219
P06576	14	7.4567
P22314	14	9.17508
P27824	14	11.0772
P04843	14	20.7716
P04080	14	32.7687
Q9UKK9	14	17.2149
P38117	14	24.8874
P17931	14	21.9515
P00338	14	4.0086
P0DMV9	14	11.7873
Q86V81	14	15.5883
O95399	14	11.1395
P10412	14	5.10735
P35579	14	12.9118
P78371	14	9.3149
P0DP25	14	9.66252
P16403	14	12.3431
P62701	14	9.83231
P02787	14	8.0528
P62263	14	10.3875
P40227	14	10.3359
P62851	14	6.54065
P83731	14	8.55571
P55884	14	33.9116
P06703	14	5.07434
O43707	14	7.57952
P49588	14	14.4792
Q5JXB2	14	26.9755
P09429	14	14.775
P19338	14	8.59636
O75369	14	20.2626
P60903	14	7.27523
P13639	14	4.48065
P31939	14	13.3943
P15880	14	6.31497
H0YAA0	14	19.7722
P31948	14	8.06435
P60660	14	6.18457
Q9UQ80	14	7.39803
P61247	14	2.79604
Q14103	14	24.1716
Q06830	14	4.96789
P55084	14	25.1612
P46782	14	16.3248
P46781	14	5.06171
Q07955	14	11.3604
O14979	14	9.20306
Q53GS7	14	66.0428
P68363	14	3.66004
P51858	14	9.52987
P04083	14	9.88935
P23526	14	7.94041
P15121	14	8.13665
Q6PD62	14	25.9439
P12004	14	13.5535
Q9UII2	14	12.6574
Q16719	14	14.1491
P06748	14	4.51152
Q00610	14	9.12983
P0DPE3	14	25.5142
Q02790	14	27.3584
P31949	14	10.1247
P61313	14	16.7529
P20290	14	11.0289
P09661	14	11.5904
Q14847	14	23.562
P18124	14	7.68317
P17844	14	11.0778
Q969Q0	14	9.55299
P37837	14	12.0286
P07954	14	33.1109
P38646	14	8.16882
P06733	14	6.00625
P10809	14	5.46445
P04179	14	22.2254
Q04695	14	4.89705
P62750	14	7.12619
P52272	14	14.3878
Q7Z406	14	24.4772
Q15084	14	14.5886
P25398	14	7.82586
P56537	14	25.521
P10599	14	6.90315
O43852	14	11.8205
P40925	14	21.1004
P00505	14	13.9875
P39748	14	25.9189
P23284	14	19.3435
Q96C19	14	17.0417
P07437	14	7.36506
P14618	14	4.84465
P12268	14	11.8448
P68371	14	6.67856
P50454	14	9.29747
P50395	14	14.9392
Q13838	14	10.7294
P49368	14	10.532
P11940	14	12.7606
P22392	14	5.81051
Q08211	14	12.4683
P08758	14	7.31004
P63167	14	15.9371
P52209	14	11.4236
P05787	14	6.51072
Q15233	14	5.82283
P05455	14	9.19047
P02786	14	10.4945
P48643	14	8.88109
P63244	14	5.07478
P14314	14	40.2668
O14818	14	18.0124
P14324	14	12.9985
P06753	14	20.6665
P09923	14	9.88427
P32119	14	6.41003
Q15286	14	23.8387
P06454	14	15.5826
P27348	14	11.7906
Q15293	14	14.6102
P05387	14	8.76274
P62258	14	4.89543
Q07065	14	11.9741
P07602	14	15.3858
P61289	14	21.5529
P22087	14	14.4067
P37802	14	8.06134
P62249	14	6.81392
Q99497	14	10.5939
Q00325	14	18.3938
P27797	14	8.28071
P62857	14	13.5632
P46776	14	7.86103
P60174	14	11.7561
P68366	14	21.6757
Q16891	14	24.7715
P47914	14	20.611
P99999	14	16.415
Q13185	210	22.2618
P04075	210	12.9542
P63104	210	13.6873
P58546	210	28.9928
Q05639	210	17.4437
P26641	210	10.2811
Q16777	210	11.3553
P11586	210	16.9049
P61026	210	46.3842
K7ERQ8	210	35.799
Q8NGA1	210	41.4385
Q9H1E3	210	13.8643
Q16836	210	34.108
P39023	210	10.8332
P29692	210	13.7958
Q96S66	210	35.0129
Q71UI9	210	10.3254
P43304	210	31.1592
P27695	210	21.9094
P08133	210	28.8332
P26373	210	8.57752
Q12906	210	16.4627
P78417	210	13.6401
P54578	210	36.1063
P08729	210	28.2843
Q86VP6	210	29.8014
P62820	210	21.5183
P11388	210	23.2805
P13010	210	17.9791
P15531	210	24.5525
P05388	210	14.1664
Q9Y333	210	31.032
O75347	210	14.4291
P14625	210	9.41969
Q96AE4	210	31.841
Q15424	210	29.7186
P27816	210	13.1959
P30050	210	13.5749
Q16576	210	23.8776
P02042	210	21.5664
Q99832	210	10.4151
P51991	210	19.3586
Q9Y230	210	25.4558
Q13347	210	28.0356
P17980	210	21.2471
Q9NR30	210	21.9089
P02765	210	16.7709
O00571	210	24.0406
P08865	210	9.75
P30085	210	36.5099
Q71UM5	210	14.7753
Q3LXA3	210	47.9992
P18669	210	17.7071
Q16778	210	10.54
O00625	210	40.2174
P61204	210	14.7441
P14174	210	21.3151
P43487	210	10.2362
Q15393	210	17.9952
Q13636	210	24.0335
P05496	210	13.3488
Q14974	210	19.315
Q9Y224	210	49.6417
P50991	210	10.9777
Q04837	210	19.6141
O95747	210	16.4957
P39687	210	17.4894
P61601	210	30.1241
P09382	210	15.6665
P08670	210	11.6814
P09012	210	15.3887
Q16658	210	13.784
P50914	210	27.919
P07900	210	11.8808
P02768	210	13.4037
P01891	210	20.8614
P63220	210	9.00676
P18206	210	24.488
P31946	210	34.3621
P56192	210	35.2237
P31327	210	8.84865
P52565	210	17.1084
Q01105	210	8.85457
P55072	210	11.7293
O15427	210	10.0125
P23381	210	31.9683
Q15758	210	62.9476
P49720	210	22.0406
P0C025	210	41.7983
P62318	210	22.2278
G3V325	210	17.0958
Q9NTK5	210	37.2652
P39019	210	17.6677
Q13283	210	19.0318
P04792	210	7.5528
Q8IZP2	210	14.5878
P39656	210	19.6143
Q9NR31	210	39.0132
P62906	210	12.3634
P49327	210	7.83353
Q13151	210	17.7275
P06239	210	19.1412
P30043	210	20.9515
Q9Y617	210	9.84688
H3BNC9	210	30.3946
Q13200	210	38.4077
Q16878	210	17.0094
P49591	210	40.312
P61081	210	30.7045
P62328	210	14.5481
Q99436	210	22.0044
P46783	210	10.8719
Q02878	210	11.4128
Q9Y383	210	32.441
P25786	210	12.0938
Q04637	210	24.875
O75390	210	23.3665
Q15046	210	24.8121
P54819	210	19.2927
O95831	210	31.925
Q16629	210	22.1302
P60866	210	10.9222
Q15181	210	24.1976
P00966	210	8.95416
P49207	210	16.1492
P30040	210	26.1537
Q08J23	210	15.2077
O43598	210	27.6836
Q14444	210	23.723
Q9Y6E2	210	26.0216
P09972	210	31.8554
P62491	210	25.1353
Q9P0L0	210	12.7714
O43175	210	14.5948
P42126	210	35.6817
P55036	210	24.593
Q9Y4L1	210	20.2171
O43390	210	10.756
P50995	210	33.6161
P28072	210	33.7169
Q16881	210	13.6059
Q04760	210	26.8307
P62316	210	13.4321
P62277	210	9.94073
O60551	210	53.021
P20618	210	23.9702
P06493	210	27.4003
P38159	210	9.94154
P18085	210	24.8532
P34897	210	24.3294
P62987	210	11.1403
Q9Y3U8	210	12.9143
Q99460	210	25.3574
Q9Y2S6	210	18.8161
P61106	210	36.8661
P21333	210	11.7714
P62917	210	9.96242
P00403	210	23.4013
P62241	210	10.2775
P30046	210	13.0606
Q9Y5S9	210	20.4748
P25205	210	17.7984
P55209	210	25.8139
P06744	210	9.42847
P17066	210	17.3714
P16949	210	10.2738
P62304	210	16.0591
E9PR17	210	15.902
P18077	210	8.52021
P55327	210	44.386
P62847	210	11.1617
O15371	210	16.6103
P36578	210	11.1326
P17987	210	6.39042
P05386	210	18.2419
P54886	210	26.6622
P62269	210	11.6747
P52564	210	24.1451
P21291	210	16.099
P49411	210	5.51414
Q32P51	210	10.1679
Q96AG4	210	22.0068
P10620	210	16.3925
P00441	210	10.7869
P61326	210	24.3387
P62753	210	6.50249
O75533	210	41.9148
P62308	210	16.9537
P30041	210	11.937
Q03113	210	47.0281
Q15149	210	7.87659
Q9Y2V2	210	20.1275
Q92688	210	12.7407
P10606	210	14.5258
P27635	210	18.8294
Q14697	210	16.7707
B5ME19	210	21.0952
P21266	210	18.9182
P28066	210	21.4058
Q9BTT0	210	37.327
P20700	210	31.9176
E9PL57	210	24.0355
P51571	210	27.7919
P62841	210	23.5241
Q01650	210	10.6316
O14950	210	26.4029
P31152	210	20.974
P62829	210	11.8242
Q9Y3I0	210	15.6815
Q9P2J5	210	31.3852
Q9HBT6	210	25.8344
P49321	210	20.8375
P04844	210	18.8187
P07237	210	11.3412
Q99623	210	33.9136
Q9UHV9	210	41.9323
P23921	210	30.4894
Q9NZR1	210	8.83382
P45880	210	14.245
Q8NC51	210	13.2948
Q9UBI6	210	27.7174
Q14204	210	31.4274
P30044	210	12.1667
P40926	210	12.0649
P05141	210	13.8039
P08238	210	10.9741
P29401	210	11.6602
Q9UMS4	210	18.6438
Q9Y570	210	20.2456
Q13310	210	42.2286
P05023	210	26.1905
P62333	210	20.7069
P55060	210	10.8644
P21980	210	30.9286
Q9ULV4	210	24.4217
E9PAV3	210	17.4119
Q13263	210	25.6477
P84098	210	19.8526
P31153	210	11.6047
P60228	210	35.5423
P61224	210	21.7541
Q92973	210	14.9435
P05783	210	11.7159
P62873	210	40.4096
P62280	210	9.18682
P60842	210	9.86035
P20674	210	8.88975
P23528	210	12.6846
Q8N5C6	210	28.2843
Q12931	210	20.5696
Q02543	210	12.1078
P61604	210	15.5618
O60664	210	24.8997
P08254	210	34.3428
A6NHQ2	210	28.3116
P22234	210	11.2465
P26038	210	13.6121
Q92599	210	19.4219
O76021	210	26.228
P40429	210	9.66619
P00558	210	10.9159
P51659	210	26.6525
Q99584	210	18.5636
P42704	210	19.5509
P21796	210	15.6837
P31943	210	11.9741
P50990	210	11.5669
P30048	210	21.9579
P62899	210	12.8568
P49736	210	23.3462
O00299	210	14.5167
P09874	210	18.5413
O14980	210	28.8644
P08195	210	11.2915
P26447	210	13.7606
Q09666	210	11.7311
Q15366	210	13.731
P61927	210	18.1759
P15311	210	17.4372
P11142	210	11.8398
H3BN98	210	19.2569
P32969	210	30.186
P34932	210	12.3211
P17096	210	10.711
P46779	210	14.0209
Q07020	210	11.5452
Q8IYT4	210	20.7724
Q16695	210	9.47066
Q14566	210	30.4157
O60506	210	29.4428
P30086	210	14.2929
P55769	210	27.5776
P68104	210	13.2846
P33993	210	16.4719
P60709	210	11.0242
Q00839	210	11.403
P07195	210	9.96313
P20810	210	33.5603
Q9BRL6	210	19.1367
Q99873	210	54.7321
P53999	210	10.7336
Q92499	210	25.6104
P00492	210	15.9711
P19623	210	25.003
O76003	210	18.3478
P51149	210	12.1843
P62081	210	12.4126
P60763	210	19.8934
Q08945	210	34.2721
O15355	210	30.077
P67936	210	16.2598
P35232	210	9.50188
P33316	210	32.5463
P52815	210	11.6564
O00244	210	30.8596
P23396	210	11.6176
P43307	210	16.8051
P35637	210	12.0278
P07355	210	10.8061
Q12874	210	38.0498
P40939	210	31.0682
Q15365	210	9.74315
P02545	210	10.1423
P67809	210	20.6275
O00193	210	21.7521
Q92945	210	9.60576
P04406	210	10.0555
P80723	210	12.2794
O14880	210	17.8481
P26639	210	12.5463
P61981	210	12.5565
O60841	210	31.0561
Q12905	210	24.9277
Q99733	210	29.17
P11021	210	6.06408
P07910	210	10.6212
P35080	210	14.8854
A0A1B0GU03	210	26.6381
P48444	210	33.9411
O00273	210	31.3952
P62913	210	10.1783
P62266	210	11.8377
P43243	210	25.1243
Q9Y265	210	42.98
P41091	210	17.269
P23588	210	29.7471
P63173	210	35.7201
P22626	210	12.3481
Q15185	210	13.3187
P07814	210	12.837
P61353	210	21.6895
P49773	210	14.0915
P49748	210	29.8163
A6NDG6	210	44.2111
P62495	210	21.5363
P62424	210	8.22132
P16615	210	10.8057
Q96DG6	210	15.1747
Q9P258	210	16.5254
Q9HB71	210	49.319
P07737	210	14.0734
P05198	210	13.9508
P30101	210	15.204
P31942	210	60.1075
P62805	210	16.2258
P61978	210	8.96475
P24534	210	11.4071
Q96FW1	210	35.2641
P54136	210	27.6184
Q687X5	210	29.1031
P12277	210	20.004
P62888	210	8.06445
P14678	210	18.503
Q07021	210	55.248
P18621	210	12.4081
P13073	210	17.5344
P23246	210	20.4053
Q9BRA2	210	34.0018
Q13247	210	14.0934
P53396	210	16.7683
P24752	210	25.3758
P07741	210	21.8992
Q92841	210	18.6778
P36871	210	42.9816
P62910	210	13.7148
Q13162	210	18.0894
O75396	210	28.9609
P63241	210	10.1071
P09493	210	16.6003
P12956	210	12.1581
P52597	210	20.3561
P62937	210	15.1973
P46778	210	11.2679
P35268	210	17.2969
P25705	210	9.53288
P06576	210	15.2804
P13693	210	22.92
P22314	210	10.7981
P27824	210	9.18801
P04843	210	20.2745
P04080	210	39.0141
Q9UKK9	210	18.8323
P38117	210	19.0593
P17931	210	21.8572
O75367	210	31.9188
P00338	210	14.2615
P16070	210	20.4546
P0DMV9	210	8.96114
Q86V81	210	12.6106
O95399	210	18.6295
Q99714	210	6.23584
P10412	210	13.6174
P35579	210	10.1133
P78371	210	10.2136
P0DP25	210	11.8691
P46777	210	17.749
P13804	210	36.2078
P16403	210	15.3809
P62701	210	8.64175
P11310	210	34.5975
P60891	210	16.0257
P02787	210	12.5946
P62263	210	15.6942
P26368	210	16.5617
P40227	210	10.9522
Q14498	210	19.5295
P62851	210	14.4861
Q5T9A4	210	11.3069
Q9Y281	210	35.8961
P83731	210	13.7474
O43242	210	33.0262
P55884	210	18.8395
P06703	210	15.8869
O43707	210	14.4624
P49588	210	19.5518
Q9UNM6	210	33.7685
O75821	210	14.4883
P16152	210	19.0758
P09429	210	15.4522
P19338	210	10.9423
O75369	210	32.3823
P60903	210	17.0848
P36542	210	17.3605
P62854	210	10.2824
P46087	210	31.6105
P13639	210	8.15651
P31939	210	17.2757
P15880	210	8.90015
P31948	210	14.1703
P60660	210	16.8803
Q9UQ80	210	9.24947
P61247	210	8.50012
P61254	210	10.0243
Q14103	210	13.4685
Q53EL6	210	7.44323
Q06830	210	12.4507
P11177	210	34.4574
P55084	210	27.638
P46781	210	11.9237
Q07955	210	11.1612
O14979	210	12.858
Q9Y3F4	210	34.598
P68363	210	11.7914
P51858	210	11.5355
P04083	210	9.63326
Q9Y277	210	38.9704
P54577	210	29.398
P23526	210	18.4785
P15121	210	8.33558
P00491	210	19.5622
P12004	210	10.935
Q9UII2	210	13.7551
P14868	210	16.3311
Q16719	210	10.3924
P48047	210	46.4226
P06748	210	14.8818
P61586	210	13.3057
Q00610	210	13.3042
P30740	210	36.3919
O95373	210	35.4833
P41252	210	25.7951
P31949	210	10.8799
P61313	210	21.3941
Q15459	210	33.3917
O43143	210	52.1875
P09211	210	15.134
Q14847	210	19.0008
Q9BQG0	210	26.3116
P18124	210	16.8863
P17844	210	10.9118
Q969Q0	210	15.1459
P37837	210	10.3283
P13797	210	13.0183
Q15075	210	41.0048
P07954	210	9.0997
P38646	210	10.7754
P06733	210	12.2265
P10809	210	11.0753
P04179	210	24.3564
Q04695	210	10.09
Q04941	210	20.4353
P62750	210	8.26628
P52272	210	10.7318
Q16543	210	15.9939
P61956	210	25.6643
Q15084	210	15.2789
P25398	210	14.3076
Q01082	210	31.6319
P47756	210	29.0161
P56537	210	36.3086
P10599	210	12.6791
O60888	210	48.0087
Q5SSJ5	210	18.2844
O43852	210	12.7159
Q14152	210	30.0039
P40925	210	13.2688
P35613	210	11.9443
P00505	210	14.6825
P39748	210	25.9203
P23284	210	20.5429
Q96C19	210	16.6132
Q14019	210	15.7483
P07437	210	13.1862
P14618	210	11.2311
P12268	210	8.75626
P61758	210	12.4203
P62826	210	13.0078
P68371	210	12.4448
P50454	210	10.4703
P50395	210	20.7549
Q13838	210	12.5088
P07108	210	15.2899
Q15008	210	35.943
P20042	210	10.2842
P49368	210	18.0343
P11940	210	9.02768
P22392	210	12.01
Q7L1Q6	210	21.2246
Q08211	210	14.5529
P08758	210	11.9959
P63167	210	14.0911
P52209	210	21.6594
P05787	210	10.9092
Q15233	210	11.6192
P52907	210	37.5646
O00303	210	33.6126
Q9NZ01	210	40.0773
P05455	210	19.0674
P02786	210	17.5615
P48643	210	10.5476
P62195	210	21.5519
P09960	210	28.9754
P63244	210	18.8187
P14314	210	56.1216
P61970	210	18.6461
P41250	210	56.1141
P14324	210	21.2195
P06753	210	19.1176
P20962	210	26.3094
O15212	210	23.0146
P09923	210	17.5682
P30049	210	30.32
P32119	210	14.4865
Q06323	210	15.699
Q9H853	210	9.85327
P06454	210	13.5971
P29966	210	21.7515
P27348	210	49.7758
Q15293	210	17.7364
P54727	210	68.7386
P32929	210	25.9509
P05387	210	8.80274
P60981	210	49.6542
Q13907	210	48.4799
P62258	210	10.8599
Q9Y6Y8	210	23.0721
Q07065	210	14.9138
P07602	210	10.5013
Q15029	210	16.0996
P37802	210	9.65797
P62249	210	10.4709
Q99497	210	11.8357
Q00325	210	14.1318
P27797	210	10.026
Q15717	210	27.8418
P62857	210	21.6506
Q9NPJ3	210	28.1036
P46940	210	34.2828
P46776	210	13.8204
P09622	210	18.9091
P60174	210	11.175
Q9UKA9	210	27.819
P68366	210	25.4421
P47914	210	15.3989
P99999	210	17.257
P11387	210	43.268
O00410	210	20.5946
P30084	210	46.0204
P25789	210	8.82299
Q13185	42	19.9611
P04075	42	6.89733
P63104	42	10.9348
P58546	42	22.4484
Q05639	42	10.2023
P13929	42	11.0005
P26641	42	4.89947
Q16777	42	7.90635
P11586	42	11.4769
Q9Y4G6	42	14.5503
K7ERQ8	42	15.8875
Q9H1E3	42	11.8555
Q16836	42	30.3339
P69905	42	22.5453
P39023	42	8.71512
P29692	42	7.00789
Q71UI9	42	6.99116
P18754	42	19.2983
P27695	42	19.9174
P26373	42	5.10195
Q12906	42	10.8654
P78417	42	10.0327
P54578	42	21.4428
P08729	42	7.71338
Q86VP6	42	24.3817
P24844	42	39.3449
P62820	42	24.173
P13010	42	7.51783
P15531	42	7.15697
Q9C0A0	42	6.48674
J3QQQ9	42	7.33931
P05388	42	11.0621
O75347	42	18.3341
P14625	42	8.15559
Q9HAV0	42	21.9649
P27816	42	6.21776
P30050	42	13.1076
O75964	42	31.4083
P02042	42	16.2101
Q99832	42	10.1092
P51991	42	19.5077
Q13347	42	12.0026
P17980	42	27.8602
Q9NR30	42	26.4597
P02765	42	7.06963
O00571	42	22.4274
P08865	42	5.62966
P30085	42	20.6448
Q71UM5	42	14.9324
P18669	42	22.0219
Q16778	42	5.47782
O00625	42	26.7078
P61204	42	11.4793
P14174	42	54.8873
P43487	42	9.47487
Q15393	42	21.2101
P05496	42	6.232
Q14974	42	18.1956
Q9Y224	42	38.2646
P50991	42	9.31503
P12236	42	21.5603
Q04837	42	15.3566
P39687	42	10.0312
P61601	42	20.4276
P09382	42	8.05942
P08670	42	7.27287
P09012	42	14.7531
Q16658	42	12.298
P50914	42	9.8523
P07900	42	3.23061
P02768	42	7.21392
P01891	42	40.0796
P63220	42	16.468
P18206	42	27.6557
P31947	42	8.00682
P31327	42	6.04327
P52565	42	23.4025
Q01105	42	13.2046
P55072	42	18.0711
P49720	42	17.3225
Q9NTK5	42	23.0893
P39019	42	6.4736
Q9Y5M8	42	28.0208
P04792	42	7.71675
Q8IZP2	42	12.4229
P39656	42	20.7059
Q9NR31	42	38.2425
P62906	42	7.05218
P49327	42	7.56038
P25815	42	28.1661
Q13151	42	20.7912
P30043	42	18.0916
Q5QNW6	42	20.6922
Q9Y617	42	12.2514
Q7L2H7	42	21.111
Q92522	42	11.6053
H3BNC9	42	26.9889
P25787	42	27.3907
P08559	42	20.2181
Q16878	42	10.9881
O43399	42	28.2695
P62328	42	8.46382
Q99436	42	13.0053
P46783	42	5.56168
Q02878	42	5.7102
Q9Y383	42	37.6213
P25786	42	7.22403
Q9UBT2	42	34.1186
Q04637	42	37.6682
O75390	42	10.0801
O95831	42	16.0865
P42766	42	20.1034
Q16629	42	36.7932
P60866	42	7.39472
Q15181	42	9.99103
P00966	42	4.53983
P49207	42	8.33067
P30040	42	25.1627
Q14444	42	33.3625
P09972	42	19.4066
P62491	42	12.3143
Q9P0L0	42	11.5379
O43175	42	7.74687
P55036	42	16.8199
Q9Y4L1	42	26.2503
O43390	42	8.74121
P28072	42	35.817
O75822	42	17.8119
Q16881	42	19.3953
Q04760	42	22.8868
P62314	42	11.1018
O75874	42	41.8148
P49915	42	15.8493
Q494V2	42	16.2398
P62316	42	11.5837
P62277	42	8.92323
P20618	42	20.4331
P06493	42	9.1494
P38159	42	14.8183
P18085	42	23.7583
P34897	42	12.767
P62987	42	10.0843
Q9Y3U8	42	15.6024
P61106	42	38.9062
P21333	42	9.07475
P62917	42	10.5512
P00403	42	9.71778
P62241	42	9.0203
P30046	42	10.3653
P25205	42	15.2496
P55209	42	10.4499
P06744	42	4.74505
P16949	42	12.244
P62304	42	14.5163
P33992	42	28.5589
E9PR17	42	13.5333
O95816	42	27.2062
P18077	42	8.46459
P62847	42	14.6097
P36578	42	5.15876
P17987	42	9.99968
P05386	42	7.21177
P54886	42	39.1108
P62269	42	6.21201
P21291	42	8.83245
P49411	42	10.9258
Q6PI26	42	22.4838
P11413	42	14.5462
P49755	42	23.421
Q32P51	42	4.39664
Q96AG4	42	12.4991
Q9Y266	42	14.9261
P10620	42	19.2643
Q96K83	42	8.38511
P00441	42	7.0019
P61326	42	15.7623
P49458	42	33.7764
P62753	42	12.8451
O14737	42	29.574
P30041	42	11.1374
Q15149	42	9.69039
Q92688	42	9.78174
P10606	42	13.8042
P27635	42	17.5039
Q8TDN6	42	34.5366
Q14697	42	9.38385
P21266	42	14.5849
P28066	42	14.9833
Q96I24	42	16.2184
P22102	42	32.5333
Q9BTT0	42	16.7646
P20700	42	11.1515
E9PL57	42	22.0459
P62136	42	16.2051
O00148	42	9.10322
Q01650	42	18.6652
Q9Y678	42	32.5112
P31152	42	11.7565
P62829	42	9.62213
Q9Y3I0	42	23.4592
P49321	42	11.376
P04844	42	48.8788
P07237	42	9.14316
Q99623	42	25.758
Q9UHV9	42	23.4382
P23921	42	13.8419
P45880	42	8.1827
O15067	42	19.1084
Q8NC51	42	10.6207
Q14204	42	31.8151
P30044	42	7.86934
P40926	42	9.90944
I3L0A0	42	25.315
P05141	42	5.92351
P08238	42	4.53992
P29401	42	5.65378
P05023	42	18.6059
Q01813	42	28.6696
P00568	42	25.601
P55060	42	13.4909
E9PAV3	42	18.0805
Q13263	42	18.2333
P84098	42	8.97117
P31153	42	21.781
P61224	42	24.8278
Q92973	42	21.6078
P05783	42	4.02532
P62280	42	7.18311
P60842	42	6.55069
P20674	42	7.24022
P23528	42	9.67973
Q12931	42	22.2498
Q02543	42	7.95784
P61604	42	13.324
O60664	42	17.7612
P33991	42	24.5705
A6NHQ2	42	17.9589
P22234	42	6.55878
P26038	42	4.98839
P47813	42	23.7868
O76021	42	23.5456
P40429	42	7.68139
P00558	42	4.30444
P20073	42	17.2504
P49721	42	33.8173
Q99584	42	17.3575
P42704	42	15.432
P21796	42	11.9622
P31943	42	11.2479
P50990	42	7.17482
P30048	42	15.7571
P62899	42	7.11396
P49736	42	27.0057
O00299	42	8.90037
P09874	42	31.1998
O14980	42	16.0233
P08195	42	6.36782
P26447	42	6.46905
Q05682	42	21.6797
Q09666	42	9.91201
Q15366	42	11.6214
P61927	42	8.26842
P15170	42	22.6905
P15311	42	23.6193
P11142	42	9.23866
H3BN98	42	9.00928
P32969	42	6.54462
P34932	42	8.50341
P17096	42	10.3066
P46779	42	8.91998
P30153	42	21.797
Q07020	42	9.87229
Q16695	42	4.52383
O60506	42	19.9738
P30086	42	8.92442
P27448	42	18.8297
P68104	42	7.42682
Q58FF8	42	27.4086
P60709	42	5.40739
Q00839	42	5.01787
P07195	42	4.73777
P20810	42	27.4534
Q9BRL6	42	13.1083
P53999	42	14.5282
P00492	42	15.2078
Q13813	42	24.5943
P19623	42	21.8657
O76003	42	27.3426
P51149	42	20.5428
P62081	42	10.1075
Q8NCW5	42	17.5265
H3BQZ7	42	17.4982
P60763	42	24.3979
Q969H8	42	17.8537
P67936	42	4.69366
P35232	42	10.6237
P33316	42	11.0508
P52815	42	15.7955
P23396	42	5.99028
P43307	42	7.67026
P35637	42	7.30269
P07355	42	3.40933
P40939	42	28.0614
Q15365	42	9.46642
P02545	42	8.04343
P67809	42	23.2158
O00193	42	18.2915
Q92945	42	16.4969
H0YHG0	42	33.0446
P04406	42	5.57273
P80723	42	8.09674
P26639	42	10.4371
P61981	42	15.2224
Q12905	42	12.0309
P11021	42	5.76761
Q9BVK6	42	19.4888
P07910	42	5.78758
A0A1B0GU03	42	22.1312
P62913	42	8.69883
P62266	42	15.4836
P43243	42	20.9086
Q9Y265	42	38.0599
P41091	42	24.7719
P23588	42	13.811
P22626	42	7.1801
Q15185	42	9.06425
P07814	42	29.7385
P61353	42	12.1873
P49773	42	7.98666
P49748	42	17.0537
P62495	42	19.7435
P62424	42	5.59334
P16615	42	14.123
Q96DG6	42	8.36312
Q9P258	42	26.4298
P07737	42	7.41839
P05198	42	19.0675
Q15019	42	34.7257
P30101	42	10.2502
P62805	42	5.73706
P61978	42	6.06379
P24534	42	6.98144
Q9BZH6	42	11.91
Q8TEM1	42	19.9591
P54136	42	21.0071
Q687X5	42	17.6456
P12277	42	9.19788
P62888	42	7.72115
P14678	42	11.7788
P28070	42	29.1325
Q07021	42	27.2346
P18621	42	9.94701
P13073	42	17.1672
P23246	42	12.2248
Q01518	42	31.5447
Q13247	42	18.3799
P53396	42	11.375
P07741	42	16.1238
Q92841	42	25.2574
P62910	42	8.8159
P08243	42	18.0967
Q13162	42	12.3439
O75396	42	32.0244
O95433	42	26.7376
P63241	42	3.89095
P12956	42	13.6426
P52597	42	22.619
P62937	42	7.21461
P35268	42	10.1014
P25705	42	5.90731
P06576	42	9.14611
P13693	42	11.9446
P22314	42	10.1736
P27824	42	8.59602
Q8WYP3	42	12.8977
P04843	42	21.9721
P04080	42	13.883
P38117	42	8.76089
P17931	42	9.05595
P00338	42	5.11517
P0DMV9	42	8.61244
Q86V81	42	10.0417
Q99714	42	11.7111
P10412	42	8.55208
P35579	42	10.8579
P78371	42	10.6111
P0DP25	42	10.7938
P46777	42	11.5575
P13804	42	27.4217
P16403	42	5.89529
P62701	42	10.2911
P02787	42	16.7528
P62263	42	6.38602
P26368	42	11.9365
P40227	42	8.13656
Q14498	42	27.1982
P62851	42	6.74624
Q5T9A4	42	14.2319
P83731	42	12.7021
P55884	42	27.3173
P06703	42	5.61696
O43707	42	6.80066
P49588	42	15.5938
Q5JXB2	42	19.3976
O14744	42	33.6794
P09429	42	8.03712
P19338	42	6.51465
O75369	42	17.9104
P36542	42	12.1235
P62854	42	12.8244
P13639	42	5.06051
P31939	42	13.0281
P15880	42	6.47556
P31948	42	10.509
P60660	42	6.49295
Q9UQ80	42	7.45519
P61247	42	5.16984
P15374	42	27.2626
P55786	42	11.5487
Q14103	42	12.3915
Q06830	42	4.73226
P11177	42	25.5338
P55084	42	35.0124
P46781	42	4.99972
Q07955	42	6.5729
O14979	42	7.28181
Q53GS7	42	65.8232
P68363	42	3.55914
P51858	42	8.69854
P04083	42	6.78437
Q9Y277	42	24.1697
Q0IIM8	42	13.6815
P23526	42	12.4749
P15121	42	7.16238
P12004	42	10.2896
Q9UII2	42	12.6471
P14868	42	14.8283
Q16719	42	9.61641
Q9NU22	42	10.7206
P06748	42	4.66196
Q00610	42	7.86302
P41252	42	21.3815
Q02790	42	32.552
P31949	42	8.926
P61313	42	17.1379
P02788	42	26.7695
P38919	42	21.0279
P20290	42	21.7848
O43143	42	10.0653
P09211	42	16.6496
P18124	42	8.6621
O75436	42	23.2386
P17844	42	4.80182
Q969Q0	42	10.048
P37837	42	9.15132
P13797	42	11.0793
P07954	42	15.0581
P38646	42	11.0149
P06733	42	3.95966
P10809	42	4.66505
P04179	42	17.2501
Q04695	42	6.44457
P62750	42	6.1017
P52272	42	7.55633
Q15084	42	14.0147
P25398	42	9.61923
Q01082	42	41.5882
P47756	42	18.6091
P56537	42	21.1869
P10599	42	8.78301
O43852	42	15.7924
P40925	42	10.7878
P35613	42	12.9624
P00505	42	11.96
P23284	42	12.5285
Q96C19	42	45.8545
Q14019	42	20.9479
P07437	42	5.65491
P14618	42	4.34792
P12268	42	10.3115
P35659	42	19.496
P62826	42	8.76101
P68371	42	7.28919
P50454	42	8.73344
P50395	42	19.7289
P07108	42	11.1122
P20042	42	15.9235
Q8TDI0	42	31.7426
P49368	42	8.59205
P11940	42	10.4967
P22392	42	9.51928
Q7L1Q6	42	18.5071
Q08211	42	7.77467
P08758	42	6.8175
P52209	42	10.3926
P05787	42	5.85329
Q15233	42	7.8758
P52907	42	31.7322
Q15382	42	30.2716
O00303	42	12.0118
Q9NZ01	42	34.6942
P05455	42	12.8181
P02786	42	10.5053
O60701	42	28.982
Q9Y5B9	42	10.8784
P48643	42	7.96596
P09960	42	24.629
P63244	42	8.71698
P18858	42	9.87688
P14314	42	49.0556
O14818	42	19.0464
P61970	42	22.5601
Q7KZF4	42	17.3319
P14324	42	11.4394
Q7Z5P9	42	23.5027
P06753	42	10.6878
P20962	42	21.6616
P09923	42	13.4334
Q9NUJ1	42	33.7167
P32119	42	6.9941
Q06323	42	9.51504
P06454	42	9.98342
P27348	42	21.5406
Q15293	42	8.74013
P32929	42	38.1621
P05387	42	5.31044
P60981	42	20.8271
P62258	42	6.21313
P04040	42	19.5891
P07602	42	6.58202
P22087	42	14.2583
P37802	42	14.0869
P62249	42	8.68224
Q99497	42	8.32979
Q00325	42	11.4669
P27797	42	3.73189
Q15717	42	32.7824
P62857	42	12.7451
Q9NPJ3	42	20.1735
P46940	42	15.3613
P46776	42	7.0888
O94822	42	24.3166
P09622	42	20.1747
P60174	42	6.67164
P68366	42	14.3696
P47914	42	13.0204
P99999	42	8.4768
O00410	42	19.292
P30084	42	29.9242
P25789	42	10.2924
Q13423	434	32.258
Q13185	434	31.6164
P45974	434	54.9803
P04075	434	21.5512
P63104	434	26.1464
P58546	434	31.0752
P13929	434	14.1771
P26641	434	18.2256
P11586	434	21.4326
Q13228	434	20.9338
P30154	434	46.2966
Q99729	434	25.6751
P61026	434	22.5877
Q8NGA1	434	65.2622
C9J1V9	434	22.5292
Q00341	434	42.5252
Q16836	434	20.456
P39023	434	19.0179
P29692	434	21.709
P51532	434	21.958
Q71UI9	434	17.3391
Q14914	434	30.2404
P18754	434	17.1863
P27695	434	32.0399
P08133	434	20.0826
P26373	434	26.0943
Q12906	434	14.2546
P78417	434	17.3219
P08729	434	22.6015
Q86VP6	434	23.1774
P62820	434	21.8525
P11388	434	21.6524
P13010	434	14.0534
P15531	434	30.8405
O00159	434	59.8411
P05388	434	21.4883
O75347	434	26.33
P14625	434	19.2838
Q96AE4	434	27.5133
P40763	434	38.8759
Q15424	434	36.8392
P27816	434	36.3054
P30050	434	21.2073
P58107	434	6.73435
Q9BY44	434	32.2266
Q96QV6	434	28.7689
Q16576	434	19.6754
P02042	434	28.9762
Q99832	434	20.324
P51991	434	32.7094
Q9Y230	434	34.7656
O15260	434	41.5308
P17980	434	36.5145
Q9NR30	434	25.8258
P02765	434	25.0738
O00571	434	31.4453
P08865	434	23.0377
P30085	434	23.2928
Q71UM5	434	23.8337
P18669	434	23.2513
P13798	434	0
O00625	434	35.3979
P61204	434	18.3878
P14174	434	33.7431
P43487	434	10.81
Q15393	434	36.9804
P54252	434	69.0421
P05496	434	27.4892
P21964	434	54.9308
Q14974	434	19.8097
Q9Y224	434	53.0988
P50991	434	12.0805
P12236	434	38.8708
Q04837	434	28.0929
P39687	434	19.0983
P61601	434	40.1885
P09382	434	27.0373
P08670	434	18.2874
P09012	434	23.8093
Q16658	434	22.1159
P50914	434	16.1042
P07900	434	20.8345
P02768	434	26.6759
P01891	434	51.517
P63220	434	22.3128
P18206	434	20.6491
Q16531	434	27.353
P24941	434	21.8712
P31946	434	47.232
P56192	434	39.9137
P31327	434	12.3363
P52565	434	29.476
P11908	434	35.461
Q01105	434	43.6475
P55072	434	22.8167
O15427	434	23.6634
P23381	434	18.4422
Q15758	434	46.0348
P49720	434	23.3568
P0C025	434	47.5483
O43865	434	24.2616
P62318	434	29.498
G3V325	434	47.4035
Q9NTK5	434	40.9518
P39019	434	31.7294
Q92542	434	37.8892
P04792	434	19.9472
Q8IZP2	434	34.2971
P39656	434	25.5064
P62906	434	20.6973
P49327	434	12.5386
P25815	434	25.228
Q13151	434	17.8803
P30405	434	57.2935
Q5QNW6	434	13.9891
Q9UBE0	434	27.4728
O00429	434	34.9272
P26640	434	29.6182
Q9Y617	434	28.9497
Q7L2H7	434	21.3631
Q92522	434	26.0703
H3BNC9	434	26.2121
P25787	434	29.8826
P08559	434	19.839
Q13200	434	59.4912
Q16878	434	29.9658
Q14247	434	27.5464
P49591	434	32.7847
P62328	434	33.0322
P46109	434	24.9557
P46783	434	15.578
Q02878	434	17.4359
O75534	434	31.8668
Q9Y383	434	56.7665
P25786	434	14.0088
Q9UBT2	434	35.7861
Q04637	434	37.1116
O75390	434	33.4784
Q15046	434	28.2685
O95831	434	48.6945
Q16629	434	31.2048
P60866	434	19.907
Q15181	434	13.4361
P00966	434	19.5923
P49207	434	13.8163
P30040	434	39.3866
Q08J23	434	42.0032
Q14444	434	12.862
Q9Y6E2	434	43.9378
P09972	434	33.3117
P62491	434	29.9867
Q9P0L0	434	32.3277
O43175	434	11.2483
P42126	434	36.3638
Q9Y4L1	434	42.9692
O43390	434	18.1761
Q16881	434	23.7855
P62314	434	38.6607
O75874	434	38.945
P62316	434	27.199
P62277	434	19.4824
P20618	434	27.0149
Q9BSJ8	434	20.2759
P38159	434	20.8929
P18085	434	22.9823
P34897	434	47.3232
P62987	434	55.6335
Q9Y3U8	434	34.2081
P52292	434	46.471
P21333	434	12.9893
P62917	434	24.8336
P00403	434	29.4442
P62241	434	15.7121
P51148	434	29.8663
P30046	434	15.0572
Q9Y5S9	434	25.6369
A0A1B0GUS4	434	8.3189
P25205	434	46.4875
P55209	434	20.1188
P06744	434	20.9298
P16949	434	13.167
P62304	434	33.0947
P33992	434	45.6558
E9PR17	434	30.402
Q8IUR7	434	56.3671
O95816	434	40.6972
P18077	434	27.0387
P62847	434	18.3325
O15371	434	22.4387
P62979	434	21.5947
P36578	434	16.3564
P17987	434	15.4932
P05386	434	36.7789
P54886	434	39.553
P62269	434	20.8095
P52564	434	31.3526
P49419	434	31.2897
P21291	434	16.4502
P49411	434	14.1489
P11413	434	31.9724
P47712	434	27.2418
Q96AG4	434	17.6533
Q9Y266	434	18.2443
P53634	434	34.5701
P10620	434	28.9188
P00441	434	18.2606
P61326	434	24.8537
P49458	434	37.5369
P62753	434	10.2562
Q9UHD9	434	26.0308
O75533	434	44.7599
P62308	434	17.6591
O14737	434	43.8329
P30041	434	24.348
Q15149	434	13.1146
Q9Y2V2	434	41.803
Q92688	434	18.9315
P10606	434	20.5006
P27635	434	15.123
Q14697	434	16.058
B5ME19	434	28.9089
O60443	434	47.0358
P21266	434	13.8522
P28066	434	31.4112
P22102	434	26.4169
Q9BTT0	434	21.7046
P20700	434	22.131
E9PL57	434	24.8485
P62136	434	25.0071
P51571	434	23.4836
P62841	434	39.3376
Q01650	434	23.0327
O14950	434	36.5445
P31152	434	22.4312
P62829	434	17.6797
Q9Y3I0	434	33.1581
Q9P2J5	434	25.9046
P49321	434	30.1984
P04844	434	29.5484
P07237	434	10.219
Q99623	434	16.0773
Q9UHV9	434	40.7287
P23921	434	26.7177
Q9NZR1	434	15.1438
P45880	434	22.2655
Q8NC51	434	9.2096
Q14204	434	18.247
P30044	434	21.5151
P40926	434	19.244
Q9Y5I4	434	36.9957
I3L0A0	434	23.4046
P05141	434	22.9653
P08238	434	19.2741
P29401	434	18.9128
P26599	434	47.1405
P05023	434	25.7198
Q96QK1	434	62.2153
Q01813	434	41.3739
P62333	434	28.557
P55060	434	26.2815
P08240	434	37.6546
E9PAV3	434	20.5053
Q13263	434	12.6861
P84098	434	25.1183
P31153	434	26.6187
P60228	434	24.2509
P61224	434	43.3385
Q92973	434	32.5468
P05783	434	22.5626
P35237	434	38.3364
P62873	434	33.1801
P35241	434	34.167
P62280	434	20.1258
Q92616	434	31.6716
P60842	434	23.1567
P20674	434	17.5368
P23528	434	21.7175
P12814	434	14.6282
Q12931	434	15.8335
Q02543	434	13.8911
P61604	434	24.5826
O60664	434	14.4513
A6NHQ2	434	27.3642
P22234	434	22.5102
Q14694	434	26.0989
P26038	434	18.6166
Q92599	434	35.0568
Q16851	434	36.6648
O76021	434	18.6894
P40429	434	23.2732
P00558	434	20.8242
P20073	434	31.7201
P51659	434	32.3311
Q99584	434	24.471
P42704	434	23.6445
P21796	434	15.5111
P31943	434	17.6491
P50990	434	16.7185
P30048	434	36.7663
P62899	434	22.4752
P49736	434	36.2015
O00299	434	51.3687
P09874	434	19.0711
O14980	434	21.92
P08195	434	18.3454
P26447	434	20.051
Q09666	434	13.2731
Q15366	434	23.2881
P61927	434	20.1829
P15311	434	32.5207
P11142	434	23.1584
H3BN98	434	15.0178
O00231	434	20.2043
P32969	434	26.6455
P34932	434	14.4078
P17096	434	11.9487
P46779	434	13.5978
Q07020	434	12.4906
P60953	434	54.7247
Q16695	434	21.7547
Q14566	434	48.4064
O60506	434	19.7468
P30520	434	35.6194
P53618	434	60.2415
P30086	434	37.2238
P27448	434	23.5109
P68104	434	17.8286
P33993	434	31.5351
P60709	434	16.4397
Q00839	434	17.2782
P07195	434	29.5176
P20810	434	37.6185
Q9BRL6	434	28.1315
P35754	434	26.6627
P53999	434	35.3211
Q92499	434	24.9443
P00492	434	18.4004
Q13813	434	27.7019
P19623	434	21.6711
O76003	434	32.1704
P51149	434	34.6015
P62081	434	26.7562
Q8NCW5	434	33.8535
Q08945	434	45.4816
Q969H8	434	21.6357
P67936	434	32.0762
P35232	434	29.0967
Q13409	434	75.4247
P33316	434	37.3585
P52815	434	27.2769
P23396	434	21.7189
P43307	434	18.6874
P35637	434	24.0953
P07355	434	23.7799
Q12874	434	38.5347
P40939	434	26.4844
Q15365	434	19.5158
P61221	434	34.9927
P02545	434	16.4009
P67809	434	19.6447
O00193	434	25.9616
P11717	434	27.8724
Q92945	434	16.2943
P04406	434	23.4001
P80723	434	18.1022
O14880	434	16.2912
P26639	434	13.4876
P61981	434	20.3029
Q12905	434	12.381
Q99733	434	26.8948
P11021	434	14.7248
P07910	434	21.6006
A0A1B0GU03	434	28.2566
P48444	434	21.233
P62913	434	15.8912
P62266	434	20.6658
P43243	434	16.9106
Q9Y265	434	40.2593
Q9UHD1	434	15.7135
P41091	434	16.5433
P23588	434	26.6053
P63173	434	27.9254
P22626	434	20.7116
Q15185	434	14.2222
Q13011	434	42.1548
P07814	434	39.0419
P61353	434	25.5208
P49773	434	19.5445
P49748	434	25.0561
P45973	434	29.7779
A6NDG6	434	27.4442
P62495	434	21.6354
P49589	434	39.0779
P62424	434	20.7184
P16615	434	25.2856
P27694	434	26.0162
Q96DG6	434	16.1903
Q9HB71	434	22.907
P07737	434	23.4314
P05198	434	30.8255
P30101	434	10.489
P31942	434	8.55479
P62805	434	25.2874
P61978	434	25.147
P24534	434	26.3019
Q96FW1	434	31.5098
P54136	434	40.9693
Q687X5	434	21.7447
P12277	434	20.9849
P62888	434	16.1979
P14678	434	28.4222
P28070	434	21.762
Q07021	434	53.348
P18621	434	16.2012
P13073	434	27.1538
P23246	434	19.0313
Q01518	434	42.0665
Q9BRA2	434	40.8063
P53396	434	18.5771
P24752	434	25.3032
P07741	434	24.3814
P36871	434	24.2766
P62910	434	29.3526
P08243	434	35.3343
Q13162	434	15.3748
O75396	434	32.4463
O95433	434	43.0413
P63241	434	19.5437
P12956	434	14.2166
P52597	434	23.564
P62937	434	25.0764
P46778	434	19.1543
P35268	434	31.8706
P25705	434	19.9315
P06576	434	22.0108
P13693	434	16.5823
P22314	434	26.7891
P27824	434	17.9622
Q8WYP3	434	30.7127
P04843	434	25.5683
P14866	434	23.8406
Q9UKK9	434	28.0206
P38117	434	23.3469
P17931	434	21.5241
O75367	434	34.9155
P00338	434	29.1675
P16070	434	14.5683
P0DMV9	434	17.4034
Q86V81	434	20.4551
P08237	434	34.3231
Q96EK6	434	35.2052
Q99714	434	15.2478
P10412	434	33.4788
P35579	434	12.364
P78371	434	14.825
P0DP25	434	22.1137
P46777	434	14.421
P13804	434	14.2367
P16403	434	33.3797
P62701	434	16.3819
[truncated: 1,163 more rows]

## Sheet: Fig1d_1e_S2a_S2b
Identifier	Average SN	CV	Channels
20200820_EXPL8_EVO1_ZY_SA_44min_TMT_HEY14_50pg_AGC300%_1__10004	9.64286	18.9251	Av14
20200820_EXPL8_EVO1_ZY_SA_44min_TMT_HEY14_50pg_AGC300%_1__10006	13.4143	17.9887	Av14
20200820_EXPL8_EVO1_ZY_SA_44min_TMT_HEY14_50pg_AGC300%_1__10007	21.2571	19.1025	Av14
20200820_EXPL8_EVO1_ZY_SA_44min_TMT_HEY14_50pg_AGC300%_1__10015	22.9214	12.5142	Av14
20200820_EXPL8_EVO1_ZY_SA_44min_TMT_HEY14_50pg_AGC300%_1__10018	5.48571	19.2768	Av14
20200820_EXPL8_EVO1_ZY_SA_44min_TMT_HEY14_50pg_AGC300%_1__10022	50.4214	13.4918	Av14
20200820_EXPL8_EVO1_ZY_SA_44min_TMT_HEY14_50pg_AGC300%_1__10034	11.5786	19.8922	Av14
20200820_EXPL8_EVO1_ZY_SA_44min_TMT_HEY14_50pg_AGC300%_1__10035	16.0929	19.9524	Av14
20200820_EXPL8_EVO1_ZY_SA_44min_TMT_HEY14_50pg_AGC300%_1__10041	13.4357	17.9642	Av14
20200820_EXPL8_EVO1_ZY_SA_44min_TMT_HEY14_50pg_AGC300%_1__10047	66.55	12.1561	Av14
20200820_EXPL8_EVO1_ZY_SA_44min_TMT_HEY14_50pg_AGC300%_1__10049	7.37857	18.1843	Av14
20200820_EXPL8_EVO1_ZY_SA_44min_TMT_HEY14_50pg_AGC300%_1__10051	18.0071	18.8619	Av14
20200820_EXPL8_EVO1_ZY_SA_44min_TMT_HEY14_50pg_AGC300%_1__10056	14.7286	19.5503	Av14
20200820_EXPL8_EVO1_ZY_SA_44min_TMT_HEY14_50pg_AGC300%_1__10060	35.4643	11.1149	Av14
20200820_EXPL8_EVO1_ZY_SA_44min_TMT_HEY14_50pg_AGC300%_1__10066	20.7	11.987	Av14
20200820_EXPL8_EVO1_ZY_SA_44min_TMT_HEY14_50pg_AGC300%_1__10072	3.04286	37.8785	Av14
20200820_EXPL8_EVO1_ZY_SA_44min_TMT_HEY14_50pg_AGC300%_1__10073	8.15714	19.2501	Av14
20200820_EXPL8_EVO1_ZY_SA_44min_TMT_HEY14_50pg_AGC300%_1__10075	10.8929	25.5645	Av14
20200820_EXPL8_EVO1_ZY_SA_44min_TMT_HEY14_50pg_AGC300%_1__10086	36.9143	10.759	Av14
20200820_EXPL8_EVO1_ZY_SA_44min_TMT_HEY14_50pg_AGC300%_1__10093	9.31429	16.4764	Av14
20200820_EXPL8_EVO1_ZY_SA_44min_TMT_HEY14_50pg_AGC300%_1__10109	20.85	15.6115	Av14
20200820_EXPL8_EVO1_ZY_SA_44min_TMT_HEY14_50pg_AGC300%_1__10117	45.7929	10.1933	Av14
20200820_EXPL8_EVO1_ZY_SA_44min_TMT_HEY14_50pg_AGC300%_1__10130	21.8714	21.0507	Av14
20200820_EXPL8_EVO1_ZY_SA_44min_TMT_HEY14_50pg_AGC300%_1__10131	11.3571	20.5562	Av14
20200820_EXPL8_EVO1_ZY_SA_44min_TMT_HEY14_50pg_AGC300%_1__10134	15.5071	15.4756	Av14
20200820_EXPL8_EVO1_ZY_SA_44min_TMT_HEY14_50pg_AGC300%_1__10141	5.82143	29.4708	Av14
20200820_EXPL8_EVO1_ZY_SA_44min_TMT_HEY14_50pg_AGC300%_1__10153	46.15	11.1158	Av14
20200820_EXPL8_EVO1_ZY_SA_44min_TMT_HEY14_50pg_AGC300%_1__10156	14.1571	14.0227	Av14
20200820_EXPL8_EVO1_ZY_SA_44min_TMT_HEY14_50pg_AGC300%_1__10158	22.4357	18.3746	Av14
20200820_EXPL8_EVO1_ZY_SA_44min_TMT_HEY14_50pg_AGC300%_1__10159	24.6286	18.4131	Av14
20200820_EXPL8_EVO1_ZY_SA_44min_TMT_HEY14_50pg_AGC300%_1__10160	10.3286	18.1148	Av14
20200820_EXPL8_EVO1_ZY_SA_44min_TMT_HEY14_50pg_AGC300%_1__10161	26.8071	11.5622	Av14
20200820_EXPL8_EVO1_ZY_SA_44min_TMT_HEY14_50pg_AGC300%_1__10177	17.3286	16.4854	Av14
20200820_EXPL8_EVO1_ZY_SA_44min_TMT_HEY14_50pg_AGC300%_1__10183	6.53571	19.2475	Av14
20200820_EXPL8_EVO1_ZY_SA_44min_TMT_HEY14_50pg_AGC300%_1__10194	24.65	12.8492	Av14
20200820_EXPL8_EVO1_ZY_SA_44min_TMT_HEY14_50pg_AGC300%_1__10203	138.286	5.42477	Av14
20200820_EXPL8_EVO1_ZY_SA_44min_TMT_HEY14_50pg_AGC300%_1__10204	9.61429	18.8544	Av14
20200820_EXPL8_EVO1_ZY_SA_44min_TMT_HEY14_50pg_AGC300%_1__10206	25.6429	8.91601	Av14
20200820_EXPL8_EVO1_ZY_SA_44min_TMT_HEY14_50pg_AGC300%_1__10208	11.3429	27.3195	Av14
20200820_EXPL8_EVO1_ZY_SA_44min_TMT_HEY14_50pg_AGC300%_1__10211	5.38571	32.1011	Av14
20200820_EXPL8_EVO1_ZY_SA_44min_TMT_HEY14_50pg_AGC300%_1__10217	34.6357	11.0055	Av14
20200820_EXPL8_EVO1_ZY_SA_44min_TMT_HEY14_50pg_AGC300%_1__10228	13.9071	21.1574	Av14
20200820_EXPL8_EVO1_ZY_SA_44min_TMT_HEY14_50pg_AGC300%_1__10236	5.68571	27.1496	Av14
20200820_EXPL8_EVO1_ZY_SA_44min_TMT_HEY14_50pg_AGC300%_1__10237	9.57143	25.6324	Av14
20200820_EXPL8_EVO1_ZY_SA_44min_TMT_HEY14_50pg_AGC300%_1__10239	10.2286	19.5396	Av14
20200820_EXPL8_EVO1_ZY_SA_44min_TMT_HEY14_50pg_AGC300%_1__10256	29.55	15.2361	Av14
20200820_EXPL8_EVO1_ZY_SA_44min_TMT_HEY14_50pg_AGC300%_1__10257	7.05	17.4678	Av14
20200820_EXPL8_EVO1_ZY_SA_44min_TMT_HEY14_50pg_AGC300%_1__10258	20.1071	20.924	Av14
20200820_EXPL8_EVO1_ZY_SA_44min_TMT_HEY14_50pg_AGC300%_1__10260	39.4643	8.67116	Av14
20200820_EXPL8_EVO1_ZY_SA_44min_TMT_HEY14_50pg_AGC300%_1__10262	7.04286	20.6641	Av14
20200820_EXPL8_EVO1_ZY_SA_44min_TMT_HEY14_50pg_AGC300%_1__10276	4.95	36.2813	Av14
20200820_EXPL8_EVO1_ZY_SA_44min_TMT_HEY14_50pg_AGC300%_1__10285	4.01429	31.6483	Av14
20200820_EXPL8_EVO1_ZY_SA_44min_TMT_HEY14_50pg_AGC300%_1__10287	6.45	32.1711	Av14
20200820_EXPL8_EVO1_ZY_SA_44min_TMT_HEY14_50pg_AGC300%_1__10292	20.8	14.2569	Av14
20200820_EXPL8_EVO1_ZY_SA_44min_TMT_HEY14_50pg_AGC300%_1__10298	6.86429	24.3679	Av14
20200820_EXPL8_EVO1_ZY_SA_44min_TMT_HEY14_50pg_AGC300%_1__10304	5.81429	26.1955	Av14
20200820_EXPL8_EVO1_ZY_SA_44min_TMT_HEY14_50pg_AGC300%_1__10317	3.52143	22.0527	Av14
20200820_EXPL8_EVO1_ZY_SA_44min_TMT_HEY14_50pg_AGC300%_1__10318	8.52857	16.7624	Av14
20200820_EXPL8_EVO1_ZY_SA_44min_TMT_HEY14_50pg_AGC300%_1__10322	7.04286	33.797	Av14
20200820_EXPL8_EVO1_ZY_SA_44min_TMT_HEY14_50pg_AGC300%_1__10323	7.03571	20.9826	Av14
20200820_EXPL8_EVO1_ZY_SA_44min_TMT_HEY14_50pg_AGC300%_1__10333	3.87857	27.5089	Av14
20200820_EXPL8_EVO1_ZY_SA_44min_TMT_HEY14_50pg_AGC300%_1__10336	24.2714	15.6174	Av14
20200820_EXPL8_EVO1_ZY_SA_44min_TMT_HEY14_50pg_AGC300%_1__10342	7.71429	22.3478	Av14
20200820_EXPL8_EVO1_ZY_SA_44min_TMT_HEY14_50pg_AGC300%_1__10345	15.9643	15.2659	Av14
20200820_EXPL8_EVO1_ZY_SA_44min_TMT_HEY14_50pg_AGC300%_1__10354	13.65	18.6595	Av14
20200820_EXPL8_EVO1_ZY_SA_44min_TMT_HEY14_50pg_AGC300%_1__10356	88.4429	7.95718	Av14
20200820_EXPL8_EVO1_ZY_SA_44min_TMT_HEY14_50pg_AGC300%_1__10361	12.3286	19.5744	Av14
20200820_EXPL8_EVO1_ZY_SA_44min_TMT_HEY14_50pg_AGC300%_1__10362	8.12143	36.142	Av14
20200820_EXPL8_EVO1_ZY_SA_44min_TMT_HEY14_50pg_AGC300%_1__10368	49.0429	12.0202	Av14
20200820_EXPL8_EVO1_ZY_SA_44min_TMT_HEY14_50pg_AGC300%_1__10377	10.15	21.508	Av14
20200820_EXPL8_EVO1_ZY_SA_44min_TMT_HEY14_50pg_AGC300%_1__10378	7.17143	18.1846	Av14
20200820_EXPL8_EVO1_ZY_SA_44min_TMT_HEY14_50pg_AGC300%_1__10385	33.4643	12.1325	Av14
20200820_EXPL8_EVO1_ZY_SA_44min_TMT_HEY14_50pg_AGC300%_1__10390	13.0357	27.1546	Av14
20200820_EXPL8_EVO1_ZY_SA_44min_TMT_HEY14_50pg_AGC300%_1__10395	47	10.811	Av14
20200820_EXPL8_EVO1_ZY_SA_44min_TMT_HEY14_50pg_AGC300%_1__10396	4.65714	26.4557	Av14
20200820_EXPL8_EVO1_ZY_SA_44min_TMT_HEY14_50pg_AGC300%_1__10402	17.8429	16.5873	Av14
20200820_EXPL8_EVO1_ZY_SA_44min_TMT_HEY14_50pg_AGC300%_1__10403	4.2	20.5243	Av14
20200820_EXPL8_EVO1_ZY_SA_44min_TMT_HEY14_50pg_AGC300%_1__10427	4.63571	34.6038	Av14
20200820_EXPL8_EVO1_ZY_SA_44min_TMT_HEY14_50pg_AGC300%_1__10436	31.3	12.1147	Av14
20200820_EXPL8_EVO1_ZY_SA_44min_TMT_HEY14_50pg_AGC300%_1__10441	28.5643	12.7678	Av14
20200820_EXPL8_EVO1_ZY_SA_44min_TMT_HEY14_50pg_AGC300%_1__10452	22.7929	12.861	Av14
20200820_EXPL8_EVO1_ZY_SA_44min_TMT_HEY14_50pg_AGC300%_1__10454	10.1429	19.6831	Av14
20200820_EXPL8_EVO1_ZY_SA_44min_TMT_HEY14_50pg_AGC300%_1__10455	8.75	19.0434	Av14
20200820_EXPL8_EVO1_ZY_SA_44min_TMT_HEY14_50pg_AGC300%_1__10458	12.8786	18.0057	Av14
20200820_EXPL8_EVO1_ZY_SA_44min_TMT_HEY14_50pg_AGC300%_1__10489	15.9857	22.54	Av14
20200820_EXPL8_EVO1_ZY_SA_44min_TMT_HEY14_50pg_AGC300%_1__10494	5.31429	33.253	Av14
20200820_EXPL8_EVO1_ZY_SA_44min_TMT_HEY14_50pg_AGC300%_1__10504	5.81429	25.784	Av14
20200820_EXPL8_EVO1_ZY_SA_44min_TMT_HEY14_50pg_AGC300%_1__10513	19.6929	15.1693	Av14
20200820_EXPL8_EVO1_ZY_SA_44min_TMT_HEY14_50pg_AGC300%_1__10515	7.56429	26.0848	Av14
20200820_EXPL8_EVO1_ZY_SA_44min_TMT_HEY14_50pg_AGC300%_1__10518	22.0571	15.19	Av14
20200820_EXPL8_EVO1_ZY_SA_44min_TMT_HEY14_50pg_AGC300%_1__10528	18.95	14.4692	Av14
20200820_EXPL8_EVO1_ZY_SA_44min_TMT_HEY14_50pg_AGC300%_1__10540	4.44286	32.6122	Av14
20200820_EXPL8_EVO1_ZY_SA_44min_TMT_HEY14_50pg_AGC300%_1__10542	19.3786	10.8399	Av14
20200820_EXPL8_EVO1_ZY_SA_44min_TMT_HEY14_50pg_AGC300%_1__10556	9.97857	20.433	Av14
20200820_EXPL8_EVO1_ZY_SA_44min_TMT_HEY14_50pg_AGC300%_1__10563	7.15	35.7954	Av14
20200820_EXPL8_EVO1_ZY_SA_44min_TMT_HEY14_50pg_AGC300%_1__10601	13.4429	22.9796	Av14
20200820_EXPL8_EVO1_ZY_SA_44min_TMT_HEY14_50pg_AGC300%_1__10618	84.35	11.6483	Av14
20200820_EXPL8_EVO1_ZY_SA_44min_TMT_HEY14_50pg_AGC300%_1__10619	25.3929	14.2941	Av14
20200820_EXPL8_EVO1_ZY_SA_44min_TMT_HEY14_50pg_AGC300%_1__10620	12.5357	20.1411	Av14
20200820_EXPL8_EVO1_ZY_SA_44min_TMT_HEY14_50pg_AGC300%_1__10626	7.42143	31.8434	Av14
20200820_EXPL8_EVO1_ZY_SA_44min_TMT_HEY14_50pg_AGC300%_1__10632	3.14286	37.4728	Av14
20200820_EXPL8_EVO1_ZY_SA_44min_TMT_HEY14_50pg_AGC300%_1__10641	8.43571	28.0317	Av14
20200820_EXPL8_EVO1_ZY_SA_44min_TMT_HEY14_50pg_AGC300%_1__10643	31.0786	14.4671	Av14
20200820_EXPL8_EVO1_ZY_SA_44min_TMT_HEY14_50pg_AGC300%_1__10644	9	20.8053	Av14
20200820_EXPL8_EVO1_ZY_SA_44min_TMT_HEY14_50pg_AGC300%_1__10646	6.12143	30.5363	Av14
20200820_EXPL8_EVO1_ZY_SA_44min_TMT_HEY14_50pg_AGC300%_1__10662	12.7286	26.6358	Av14
20200820_EXPL8_EVO1_ZY_SA_44min_TMT_HEY14_50pg_AGC300%_1__10665	3.12143	25.5045	Av14
20200820_EXPL8_EVO1_ZY_SA_44min_TMT_HEY14_50pg_AGC300%_1__10666	10.2429	21.0707	Av14
20200820_EXPL8_EVO1_ZY_SA_44min_TMT_HEY14_50pg_AGC300%_1__10714	15.2357	15.8982	Av14
20200820_EXPL8_EVO1_ZY_SA_44min_TMT_HEY14_50pg_AGC300%_1__10715	4.93571	27.7412	Av14
20200820_EXPL8_EVO1_ZY_SA_44min_TMT_HEY14_50pg_AGC300%_1__10720	9.70714	18.3726	Av14
20200820_EXPL8_EVO1_ZY_SA_44min_TMT_HEY14_50pg_AGC300%_1__10730	12.3143	18.8272	Av14
20200820_EXPL8_EVO1_ZY_SA_44min_TMT_HEY14_50pg_AGC300%_1__10737	35.6286	9.04303	Av14
20200820_EXPL8_EVO1_ZY_SA_44min_TMT_HEY14_50pg_AGC300%_1__10741	5.14286	29.3774	Av14
20200820_EXPL8_EVO1_ZY_SA_44min_TMT_HEY14_50pg_AGC300%_1__10744	4.21429	32.4401	Av14
20200820_EXPL8_EVO1_ZY_SA_44min_TMT_HEY14_50pg_AGC300%_1__10745	4.74286	28.26	Av14
20200820_EXPL8_EVO1_ZY_SA_44min_TMT_HEY14_50pg_AGC300%_1__10756	46.1571	9.14989	Av14
20200820_EXPL8_EVO1_ZY_SA_44min_TMT_HEY14_50pg_AGC300%_1__10757	15.9143	15.1769	Av14
20200820_EXPL8_EVO1_ZY_SA_44min_TMT_HEY14_50pg_AGC300%_1__10782	25.0071	14.4721	Av14
20200820_EXPL8_EVO1_ZY_SA_44min_TMT_HEY14_50pg_AGC300%_1__10784	45.1357	9.94077	Av14
20200820_EXPL8_EVO1_ZY_SA_44min_TMT_HEY14_50pg_AGC300%_1__10785	26.5357	13.0759	Av14
20200820_EXPL8_EVO1_ZY_SA_44min_TMT_HEY14_50pg_AGC300%_1__10786	12.4786	14.0998	Av14
20200820_EXPL8_EVO1_ZY_SA_44min_TMT_HEY14_50pg_AGC300%_1__10789	3.48571	37.0018	Av14
20200820_EXPL8_EVO1_ZY_SA_44min_TMT_HEY14_50pg_AGC300%_1__10796	13.7857	17.4601	Av14
20200820_EXPL8_EVO1_ZY_SA_44min_TMT_HEY14_50pg_AGC300%_1__10806	20.6071	18.6283	Av14
20200820_EXPL8_EVO1_ZY_SA_44min_TMT_HEY14_50pg_AGC300%_1__10815	10.5786	11.5191	Av14
20200820_EXPL8_EVO1_ZY_SA_44min_TMT_HEY14_50pg_AGC300%_1__10834	9.70714	33.7303	Av14
20200820_EXPL8_EVO1_ZY_SA_44min_TMT_HEY14_50pg_AGC300%_1__10841	5.69286	26.6886	Av14
20200820_EXPL8_EVO1_ZY_SA_44min_TMT_HEY14_50pg_AGC300%_1__10849	32.2857	11.2196	Av14
20200820_EXPL8_EVO1_ZY_SA_44min_TMT_HEY14_50pg_AGC300%_1__10887	17.1143	15.1363	Av14
20200820_EXPL8_EVO1_ZY_SA_44min_TMT_HEY14_50pg_AGC300%_1__10889	5.43571	38.8223	Av14
20200820_EXPL8_EVO1_ZY_SA_44min_TMT_HEY14_50pg_AGC300%_1__10897	9.38571	18.8514	Av14
20200820_EXPL8_EVO1_ZY_SA_44min_TMT_HEY14_50pg_AGC300%_1__10910	13.7357	18.6327	Av14
20200820_EXPL8_EVO1_ZY_SA_44min_TMT_HEY14_50pg_AGC300%_1__10911	2.87143	33.2069	Av14
20200820_EXPL8_EVO1_ZY_SA_44min_TMT_HEY14_50pg_AGC300%_1__10927	33.65	15.8133	Av14
20200820_EXPL8_EVO1_ZY_SA_44min_TMT_HEY14_50pg_AGC300%_1__10949	6.82143	47.1857	Av14
20200820_EXPL8_EVO1_ZY_SA_44min_TMT_HEY14_50pg_AGC300%_1__10967	6.97857	18.3351	Av14
20200820_EXPL8_EVO1_ZY_SA_44min_TMT_HEY14_50pg_AGC300%_1__10972	4.92143	40.2079	Av14
20200820_EXPL8_EVO1_ZY_SA_44min_TMT_HEY14_50pg_AGC300%_1__10974	5.15	19.5393	Av14
20200820_EXPL8_EVO1_ZY_SA_44min_TMT_HEY14_50pg_AGC300%_1__10992	9.81429	23.0239	Av14
20200820_EXPL8_EVO1_ZY_SA_44min_TMT_HEY14_50pg_AGC300%_1__10997	14.4214	15.2021	Av14
20200820_EXPL8_EVO1_ZY_SA_44min_TMT_HEY14_50pg_AGC300%_1__11011	10.4357	17.6556	Av14
20200820_EXPL8_EVO1_ZY_SA_44min_TMT_HEY14_50pg_AGC300%_1__11060	9.72143	19.2536	Av14
20200820_EXPL8_EVO1_ZY_SA_44min_TMT_HEY14_50pg_AGC300%_1__11082	28.1214	10.8616	Av14
20200820_EXPL8_EVO1_ZY_SA_44min_TMT_HEY14_50pg_AGC300%_1__11089	5.21429	32.2306	Av14
20200820_EXPL8_EVO1_ZY_SA_44min_TMT_HEY14_50pg_AGC300%_1__11096	6.93571	31.5714	Av14
20200820_EXPL8_EVO1_ZY_SA_44min_TMT_HEY14_50pg_AGC300%_1__11099	7.38571	17.3787	Av14
20200820_EXPL8_EVO1_ZY_SA_44min_TMT_HEY14_50pg_AGC300%_1__11100	13.2214	19.8303	Av14
20200820_EXPL8_EVO1_ZY_SA_44min_TMT_HEY14_50pg_AGC300%_1__11106	45.1857	10.6702	Av14
20200820_EXPL8_EVO1_ZY_SA_44min_TMT_HEY14_50pg_AGC300%_1__11126	8.88571	17.101	Av14
20200820_EXPL8_EVO1_ZY_SA_44min_TMT_HEY14_50pg_AGC300%_1__11127	3.37143	25.3775	Av14
20200820_EXPL8_EVO1_ZY_SA_44min_TMT_HEY14_50pg_AGC300%_1__11135	3.35714	33.0731	Av14
20200820_EXPL8_EVO1_ZY_SA_44min_TMT_HEY14_50pg_AGC300%_1__11163	5.19286	31.0705	Av14
20200820_EXPL8_EVO1_ZY_SA_44min_TMT_HEY14_50pg_AGC300%_1__11173	21.8929	11.0361	Av14
20200820_EXPL8_EVO1_ZY_SA_44min_TMT_HEY14_50pg_AGC300%_1__11178	3.34286	21.9895	Av14
20200820_EXPL8_EVO1_ZY_SA_44min_TMT_HEY14_50pg_AGC300%_1__11185	6.46429	26.7433	Av14
20200820_EXPL8_EVO1_ZY_SA_44min_TMT_HEY14_50pg_AGC300%_1__11216	12.8714	14.0752	Av14
20200820_EXPL8_EVO1_ZY_SA_44min_TMT_HEY14_50pg_AGC300%_1__11231	8.21429	24.4965	Av14
20200820_EXPL8_EVO1_ZY_SA_44min_TMT_HEY14_50pg_AGC300%_1__11236	6.92857	24.5682	Av14
20200820_EXPL8_EVO1_ZY_SA_44min_TMT_HEY14_50pg_AGC300%_1__11246	8.96429	15.6824	Av14
20200820_EXPL8_EVO1_ZY_SA_44min_TMT_HEY14_50pg_AGC300%_1__11259	4.97857	24.8411	Av14
20200820_EXPL8_EVO1_ZY_SA_44min_TMT_HEY14_50pg_AGC300%_1__11265	4.87143	31.663	Av14
20200820_EXPL8_EVO1_ZY_SA_44min_TMT_HEY14_50pg_AGC300%_1__11274	7.55714	16.9754	Av14
20200820_EXPL8_EVO1_ZY_SA_44min_TMT_HEY14_50pg_AGC300%_1__11323	3.68571	21.8609	Av14
20200820_EXPL8_EVO1_ZY_SA_44min_TMT_HEY14_50pg_AGC300%_1__11346	4.56429	36.1194	Av14
20200820_EXPL8_EVO1_ZY_SA_44min_TMT_HEY14_50pg_AGC300%_1__11368	5.67143	20.2866	Av14
20200820_EXPL8_EVO1_ZY_SA_44min_TMT_HEY14_50pg_AGC300%_1__11374	5.15714	26.8976	Av14
20200820_EXPL8_EVO1_ZY_SA_44min_TMT_HEY14_50pg_AGC300%_1__11379	16.4143	14.7804	Av14
20200820_EXPL8_EVO1_ZY_SA_44min_TMT_HEY14_50pg_AGC300%_1__11380	7.36429	18.7296	Av14
20200820_EXPL8_EVO1_ZY_SA_44min_TMT_HEY14_50pg_AGC300%_1__11383	7.85	14.332	Av14
20200820_EXPL8_EVO1_ZY_SA_44min_TMT_HEY14_50pg_AGC300%_1__11385	4.5	20.7367	Av14
20200820_EXPL8_EVO1_ZY_SA_44min_TMT_HEY14_50pg_AGC300%_1__11386	3.25	29.2305	Av14
20200820_EXPL8_EVO1_ZY_SA_44min_TMT_HEY14_50pg_AGC300%_1__11389	46.1929	7.36655	Av14
20200820_EXPL8_EVO1_ZY_SA_44min_TMT_HEY14_50pg_AGC300%_1__11396	9.67857	19.1125	Av14
20200820_EXPL8_EVO1_ZY_SA_44min_TMT_HEY14_50pg_AGC300%_1__11415	21.1857	14.767	Av14
20200820_EXPL8_EVO1_ZY_SA_44min_TMT_HEY14_50pg_AGC300%_1__11455	15.1857	17.7543	Av14
20200820_EXPL8_EVO1_ZY_SA_44min_TMT_HEY14_50pg_AGC300%_1__11460	11.1	17.959	Av14
20200820_EXPL8_EVO1_ZY_SA_44min_TMT_HEY14_50pg_AGC300%_1__11468	8.21429	21.1498	Av14
20200820_EXPL8_EVO1_ZY_SA_44min_TMT_HEY14_50pg_AGC300%_1__11475	10.6643	17.2184	Av14
20200820_EXPL8_EVO1_ZY_SA_44min_TMT_HEY14_50pg_AGC300%_1__11482	4.88571	23.6641	Av14
20200820_EXPL8_EVO1_ZY_SA_44min_TMT_HEY14_50pg_AGC300%_1__11486	7.7	23.5646	Av14
20200820_EXPL8_EVO1_ZY_SA_44min_TMT_HEY14_50pg_AGC300%_1__11498	5.86429	31.6812	Av14
20200820_EXPL8_EVO1_ZY_SA_44min_TMT_HEY14_50pg_AGC300%_1__11499	13.15	18.9158	Av14
20200820_EXPL8_EVO1_ZY_SA_44min_TMT_HEY14_50pg_AGC300%_1__11509	8.14286	22.8674	Av14
20200820_EXPL8_EVO1_ZY_SA_44min_TMT_HEY14_50pg_AGC300%_1__11543	7.77857	26.3523	Av14
20200820_EXPL8_EVO1_ZY_SA_44min_TMT_HEY14_50pg_AGC300%_1__11553	13.0929	14.1674	Av14
20200820_EXPL8_EVO1_ZY_SA_44min_TMT_HEY14_50pg_AGC300%_1__11573	10.4357	22.5219	Av14
20200820_EXPL8_EVO1_ZY_SA_44min_TMT_HEY14_50pg_AGC300%_1__11575	4.04286	34.5748	Av14
20200820_EXPL8_EVO1_ZY_SA_44min_TMT_HEY14_50pg_AGC300%_1__11583	8.35714	25.5249	Av14
20200820_EXPL8_EVO1_ZY_SA_44min_TMT_HEY14_50pg_AGC300%_1__11587	12.2143	22.7679	Av14
20200820_EXPL8_EVO1_ZY_SA_44min_TMT_HEY14_50pg_AGC300%_1__11590	16.0286	14.3158	Av14
20200820_EXPL8_EVO1_ZY_SA_44min_TMT_HEY14_50pg_AGC300%_1__11602	4.72143	19.4328	Av14
20200820_EXPL8_EVO1_ZY_SA_44min_TMT_HEY14_50pg_AGC300%_1__11604	7.3	20.2044	Av14
20200820_EXPL8_EVO1_ZY_SA_44min_TMT_HEY14_50pg_AGC300%_1__11632	3.32143	14.972	Av14
20200820_EXPL8_EVO1_ZY_SA_44min_TMT_HEY14_50pg_AGC300%_1__11645	12.9071	18.4159	Av14
20200820_EXPL8_EVO1_ZY_SA_44min_TMT_HEY14_50pg_AGC300%_1__11647	4.17857	29.7603	Av14
20200820_EXPL8_EVO1_ZY_SA_44min_TMT_HEY14_50pg_AGC300%_1__11677	119.15	8.42132	Av14
20200820_EXPL8_EVO1_ZY_SA_44min_TMT_HEY14_50pg_AGC300%_1__11688	3.45714	32.3497	Av14
20200820_EXPL8_EVO1_ZY_SA_44min_TMT_HEY14_50pg_AGC300%_1__11701	7.99286	28.2221	Av14
20200820_EXPL8_EVO1_ZY_SA_44min_TMT_HEY14_50pg_AGC300%_1__11711	18.2357	9.73769	Av14
20200820_EXPL8_EVO1_ZY_SA_44min_TMT_HEY14_50pg_AGC300%_1__11716	3.43571	29.9652	Av14
20200820_EXPL8_EVO1_ZY_SA_44min_TMT_HEY14_50pg_AGC300%_1__11734	19.5929	17.8434	Av14
20200820_EXPL8_EVO1_ZY_SA_44min_TMT_HEY14_50pg_AGC300%_1__11763	7.75714	28.2241	Av14
20200820_EXPL8_EVO1_ZY_SA_44min_TMT_HEY14_50pg_AGC300%_1__11775	6.24286	35.7005	Av14
20200820_EXPL8_EVO1_ZY_SA_44min_TMT_HEY14_50pg_AGC300%_1__11785	3.25	30.227	Av14
20200820_EXPL8_EVO1_ZY_SA_44min_TMT_HEY14_50pg_AGC300%_1__11793	6.9	35.1936	Av14
20200820_EXPL8_EVO1_ZY_SA_44min_TMT_HEY14_50pg_AGC300%_1__11796	11.7929	18.5408	Av14
20200820_EXPL8_EVO1_ZY_SA_44min_TMT_HEY14_50pg_AGC300%_1__11815	3.43571	33.8154	Av14
20200820_EXPL8_EVO1_ZY_SA_44min_TMT_HEY14_50pg_AGC300%_1__11824	7.19286	14.9683	Av14
20200820_EXPL8_EVO1_ZY_SA_44min_TMT_HEY14_50pg_AGC300%_1__11826	7.24286	16.4857	Av14
20200820_EXPL8_EVO1_ZY_SA_44min_TMT_HEY14_50pg_AGC300%_1__11881	6.21429	34.0536	Av14
20200820_EXPL8_EVO1_ZY_SA_44min_TMT_HEY14_50pg_AGC300%_1__11883	7.62857	20.1472	Av14
20200820_EXPL8_EVO1_ZY_SA_44min_TMT_HEY14_50pg_AGC300%_1__11892	3.15	31.987	Av14
20200820_EXPL8_EVO1_ZY_SA_44min_TMT_HEY14_50pg_AGC300%_1__11894	5.32857	33.8957	Av14
20200820_EXPL8_EVO1_ZY_SA_44min_TMT_HEY14_50pg_AGC300%_1__11910	8.43571	20.244	Av14
20200820_EXPL8_EVO1_ZY_SA_44min_TMT_HEY14_50pg_AGC300%_1__11931	3.82143	37.8115	Av14
20200820_EXPL8_EVO1_ZY_SA_44min_TMT_HEY14_50pg_AGC300%_1__11956	6.52857	23.8314	Av14
20200820_EXPL8_EVO1_ZY_SA_44min_TMT_HEY14_50pg_AGC300%_1__11958	26.0429	13.4193	Av14
20200820_EXPL8_EVO1_ZY_SA_44min_TMT_HEY14_50pg_AGC300%_1__11969	10.0429	17.811	Av14
20200820_EXPL8_EVO1_ZY_SA_44min_TMT_HEY14_50pg_AGC300%_1__11993	7.35	20.7077	Av14
20200820_EXPL8_EVO1_ZY_SA_44min_TMT_HEY14_50pg_AGC300%_1__12050	12.6214	12.8139	Av14
20200820_EXPL8_EVO1_ZY_SA_44min_TMT_HEY14_50pg_AGC300%_1__12069	5.14286	18.188	Av14
20200820_EXPL8_EVO1_ZY_SA_44min_TMT_HEY14_50pg_AGC300%_1__12087	8.37857	22.7043	Av14
20200820_EXPL8_EVO1_ZY_SA_44min_TMT_HEY14_50pg_AGC300%_1__12206	6.84286	26.6381	Av14
20200820_EXPL8_EVO1_ZY_SA_44min_TMT_HEY14_50pg_AGC300%_1__12223	37.1929	12.525	Av14
20200820_EXPL8_EVO1_ZY_SA_44min_TMT_HEY14_50pg_AGC300%_1__12227	17.3286	16.8223	Av14
20200820_EXPL8_EVO1_ZY_SA_44min_TMT_HEY14_50pg_AGC300%_1__12284	3.28571	37.8903	Av14
20200820_EXPL8_EVO1_ZY_SA_44min_TMT_HEY14_50pg_AGC300%_1__12309	10.3429	23.676	Av14
20200820_EXPL8_EVO1_ZY_SA_44min_TMT_HEY14_50pg_AGC300%_1__12310	5.83571	46.4817	Av14
20200820_EXPL8_EVO1_ZY_SA_44min_TMT_HEY14_50pg_AGC300%_1__12324	3.12857	39.9379	Av14
20200820_EXPL8_EVO1_ZY_SA_44min_TMT_HEY14_50pg_AGC300%_1__12326	4.95714	28.777	Av14
20200820_EXPL8_EVO1_ZY_SA_44min_TMT_HEY14_50pg_AGC300%_1__12331	3.54286	29.222	Av14
20200820_EXPL8_EVO1_ZY_SA_44min_TMT_HEY14_50pg_AGC300%_1__12334	10.7214	24.3858	Av14
20200820_EXPL8_EVO1_ZY_SA_44min_TMT_HEY14_50pg_AGC300%_1__12352	5.20714	25.627	Av14
20200820_EXPL8_EVO1_ZY_SA_44min_TMT_HEY14_50pg_AGC300%_1__12395	2.72143	36.8121	Av14
20200820_EXPL8_EVO1_ZY_SA_44min_TMT_HEY14_50pg_AGC300%_1__12403	3.94286	21.0972	Av14
20200820_EXPL8_EVO1_ZY_SA_44min_TMT_HEY14_50pg_AGC300%_1__1270	6.15	44.7751	Av14
20200820_EXPL8_EVO1_ZY_SA_44min_TMT_HEY14_50pg_AGC300%_1__1511	3.47857	28.7837	Av14
20200820_EXPL8_EVO1_ZY_SA_44min_TMT_HEY14_50pg_AGC300%_1__1529	4.59286	51.7887	Av14
20200820_EXPL8_EVO1_ZY_SA_44min_TMT_HEY14_50pg_AGC300%_1__1542	34.3643	17.3186	Av14
20200820_EXPL8_EVO1_ZY_SA_44min_TMT_HEY14_50pg_AGC300%_1__1547	6.79286	30.947	Av14
20200820_EXPL8_EVO1_ZY_SA_44min_TMT_HEY14_50pg_AGC300%_1__1656	13.6929	52.1123	Av14
20200820_EXPL8_EVO1_ZY_SA_44min_TMT_HEY14_50pg_AGC300%_1__1782	9.46429	44.3456	Av14
20200820_EXPL8_EVO1_ZY_SA_44min_TMT_HEY14_50pg_AGC300%_1__1902	12.2071	32.718	Av14
20200820_EXPL8_EVO1_ZY_SA_44min_TMT_HEY14_50pg_AGC300%_1__2011	8.72857	34.2623	Av14
20200820_EXPL8_EVO1_ZY_SA_44min_TMT_HEY14_50pg_AGC300%_1__2036	12.0286	37.947	Av14
20200820_EXPL8_EVO1_ZY_SA_44min_TMT_HEY14_50pg_AGC300%_1__2076	36.3429	16.4987	Av14
20200820_EXPL8_EVO1_ZY_SA_44min_TMT_HEY14_50pg_AGC300%_1__2077	4.9	32.9558	Av14
20200820_EXPL8_EVO1_ZY_SA_44min_TMT_HEY14_50pg_AGC300%_1__2085	33.5214	14.4946	Av14
20200820_EXPL8_EVO1_ZY_SA_44min_TMT_HEY14_50pg_AGC300%_1__2100	45.1929	12.0756	Av14
20200820_EXPL8_EVO1_ZY_SA_44min_TMT_HEY14_50pg_AGC300%_1__2165	16.1643	15.9352	Av14
20200820_EXPL8_EVO1_ZY_SA_44min_TMT_HEY14_50pg_AGC300%_1__2185	13.3	30.2482	Av14
20200820_EXPL8_EVO1_ZY_SA_44min_TMT_HEY14_50pg_AGC300%_1__2233	48.5	12.8463	Av14
20200820_EXPL8_EVO1_ZY_SA_44min_TMT_HEY14_50pg_AGC300%_1__2292	57.85	9.2232	Av14
20200820_EXPL8_EVO1_ZY_SA_44min_TMT_HEY14_50pg_AGC300%_1__2297	9.73571	23.8334	Av14
20200820_EXPL8_EVO1_ZY_SA_44min_TMT_HEY14_50pg_AGC300%_1__2349	44.0429	8.46777	Av14
20200820_EXPL8_EVO1_ZY_SA_44min_TMT_HEY14_50pg_AGC300%_1__2365	57.2071	9.08576	Av14
20200820_EXPL8_EVO1_ZY_SA_44min_TMT_HEY14_50pg_AGC300%_1__2420	25.4357	15.7785	Av14
20200820_EXPL8_EVO1_ZY_SA_44min_TMT_HEY14_50pg_AGC300%_1__2428	49.8571	7.93204	Av14
20200820_EXPL8_EVO1_ZY_SA_44min_TMT_HEY14_50pg_AGC300%_1__2481	9.08571	17.7516	Av14
20200820_EXPL8_EVO1_ZY_SA_44min_TMT_HEY14_50pg_AGC300%_1__2483	8.75714	21.9183	Av14
20200820_EXPL8_EVO1_ZY_SA_44min_TMT_HEY14_50pg_AGC300%_1__2572	39.1286	16.4459	Av14
20200820_EXPL8_EVO1_ZY_SA_44min_TMT_HEY14_50pg_AGC300%_1__2619	29.6571	18.1676	Av14
20200820_EXPL8_EVO1_ZY_SA_44min_TMT_HEY14_50pg_AGC300%_1__2728	38.45	9.30022	Av14
20200820_EXPL8_EVO1_ZY_SA_44min_TMT_HEY14_50pg_AGC300%_1__2740	24.7857	13.1555	Av14
20200820_EXPL8_EVO1_ZY_SA_44min_TMT_HEY14_50pg_AGC300%_1__2746	73.5143	13.7922	Av14
20200820_EXPL8_EVO1_ZY_SA_44min_TMT_HEY14_50pg_AGC300%_1__2837	44.7571	68.0074	Av14
20200820_EXPL8_EVO1_ZY_SA_44min_TMT_HEY14_50pg_AGC300%_1__2872	25.0786	11.2263	Av14
20200820_EXPL8_EVO1_ZY_SA_44min_TMT_HEY14_50pg_AGC300%_1__3039	34.4571	13.9451	Av14
20200820_EXPL8_EVO1_ZY_SA_44min_TMT_HEY14_50pg_AGC300%_1__3044	18.8357	17.6753	Av14
20200820_EXPL8_EVO1_ZY_SA_44min_TMT_HEY14_50pg_AGC300%_1__3058	11.8286	16.2632	Av14
20200820_EXPL8_EVO1_ZY_SA_44min_TMT_HEY14_50pg_AGC300%_1__3061	30.15	31.8163	Av14
20200820_EXPL8_EVO1_ZY_SA_44min_TMT_HEY14_50pg_AGC300%_1__3071	20.7929	20.7814	Av14
20200820_EXPL8_EVO1_ZY_SA_44min_TMT_HEY14_50pg_AGC300%_1__3081	39.7571	13.3991	Av14
20200820_EXPL8_EVO1_ZY_SA_44min_TMT_HEY14_50pg_AGC300%_1__3094	73.6	11.107	Av14
20200820_EXPL8_EVO1_ZY_SA_44min_TMT_HEY14_50pg_AGC300%_1__3101	32.8714	13.5973	Av14
20200820_EXPL8_EVO1_ZY_SA_44min_TMT_HEY14_50pg_AGC300%_1__3107	13.2143	28.2043	Av14
20200820_EXPL8_EVO1_ZY_SA_44min_TMT_HEY14_50pg_AGC300%_1__3163	22.9286	10.3724	Av14
20200820_EXPL8_EVO1_ZY_SA_44min_TMT_HEY14_50pg_AGC300%_1__3191	13.4857	30.5432	Av14
20200820_EXPL8_EVO1_ZY_SA_44min_TMT_HEY14_50pg_AGC300%_1__3203	38.0143	13.8488	Av14
20200820_EXPL8_EVO1_ZY_SA_44min_TMT_HEY14_50pg_AGC300%_1__3227	23.7	17.7802	Av14
20200820_EXPL8_EVO1_ZY_SA_44min_TMT_HEY14_50pg_AGC300%_1__3247	47.7929	11.6765	Av14
20200820_EXPL8_EVO1_ZY_SA_44min_TMT_HEY14_50pg_AGC300%_1__3250	57.1286	11.6061	Av14
20200820_EXPL8_EVO1_ZY_SA_44min_TMT_HEY14_50pg_AGC300%_1__3252	13.4643	23.2788	Av14
20200820_EXPL8_EVO1_ZY_SA_44min_TMT_HEY14_50pg_AGC300%_1__3276	71.2786	12.0611	Av14
20200820_EXPL8_EVO1_ZY_SA_44min_TMT_HEY14_50pg_AGC300%_1__3290	67.4143	9.47781	Av14
20200820_EXPL8_EVO1_ZY_SA_44min_TMT_HEY14_50pg_AGC300%_1__3306	14.9857	17.7111	Av14
20200820_EXPL8_EVO1_ZY_SA_44min_TMT_HEY14_50pg_AGC300%_1__3311	18.0286	16.309	Av14
20200820_EXPL8_EVO1_ZY_SA_44min_TMT_HEY14_50pg_AGC300%_1__3330	97.9786	8.98398	Av14
20200820_EXPL8_EVO1_ZY_SA_44min_TMT_HEY14_50pg_AGC300%_1__3338	16.4571	17.9382	Av14
20200820_EXPL8_EVO1_ZY_SA_44min_TMT_HEY14_50pg_AGC300%_1__3340	107.971	8.72255	Av14
20200820_EXPL8_EVO1_ZY_SA_44min_TMT_HEY14_50pg_AGC300%_1__3373	36.2071	13.8143	Av14
20200820_EXPL8_EVO1_ZY_SA_44min_TMT_HEY14_50pg_AGC300%_1__3377	32.9429	15.3148	Av14
20200820_EXPL8_EVO1_ZY_SA_44min_TMT_HEY14_50pg_AGC300%_1__3401	13.3286	19.381	Av14
20200820_EXPL8_EVO1_ZY_SA_44min_TMT_HEY14_50pg_AGC300%_1__3420	122.393	7.17026	Av14
20200820_EXPL8_EVO1_ZY_SA_44min_TMT_HEY14_50pg_AGC300%_1__3424	51.2643	9.59502	Av14
20200820_EXPL8_EVO1_ZY_SA_44min_TMT_HEY14_50pg_AGC300%_1__3436	13.9071	19.5003	Av14
20200820_EXPL8_EVO1_ZY_SA_44min_TMT_HEY14_50pg_AGC300%_1__3461	58.6286	8.61246	Av14
20200820_EXPL8_EVO1_ZY_SA_44min_TMT_HEY14_50pg_AGC300%_1__3477	7.85714	27.0941	Av14
20200820_EXPL8_EVO1_ZY_SA_44min_TMT_HEY14_50pg_AGC300%_1__3484	36.2357	13.346	Av14
20200820_EXPL8_EVO1_ZY_SA_44min_TMT_HEY14_50pg_AGC300%_1__3493	93.4429	9.94581	Av14
20200820_EXPL8_EVO1_ZY_SA_44min_TMT_HEY14_50pg_AGC300%_1__3541	44.4786	10.3643	Av14
20200820_EXPL8_EVO1_ZY_SA_44min_TMT_HEY14_50pg_AGC300%_1__3549	34.35	16.1939	Av14
20200820_EXPL8_EVO1_ZY_SA_44min_TMT_HEY14_50pg_AGC300%_1__3551	34.2643	7.98163	Av14
20200820_EXPL8_EVO1_ZY_SA_44min_TMT_HEY14_50pg_AGC300%_1__3565	17.9714	20.6332	Av14
20200820_EXPL8_EVO1_ZY_SA_44min_TMT_HEY14_50pg_AGC300%_1__3576	8.47857	18.7869	Av14
20200820_EXPL8_EVO1_ZY_SA_44min_TMT_HEY14_50pg_AGC300%_1__3578	35.4214	16.4803	Av14
20200820_EXPL8_EVO1_ZY_SA_44min_TMT_HEY14_50pg_AGC300%_1__3594	77.6	12.6543	Av14
20200820_EXPL8_EVO1_ZY_SA_44min_TMT_HEY14_50pg_AGC300%_1__3595	15.15	18.4069	Av14
20200820_EXPL8_EVO1_ZY_SA_44min_TMT_HEY14_50pg_AGC300%_1__3597	12.6429	30.9273	Av14
20200820_EXPL8_EVO1_ZY_SA_44min_TMT_HEY14_50pg_AGC300%_1__3603	62.7286	8.70122	Av14
20200820_EXPL8_EVO1_ZY_SA_44min_TMT_HEY14_50pg_AGC300%_1__3617	22	53.8003	Av14
20200820_EXPL8_EVO1_ZY_SA_44min_TMT_HEY14_50pg_AGC300%_1__3620	35.1786	13.5813	Av14
20200820_EXPL8_EVO1_ZY_SA_44min_TMT_HEY14_50pg_AGC300%_1__3668	31.8286	11.9443	Av14
20200820_EXPL8_EVO1_ZY_SA_44min_TMT_HEY14_50pg_AGC300%_1__3677	57.3571	12.627	Av14
20200820_EXPL8_EVO1_ZY_SA_44min_TMT_HEY14_50pg_AGC300%_1__3693	51.3857	11.7735	Av14
20200820_EXPL8_EVO1_ZY_SA_44min_TMT_HEY14_50pg_AGC300%_1__3698	10.1143	26.227	Av14
20200820_EXPL8_EVO1_ZY_SA_44min_TMT_HEY14_50pg_AGC300%_1__3713	113.029	56.5343	Av14
20200820_EXPL8_EVO1_ZY_SA_44min_TMT_HEY14_50pg_AGC300%_1__3718	16.0071	15.7519	Av14
20200820_EXPL8_EVO1_ZY_SA_44min_TMT_HEY14_50pg_AGC300%_1__3731	20.9786	20.6252	Av14
20200820_EXPL8_EVO1_ZY_SA_44min_TMT_HEY14_50pg_AGC300%_1__3739	23.8429	16.8359	Av14
20200820_EXPL8_EVO1_ZY_SA_44min_TMT_HEY14_50pg_AGC300%_1__3761	16.2786	17.0908	Av14
20200820_EXPL8_EVO1_ZY_SA_44min_TMT_HEY14_50pg_AGC300%_1__3801	48.8786	9.21686	Av14
20200820_EXPL8_EVO1_ZY_SA_44min_TMT_HEY14_50pg_AGC300%_1__3802	32.7357	13.4082	Av14
20200820_EXPL8_EVO1_ZY_SA_44min_TMT_HEY14_50pg_AGC300%_1__3804	20.7571	12.9639	Av14
20200820_EXPL8_EVO1_ZY_SA_44min_TMT_HEY14_50pg_AGC300%_1__3824	16.7429	18.7469	Av14
20200820_EXPL8_EVO1_ZY_SA_44min_TMT_HEY14_50pg_AGC300%_1__3828	6.85714	27.4843	Av14
20200820_EXPL8_EVO1_ZY_SA_44min_TMT_HEY14_50pg_AGC300%_1__3845	7.49286	21.3823	Av14
20200820_EXPL8_EVO1_ZY_SA_44min_TMT_HEY14_50pg_AGC300%_1__3879	18.9571	11.6286	Av14
20200820_EXPL8_EVO1_ZY_SA_44min_TMT_HEY14_50pg_AGC300%_1__3887	22.6071	11.6935	Av14
20200820_EXPL8_EVO1_ZY_SA_44min_TMT_HEY14_50pg_AGC300%_1__3910	30.5857	24.5046	Av14
20200820_EXPL8_EVO1_ZY_SA_44min_TMT_HEY14_50pg_AGC300%_1__3922	48.5214	18.118	Av14
20200820_EXPL8_EVO1_ZY_SA_44min_TMT_HEY14_50pg_AGC300%_1__3945	23.2214	13.6097	Av14
20200820_EXPL8_EVO1_ZY_SA_44min_TMT_HEY14_50pg_AGC300%_1__3947	16.5429	18.9617	Av14
20200820_EXPL8_EVO1_ZY_SA_44min_TMT_HEY14_50pg_AGC300%_1__3981	40.85	25.4028	Av14
20200820_EXPL8_EVO1_ZY_SA_44min_TMT_HEY14_50pg_AGC300%_1__4014	12.1571	23.3342	Av14
20200820_EXPL8_EVO1_ZY_SA_44min_TMT_HEY14_50pg_AGC300%_1__4030	39.0214	14.2767	Av14
20200820_EXPL8_EVO1_ZY_SA_44min_TMT_HEY14_50pg_AGC300%_1__4046	24.2857	17.4202	Av14
20200820_EXPL8_EVO1_ZY_SA_44min_TMT_HEY14_50pg_AGC300%_1__4062	10.35	18.4248	Av14
20200820_EXPL8_EVO1_ZY_SA_44min_TMT_HEY14_50pg_AGC300%_1__4067	20.0643	10.1232	Av14
20200820_EXPL8_EVO1_ZY_SA_44min_TMT_HEY14_50pg_AGC300%_1__4068	19.15	15.9126	Av14
20200820_EXPL8_EVO1_ZY_SA_44min_TMT_HEY14_50pg_AGC300%_1__4082	31.1786	19.1633	Av14
20200820_EXPL8_EVO1_ZY_SA_44min_TMT_HEY14_50pg_AGC300%_1__4093	45.3786	9.8942	Av14
20200820_EXPL8_EVO1_ZY_SA_44min_TMT_HEY14_50pg_AGC300%_1__4098	18.0214	17.7034	Av14
20200820_EXPL8_EVO1_ZY_SA_44min_TMT_HEY14_50pg_AGC300%_1__4104	41.2071	13.3641	Av14
20200820_EXPL8_EVO1_ZY_SA_44min_TMT_HEY14_50pg_AGC300%_1__4113	31.6786	16.1086	Av14
20200820_EXPL8_EVO1_ZY_SA_44min_TMT_HEY14_50pg_AGC300%_1__4122	30.6786	14.7912	Av14
20200820_EXPL8_EVO1_ZY_SA_44min_TMT_HEY14_50pg_AGC300%_1__4143	5.55714	19.5693	Av14
20200820_EXPL8_EVO1_ZY_SA_44min_TMT_HEY14_50pg_AGC300%_1__4144	28.7571	12.2366	Av14
20200820_EXPL8_EVO1_ZY_SA_44min_TMT_HEY14_50pg_AGC300%_1__4167	36.5286	9.97821	Av14
20200820_EXPL8_EVO1_ZY_SA_44min_TMT_HEY14_50pg_AGC300%_1__4169	51.4643	11.5586	Av14
20200820_EXPL8_EVO1_ZY_SA_44min_TMT_HEY14_50pg_AGC300%_1__4170	34.4714	11.4026	Av14
20200820_EXPL8_EVO1_ZY_SA_44min_TMT_HEY14_50pg_AGC300%_1__4204	28.3	13.391	Av14
20200820_EXPL8_EVO1_ZY_SA_44min_TMT_HEY14_50pg_AGC300%_1__4209	12.2357	22.8132	Av14
20200820_EXPL8_EVO1_ZY_SA_44min_TMT_HEY14_50pg_AGC300%_1__4251	12.3143	18.2081	Av14
20200820_EXPL8_EVO1_ZY_SA_44min_TMT_HEY14_50pg_AGC300%_1__4284	19.1571	17.403	Av14
20200820_EXPL8_EVO1_ZY_SA_44min_TMT_HEY14_50pg_AGC300%_1__4288	24.8786	12.8849	Av14
20200820_EXPL8_EVO1_ZY_SA_44min_TMT_HEY14_50pg_AGC300%_1__4298	18.3857	14.3504	Av14
20200820_EXPL8_EVO1_ZY_SA_44min_TMT_HEY14_50pg_AGC300%_1__4315	28.0929	10.9692	Av14
20200820_EXPL8_EVO1_ZY_SA_44min_TMT_HEY14_50pg_AGC300%_1__4322	33.0429	13.3766	Av14
20200820_EXPL8_EVO1_ZY_SA_44min_TMT_HEY14_50pg_AGC300%_1__4329	78.5	8.42796	Av14
20200820_EXPL8_EVO1_ZY_SA_44min_TMT_HEY14_50pg_AGC300%_1__4345	63.2214	8.69995	Av14
20200820_EXPL8_EVO1_ZY_SA_44min_TMT_HEY14_50pg_AGC300%_1__4364	16.3071	21.0355	Av14
20200820_EXPL8_EVO1_ZY_SA_44min_TMT_HEY14_50pg_AGC300%_1__4377	28.1	10.8499	Av14
20200820_EXPL8_EVO1_ZY_SA_44min_TMT_HEY14_50pg_AGC300%_1__4385	14.8929	24.7854	Av14
20200820_EXPL8_EVO1_ZY_SA_44min_TMT_HEY14_50pg_AGC300%_1__4389	64.9286	10.6073	Av14
20200820_EXPL8_EVO1_ZY_SA_44min_TMT_HEY14_50pg_AGC300%_1__4419	25.0071	15.0226	Av14
20200820_EXPL8_EVO1_ZY_SA_44min_TMT_HEY14_50pg_AGC300%_1__4435	23.1643	20.8379	Av14
20200820_EXPL8_EVO1_ZY_SA_44min_TMT_HEY14_50pg_AGC300%_1__4463	64.85	8.85549	Av14
20200820_EXPL8_EVO1_ZY_SA_44min_TMT_HEY14_50pg_AGC300%_1__4507	7.9	22.9089	Av14
20200820_EXPL8_EVO1_ZY_SA_44min_TMT_HEY14_50pg_AGC300%_1__4508	27.5643	51.4697	Av14
20200820_EXPL8_EVO1_ZY_SA_44min_TMT_HEY14_50pg_AGC300%_1__4524	38.5714	9.69229	Av14
20200820_EXPL8_EVO1_ZY_SA_44min_TMT_HEY14_50pg_AGC300%_1__4531	28.2857	16.6314	Av14
20200820_EXPL8_EVO1_ZY_SA_44min_TMT_HEY14_50pg_AGC300%_1__4553	26.7214	25.1878	Av14
20200820_EXPL8_EVO1_ZY_SA_44min_TMT_HEY14_50pg_AGC300%_1__4567	31.7714	24.548	Av14
20200820_EXPL8_EVO1_ZY_SA_44min_TMT_HEY14_50pg_AGC300%_1__4571	24.2429	10.2003	Av14
20200820_EXPL8_EVO1_ZY_SA_44min_TMT_HEY14_50pg_AGC300%_1__4603	58.2714	10.0225	Av14
20200820_EXPL8_EVO1_ZY_SA_44min_TMT_HEY14_50pg_AGC300%_1__4606	53.8786	15.8526	Av14
20200820_EXPL8_EVO1_ZY_SA_44min_TMT_HEY14_50pg_AGC300%_1__4629	32.1071	14.1533	Av14
20200820_EXPL8_EVO1_ZY_SA_44min_TMT_HEY14_50pg_AGC300%_1__4630	46.8357	12.5039	Av14
20200820_EXPL8_EVO1_ZY_SA_44min_TMT_HEY14_50pg_AGC300%_1__4642	12.2357	13.5535	Av14
20200820_EXPL8_EVO1_ZY_SA_44min_TMT_HEY14_50pg_AGC300%_1__4643	45.8357	13.5413	Av14
20200820_EXPL8_EVO1_ZY_SA_44min_TMT_HEY14_50pg_AGC300%_1__4646	38.9071	21.1027	Av14
20200820_EXPL8_EVO1_ZY_SA_44min_TMT_HEY14_50pg_AGC300%_1__4655	17.4357	22.8304	Av14
20200820_EXPL8_EVO1_ZY_SA_44min_TMT_HEY14_50pg_AGC300%_1__4657	18.9429	14.0888	Av14
20200820_EXPL8_EVO1_ZY_SA_44min_TMT_HEY14_50pg_AGC300%_1__4664	99.6571	9.21248	Av14
20200820_EXPL8_EVO1_ZY_SA_44min_TMT_HEY14_50pg_AGC300%_1__4680	31.2571	14.8369	Av14
20200820_EXPL8_EVO1_ZY_SA_44min_TMT_HEY14_50pg_AGC300%_1__4688	25.6571	13.4431	Av14
20200820_EXPL8_EVO1_ZY_SA_44min_TMT_HEY14_50pg_AGC300%_1__4690	8.63571	22.4385	Av14
20200820_EXPL8_EVO1_ZY_SA_44min_TMT_HEY14_50pg_AGC300%_1__4691	15.1071	18.3891	Av14
20200820_EXPL8_EVO1_ZY_SA_44min_TMT_HEY14_50pg_AGC300%_1__4696	22.4786	16.0771	Av14
20200820_EXPL8_EVO1_ZY_SA_44min_TMT_HEY14_50pg_AGC300%_1__4712	60.8857	8.0701	Av14
20200820_EXPL8_EVO1_ZY_SA_44min_TMT_HEY14_50pg_AGC300%_1__4727	15.3357	16.5509	Av14
20200820_EXPL8_EVO1_ZY_SA_44min_TMT_HEY14_50pg_AGC300%_1__4728	18.7857	13.5021	Av14
20200820_EXPL8_EVO1_ZY_SA_44min_TMT_HEY14_50pg_AGC300%_1__4740	29.7929	17.908	Av14
20200820_EXPL8_EVO1_ZY_SA_44min_TMT_HEY14_50pg_AGC300%_1__4754	24.7857	16.9488	Av14
20200820_EXPL8_EVO1_ZY_SA_44min_TMT_HEY14_50pg_AGC300%_1__4767	17.0571	14.7881	Av14
20200820_EXPL8_EVO1_ZY_SA_44min_TMT_HEY14_50pg_AGC300%_1__4778	58.4786	10.9682	Av14
20200820_EXPL8_EVO1_ZY_SA_44min_TMT_HEY14_50pg_AGC300%_1__4782	23.7071	20.8954	Av14
20200820_EXPL8_EVO1_ZY_SA_44min_TMT_HEY14_50pg_AGC300%_1__4796	40.3571	13.8074	Av14
20200820_EXPL8_EVO1_ZY_SA_44min_TMT_HEY14_50pg_AGC300%_1__4817	18.1143	17.7765	Av14
20200820_EXPL8_EVO1_ZY_SA_44min_TMT_HEY14_50pg_AGC300%_1__4819	34.95	23.3053	Av14
20200820_EXPL8_EVO1_ZY_SA_44min_TMT_HEY14_50pg_AGC300%_1__4829	20.6714	10.55	Av14
20200820_EXPL8_EVO1_ZY_SA_44min_TMT_HEY14_50pg_AGC300%_1__4834	15.7071	15.7231	Av14
20200820_EXPL8_EVO1_ZY_SA_44min_TMT_HEY14_50pg_AGC300%_1__4849	26.5071	14.6474	Av14
20200820_EXPL8_EVO1_ZY_SA_44min_TMT_HEY14_50pg_AGC300%_1__4852	118.536	18.3161	Av14
20200820_EXPL8_EVO1_ZY_SA_44min_TMT_HEY14_50pg_AGC300%_1__4855	35.5929	12.7033	Av14
20200820_EXPL8_EVO1_ZY_SA_44min_TMT_HEY14_50pg_AGC300%_1__4868	5.22143	30.012	Av14
20200820_EXPL8_EVO1_ZY_SA_44min_TMT_HEY14_50pg_AGC300%_1__4869	14.6214	15.4503	Av14
20200820_EXPL8_EVO1_ZY_SA_44min_TMT_HEY14_50pg_AGC300%_1__4887	53.9643	12.2147	Av14
20200820_EXPL8_EVO1_ZY_SA_44min_TMT_HEY14_50pg_AGC300%_1__4889	11.6357	23.163	Av14
20200820_EXPL8_EVO1_ZY_SA_44min_TMT_HEY14_50pg_AGC300%_1__4894	21.3286	18.1078	Av14
20200820_EXPL8_EVO1_ZY_SA_44min_TMT_HEY14_50pg_AGC300%_1__4898	29.7714	9.46884	Av14
20200820_EXPL8_EVO1_ZY_SA_44min_TMT_HEY14_50pg_AGC300%_1__4900	38.1429	9.89583	Av14
20200820_EXPL8_EVO1_ZY_SA_44min_TMT_HEY14_50pg_AGC300%_1__4902	51.7143	9.93463	Av14
20200820_EXPL8_EVO1_ZY_SA_44min_TMT_HEY14_50pg_AGC300%_1__4904	16.4214	12.0288	Av14
20200820_EXPL8_EVO1_ZY_SA_44min_TMT_HEY14_50pg_AGC300%_1__4918	20.0214	17.08	Av14
20200820_EXPL8_EVO1_ZY_SA_44min_TMT_HEY14_50pg_AGC300%_1__4920	28.9143	10.5137	Av14
20200820_EXPL8_EVO1_ZY_SA_44min_TMT_HEY14_50pg_AGC300%_1__4930	20.15	10.5164	Av14
20200820_EXPL8_EVO1_ZY_SA_44min_TMT_HEY14_50pg_AGC300%_1__4935	9.39286	19.2473	Av14
20200820_EXPL8_EVO1_ZY_SA_44min_TMT_HEY14_50pg_AGC300%_1__4952	37.5	13.2675	Av14
20200820_EXPL8_EVO1_ZY_SA_44min_TMT_HEY14_50pg_AGC300%_1__4955	33.7643	13.1103	Av14
20200820_EXPL8_EVO1_ZY_SA_44min_TMT_HEY14_50pg_AGC300%_1__4956	12.45	23.7076	Av14
20200820_EXPL8_EVO1_ZY_SA_44min_TMT_HEY14_50pg_AGC300%_1__4960	44.9214	12.7403	Av14
20200820_EXPL8_EVO1_ZY_SA_44min_TMT_HEY14_50pg_AGC300%_1__4968	51	9.49778	Av14
20200820_EXPL8_EVO1_ZY_SA_44min_TMT_HEY14_50pg_AGC300%_1__4991	40.9571	18.5233	Av14
20200820_EXPL8_EVO1_ZY_SA_44min_TMT_HEY14_50pg_AGC300%_1__5006	9.85	23.3715	Av14
20200820_EXPL8_EVO1_ZY_SA_44min_TMT_HEY14_50pg_AGC300%_1__5007	20.55	17.4524	Av14
20200820_EXPL8_EVO1_ZY_SA_44min_TMT_HEY14_50pg_AGC300%_1__5023	48.3214	10.207	Av14
20200820_EXPL8_EVO1_ZY_SA_44min_TMT_HEY14_50pg_AGC300%_1__5045	53.0643	9.29251	Av14
20200820_EXPL8_EVO1_ZY_SA_44min_TMT_HEY14_50pg_AGC300%_1__5047	30.5786	8.24048	Av14
20200820_EXPL8_EVO1_ZY_SA_44min_TMT_HEY14_50pg_AGC300%_1__5053	24.4571	12.9057	Av14
20200820_EXPL8_EVO1_ZY_SA_44min_TMT_HEY14_50pg_AGC300%_1__5059	71.8714	24.5527	Av14
20200820_EXPL8_EVO1_ZY_SA_44min_TMT_HEY14_50pg_AGC300%_1__5061	32.5571	17.9701	Av14
20200820_EXPL8_EVO1_ZY_SA_44min_TMT_HEY14_50pg_AGC300%_1__5070	90.8714	8.77136	Av14
20200820_EXPL8_EVO1_ZY_SA_44min_TMT_HEY14_50pg_AGC300%_1__5103	24.8214	14.0632	Av14
20200820_EXPL8_EVO1_ZY_SA_44min_TMT_HEY14_50pg_AGC300%_1__5113	35.0714	17.334	Av14
20200820_EXPL8_EVO1_ZY_SA_44min_TMT_HEY14_50pg_AGC300%_1__5117	56.1857	20.3526	Av14
20200820_EXPL8_EVO1_ZY_SA_44min_TMT_HEY14_50pg_AGC300%_1__5124	21.5857	18.0888	Av14
20200820_EXPL8_EVO1_ZY_SA_44min_TMT_HEY14_50pg_AGC300%_1__5136	27.5786	9.55249	Av14
20200820_EXPL8_EVO1_ZY_SA_44min_TMT_HEY14_50pg_AGC300%_1__5145	22.1286	19.1861	Av14
20200820_EXPL8_EVO1_ZY_SA_44min_TMT_HEY14_50pg_AGC300%_1__5147	34.6786	11.8124	Av14
20200820_EXPL8_EVO1_ZY_SA_44min_TMT_HEY14_50pg_AGC300%_1__5149	31.1143	15.466	Av14
20200820_EXPL8_EVO1_ZY_SA_44min_TMT_HEY14_50pg_AGC300%_1__5152	11.85	20.5025	Av14
20200820_EXPL8_EVO1_ZY_SA_44min_TMT_HEY14_50pg_AGC300%_1__5153	27.0143	16.8718	Av14
20200820_EXPL8_EVO1_ZY_SA_44min_TMT_HEY14_50pg_AGC300%_1__5160	32.45	10.1084	Av14
20200820_EXPL8_EVO1_ZY_SA_44min_TMT_HEY14_50pg_AGC300%_1__5164	65.45	8.24442	Av14
20200820_EXPL8_EVO1_ZY_SA_44min_TMT_HEY14_50pg_AGC300%_1__5175	26.0857	14.0482	Av14
20200820_EXPL8_EVO1_ZY_SA_44min_TMT_HEY14_50pg_AGC300%_1__5192	36.0357	29.5221	Av14
20200820_EXPL8_EVO1_ZY_SA_44min_TMT_HEY14_50pg_AGC300%_1__5210	16.3714	15.8405	Av14
20200820_EXPL8_EVO1_ZY_SA_44min_TMT_HEY14_50pg_AGC300%_1__5220	44.5643	9.05939	Av14
20200820_EXPL8_EVO1_ZY_SA_44min_TMT_HEY14_50pg_AGC300%_1__5223	18.9643	21.1061	Av14
20200820_EXPL8_EVO1_ZY_SA_44min_TMT_HEY14_50pg_AGC300%_1__5229	93.9143	7.95102	Av14
20200820_EXPL8_EVO1_ZY_SA_44min_TMT_HEY14_50pg_AGC300%_1__5232	10.9143	21.7083	Av14
20200820_EXPL8_EVO1_ZY_SA_44min_TMT_HEY14_50pg_AGC300%_1__5234	63.6714	9.0699	Av14
20200820_EXPL8_EVO1_ZY_SA_44min_TMT_HEY14_50pg_AGC300%_1__5235	19.3857	15.8786	Av14
20200820_EXPL8_EVO1_ZY_SA_44min_TMT_HEY14_50pg_AGC300%_1__5240	9.37143	24.1285	Av14
20200820_EXPL8_EVO1_ZY_SA_44min_TMT_HEY14_50pg_AGC300%_1__5260	25.3571	9.88849	Av14
20200820_EXPL8_EVO1_ZY_SA_44min_TMT_HEY14_50pg_AGC300%_1__5262	33.6143	10.9267	Av14
20200820_EXPL8_EVO1_ZY_SA_44min_TMT_HEY14_50pg_AGC300%_1__5274	37.6643	11.1393	Av14
20200820_EXPL8_EVO1_ZY_SA_44min_TMT_HEY14_50pg_AGC300%_1__5282	67	14.2648	Av14
20200820_EXPL8_EVO1_ZY_SA_44min_TMT_HEY14_50pg_AGC300%_1__5286	42.6071	11.2021	Av14
20200820_EXPL8_EVO1_ZY_SA_44min_TMT_HEY14_50pg_AGC300%_1__5297	8.63571	21.8138	Av14
20200820_EXPL8_EVO1_ZY_SA_44min_TMT_HEY14_50pg_AGC300%_1__5298	46.7643	11.2584	Av14
20200820_EXPL8_EVO1_ZY_SA_44min_TMT_HEY14_50pg_AGC300%_1__5299	28.5071	24.8093	Av14
20200820_EXPL8_EVO1_ZY_SA_44min_TMT_HEY14_50pg_AGC300%_1__5314	33.45	11.4018	Av14
20200820_EXPL8_EVO1_ZY_SA_44min_TMT_HEY14_50pg_AGC300%_1__5318	38.4	17.9689	Av14
20200820_EXPL8_EVO1_ZY_SA_44min_TMT_HEY14_50pg_AGC300%_1__5327	52.7786	7.92515	Av14
20200820_EXPL8_EVO1_ZY_SA_44min_TMT_HEY14_50pg_AGC300%_1__5334	44.6357	7.62513	Av14
20200820_EXPL8_EVO1_ZY_SA_44min_TMT_HEY14_50pg_AGC300%_1__5337	10.1714	26.3818	Av14
20200820_EXPL8_EVO1_ZY_SA_44min_TMT_HEY14_50pg_AGC300%_1__5346	29.6071	18.0519	Av14
20200820_EXPL8_EVO1_ZY_SA_44min_TMT_HEY14_50pg_AGC300%_1__5352	31.5429	14.5455	Av14
20200820_EXPL8_EVO1_ZY_SA_44min_TMT_HEY14_50pg_AGC300%_1__5353	24.2929	15.783	Av14
20200820_EXPL8_EVO1_ZY_SA_44min_TMT_HEY14_50pg_AGC300%_1__5368	22.7714	15.6142	Av14
20200820_EXPL8_EVO1_ZY_SA_44min_TMT_HEY14_50pg_AGC300%_1__5375	41.7286	7.61567	Av14
20200820_EXPL8_EVO1_ZY_SA_44min_TMT_HEY14_50pg_AGC300%_1__5380	30.3429	13.6594	Av14
20200820_EXPL8_EVO1_ZY_SA_44min_TMT_HEY14_50pg_AGC300%_1__5387	37.9357	13.724	Av14
20200820_EXPL8_EVO1_ZY_SA_44min_TMT_HEY14_50pg_AGC300%_1__5391	22.3	17.0576	Av14
20200820_EXPL8_EVO1_ZY_SA_44min_TMT_HEY14_50pg_AGC300%_1__5409	37.3929	15.6478	Av14
20200820_EXPL8_EVO1_ZY_SA_44min_TMT_HEY14_50pg_AGC300%_1__5415	18.7571	19.6828	Av14
20200820_EXPL8_EVO1_ZY_SA_44min_TMT_HEY14_50pg_AGC300%_1__5418	29.5214	18.0617	Av14
20200820_EXPL8_EVO1_ZY_SA_44min_TMT_HEY14_50pg_AGC300%_1__5422	8.96429	22.927	Av14
20200820_EXPL8_EVO1_ZY_SA_44min_TMT_HEY14_50pg_AGC300%_1__5428	22.7214	14.9142	Av14
20200820_EXPL8_EVO1_ZY_SA_44min_TMT_HEY14_50pg_AGC300%_1__5430	25.8214	18.4941	Av14
20200820_EXPL8_EVO1_ZY_SA_44min_TMT_HEY14_50pg_AGC300%_1__5431	15.3357	18.4019	Av14
20200820_EXPL8_EVO1_ZY_SA_44min_TMT_HEY14_50pg_AGC300%_1__5435	90.5786	34.4365	Av14
20200820_EXPL8_EVO1_ZY_SA_44min_TMT_HEY14_50pg_AGC300%_1__5436	29.7714	15.8752	Av14
20200820_EXPL8_EVO1_ZY_SA_44min_TMT_HEY14_50pg_AGC300%_1__5443	16.9143	15.9533	Av14
20200820_EXPL8_EVO1_ZY_SA_44min_TMT_HEY14_50pg_AGC300%_1__5451	17.9214	18.2906	Av14
20200820_EXPL8_EVO1_ZY_SA_44min_TMT_HEY14_50pg_AGC300%_1__5455	10.5071	26.2307	Av14
20200820_EXPL8_EVO1_ZY_SA_44min_TMT_HEY14_50pg_AGC300%_1__5475	44.4786	21.2688	Av14
20200820_EXPL8_EVO1_ZY_SA_44min_TMT_HEY14_50pg_AGC300%_1__5476	23.3429	15.526	Av14
20200820_EXPL8_EVO1_ZY_SA_44min_TMT_HEY14_50pg_AGC300%_1__5477	23.3214	18.7737	Av14
20200820_EXPL8_EVO1_ZY_SA_44min_TMT_HEY14_50pg_AGC300%_1__5482	25.8429	17.3182	Av14
20200820_EXPL8_EVO1_ZY_SA_44min_TMT_HEY14_50pg_AGC300%_1__5489	25.3571	24.4246	Av14
20200820_EXPL8_EVO1_ZY_SA_44min_TMT_HEY14_50pg_AGC300%_1__5490	13.5214	21.0268	Av14
20200820_EXPL8_EVO1_ZY_SA_44min_TMT_HEY14_50pg_AGC300%_1__5512	33.4214	17.6024	Av14
20200820_EXPL8_EVO1_ZY_SA_44min_TMT_HEY14_50pg_AGC300%_1__5521	33.4786	8.38501	Av14
20200820_EXPL8_EVO1_ZY_SA_44min_TMT_HEY14_50pg_AGC300%_1__5525	20.6357	13.058	Av14
20200820_EXPL8_EVO1_ZY_SA_44min_TMT_HEY14_50pg_AGC300%_1__5531	21.9071	22.0357	Av14
20200820_EXPL8_EVO1_ZY_SA_44min_TMT_HEY14_50pg_AGC300%_1__5538	73.7786	7.21441	Av14
20200820_EXPL8_EVO1_ZY_SA_44min_TMT_HEY14_50pg_AGC300%_1__5540	60.7929	7.8474	Av14
20200820_EXPL8_EVO1_ZY_SA_44min_TMT_HEY14_50pg_AGC300%_1__5541	9.49286	18.1777	Av14
20200820_EXPL8_EVO1_ZY_SA_44min_TMT_HEY14_50pg_AGC300%_1__5543	52.6929	6.99097	Av14
20200820_EXPL8_EVO1_ZY_SA_44min_TMT_HEY14_50pg_AGC300%_1__5544	27.4143	9.19462	Av14
20200820_EXPL8_EVO1_ZY_SA_44min_TMT_HEY14_50pg_AGC300%_1__5546	35.2857	11.8898	Av14
20200820_EXPL8_EVO1_ZY_SA_44min_TMT_HEY14_50pg_AGC300%_1__5552	45.7	7.31501	Av14
20200820_EXPL8_EVO1_ZY_SA_44min_TMT_HEY14_50pg_AGC300%_1__5554	20.1286	15.6637	Av14
20200820_EXPL8_EVO1_ZY_SA_44min_TMT_HEY14_50pg_AGC300%_1__5564	11.5357	18.0996	Av14
20200820_EXPL8_EVO1_ZY_SA_44min_TMT_HEY14_50pg_AGC300%_1__5565	8.53571	28.8167	Av14
20200820_EXPL8_EVO1_ZY_SA_44min_TMT_HEY14_50pg_AGC300%_1__5586	18.1857	15.3647	Av14
20200820_EXPL8_EVO1_ZY_SA_44min_TMT_HEY14_50pg_AGC300%_1__5592	37.5071	13.9895	Av14
20200820_EXPL8_EVO1_ZY_SA_44min_TMT_HEY14_50pg_AGC300%_1__5612	15.5143	16.7604	Av14
20200820_EXPL8_EVO1_ZY_SA_44min_TMT_HEY14_50pg_AGC300%_1__5614	20.3786	14.4613	Av14
20200820_EXPL8_EVO1_ZY_SA_44min_TMT_HEY14_50pg_AGC300%_1__5615	25.7286	20.1571	Av14
20200820_EXPL8_EVO1_ZY_SA_44min_TMT_HEY14_50pg_AGC300%_1__5617	27.7286	21.0389	Av14
20200820_EXPL8_EVO1_ZY_SA_44min_TMT_HEY14_50pg_AGC300%_1__5620	8.44286	19.4162	Av14
20200820_EXPL8_EVO1_ZY_SA_44min_TMT_HEY14_50pg_AGC300%_1__5622	17.3	17.298	Av14
20200820_EXPL8_EVO1_ZY_SA_44min_TMT_HEY14_50pg_AGC300%_1__5623	18.0214	22.2971	Av14
20200820_EXPL8_EVO1_ZY_SA_44min_TMT_HEY14_50pg_AGC300%_1__5624	31.3214	14.6555	Av14
20200820_EXPL8_EVO1_ZY_SA_44min_TMT_HEY14_50pg_AGC300%_1__5633	25.9571	14.5611	Av14
20200820_EXPL8_EVO1_ZY_SA_44min_TMT_HEY14_50pg_AGC300%_1__5634	35.8286	18.6738	Av14
20200820_EXPL8_EVO1_ZY_SA_44min_TMT_HEY14_50pg_AGC300%_1__5636	15.6929	14.3068	Av14
20200820_EXPL8_EVO1_ZY_SA_44min_TMT_HEY14_50pg_AGC300%_1__5649	44.9786	23.068	Av14
20200820_EXPL8_EVO1_ZY_SA_44min_TMT_HEY14_50pg_AGC300%_1__5651	25.6357	12.5318	Av14
20200820_EXPL8_EVO1_ZY_SA_44min_TMT_HEY14_50pg_AGC300%_1__5672	61.0357	7.06762	Av14
20200820_EXPL8_EVO1_ZY_SA_44min_TMT_HEY14_50pg_AGC300%_1__5676	38.2357	11.4886	Av14
20200820_EXPL8_EVO1_ZY_SA_44min_TMT_HEY14_50pg_AGC300%_1__5680	31.3857	11.109	Av14
20200820_EXPL8_EVO1_ZY_SA_44min_TMT_HEY14_50pg_AGC300%_1__5693	28.9714	34.4174	Av14
20200820_EXPL8_EVO1_ZY_SA_44min_TMT_HEY14_50pg_AGC300%_1__5698	23.8071	12.6168	Av14
20200820_EXPL8_EVO1_ZY_SA_44min_TMT_HEY14_50pg_AGC300%_1__5707	18.6714	20.5327	Av14
20200820_EXPL8_EVO1_ZY_SA_44min_TMT_HEY14_50pg_AGC300%_1__5720	30.35	18.3127	Av14
20200820_EXPL8_EVO1_ZY_SA_44min_TMT_HEY14_50pg_AGC300%_1__5725	53	7.31576	Av14
20200820_EXPL8_EVO1_ZY_SA_44min_TMT_HEY14_50pg_AGC300%_1__5734	27.8143	22.6636	Av14
20200820_EXPL8_EVO1_ZY_SA_44min_TMT_HEY14_50pg_AGC300%_1__5739	36.5429	26.332	Av14
20200820_EXPL8_EVO1_ZY_SA_44min_TMT_HEY14_50pg_AGC300%_1__5740	18.8929	26.1821	Av14
20200820_EXPL8_EVO1_ZY_SA_44min_TMT_HEY14_50pg_AGC300%_1__5746	7.32857	29.8781	Av14
20200820_EXPL8_EVO1_ZY_SA_44min_TMT_HEY14_50pg_AGC300%_1__5751	23.4214	14.2605	Av14
20200820_EXPL8_EVO1_ZY_SA_44min_TMT_HEY14_50pg_AGC300%_1__5758	110.071	8.03208	Av14
20200820_EXPL8_EVO1_ZY_SA_44min_TMT_HEY14_50pg_AGC300%_1__5759	31.9714	11.5741	Av14
20200820_EXPL8_EVO1_ZY_SA_44min_TMT_HEY14_50pg_AGC300%_1__5767	13.2571	10.6212	Av14
20200820_EXPL8_EVO1_ZY_SA_44min_TMT_HEY14_50pg_AGC300%_1__5786	104.15	16.1028	Av14
20200820_EXPL8_EVO1_ZY_SA_44min_TMT_HEY14_50pg_AGC300%_1__5791	20.1571	17.9049	Av14
20200820_EXPL8_EVO1_ZY_SA_44min_TMT_HEY14_50pg_AGC300%_1__5796	58.1857	6.89989	Av14
20200820_EXPL8_EVO1_ZY_SA_44min_TMT_HEY14_50pg_AGC300%_1__5805	63.4571	7.52205	Av14
20200820_EXPL8_EVO1_ZY_SA_44min_TMT_HEY14_50pg_AGC300%_1__5806	4.75714	22.9788	Av14
20200820_EXPL8_EVO1_ZY_SA_44min_TMT_HEY14_50pg_AGC300%_1__5822	28.2	12.6112	Av14
20200820_EXPL8_EVO1_ZY_SA_44min_TMT_HEY14_50pg_AGC300%_1__5832	25.2143	16.8923	Av14
20200820_EXPL8_EVO1_ZY_SA_44min_TMT_HEY14_50pg_AGC300%_1__5836	54.4357	17.6054	Av14
20200820_EXPL8_EVO1_ZY_SA_44min_TMT_HEY14_50pg_AGC300%_1__5843	26.5	18.0059	Av14
20200820_EXPL8_EVO1_ZY_SA_44min_TMT_HEY14_50pg_AGC300%_1__5865	11.6643	16.6329	Av14
20200820_EXPL8_EVO1_ZY_SA_44min_TMT_HEY14_50pg_AGC300%_1__5867	17.2929	22.3901	Av14
20200820_EXPL8_EVO1_ZY_SA_44min_TMT_HEY14_50pg_AGC300%_1__5868	38.1929	13.4697	Av14
20200820_EXPL8_EVO1_ZY_SA_44min_TMT_HEY14_50pg_AGC300%_1__5876	24.8714	18.1691	Av14
20200820_EXPL8_EVO1_ZY_SA_44min_TMT_HEY14_50pg_AGC300%_1__5879	15.1857	17.5273	Av14
20200820_EXPL8_EVO1_ZY_SA_44min_TMT_HEY14_50pg_AGC300%_1__5884	41.6857	11.3028	Av14
20200820_EXPL8_EVO1_ZY_SA_44min_TMT_HEY14_50pg_AGC300%_1__5888	16.3286	18.8263	Av14
20200820_EXPL8_EVO1_ZY_SA_44min_TMT_HEY14_50pg_AGC300%_1__5896	19.2071	26.0804	Av14
20200820_EXPL8_EVO1_ZY_SA_44min_TMT_HEY14_50pg_AGC300%_1__5898	31.2357	12.8866	Av14
20200820_EXPL8_EVO1_ZY_SA_44min_TMT_HEY14_50pg_AGC300%_1__5901	36.9286	10.4611	Av14
20200820_EXPL8_EVO1_ZY_SA_44min_TMT_HEY14_50pg_AGC300%_1__5910	15.5643	21.6134	Av14
20200820_EXPL8_EVO1_ZY_SA_44min_TMT_HEY14_50pg_AGC300%_1__5930	24.5571	20.1045	Av14
20200820_EXPL8_EVO1_ZY_SA_44min_TMT_HEY14_50pg_AGC300%_1__5931	36.9857	15.6138	Av14
20200820_EXPL8_EVO1_ZY_SA_44min_TMT_HEY14_50pg_AGC300%_1__5932	21.8571	13.8617	Av14
20200820_EXPL8_EVO1_ZY_SA_44min_TMT_HEY14_50pg_AGC300%_1__5935	31.6286	17.2989	Av14
20200820_EXPL8_EVO1_ZY_SA_44min_TMT_HEY14_50pg_AGC300%_1__5939	10.8429	18.834	Av14
20200820_EXPL8_EVO1_ZY_SA_44min_TMT_HEY14_50pg_AGC300%_1__5947	60.1286	10.6347	Av14
20200820_EXPL8_EVO1_ZY_SA_44min_TMT_HEY14_50pg_AGC300%_1__5950	24.0357	12.3986	Av14
20200820_EXPL8_EVO1_ZY_SA_44min_TMT_HEY14_50pg_AGC300%_1__5953	50.7571	8.89943	Av14
20200820_EXPL8_EVO1_ZY_SA_44min_TMT_HEY14_50pg_AGC300%_1__5985	44.5714	11.6801	Av14
20200820_EXPL8_EVO1_ZY_SA_44min_TMT_HEY14_50pg_AGC300%_1__5992	56.9286	8.76763	Av14
20200820_EXPL8_EVO1_ZY_SA_44min_TMT_HEY14_50pg_AGC300%_1__6002	40.4786	11.3074	Av14
20200820_EXPL8_EVO1_ZY_SA_44min_TMT_HEY14_50pg_AGC300%_1__6005	91.4571	7.89921	Av14
20200820_EXPL8_EVO1_ZY_SA_44min_TMT_HEY14_50pg_AGC300%_1__6006	12.0857	14.9425	Av14
20200820_EXPL8_EVO1_ZY_SA_44min_TMT_HEY14_50pg_AGC300%_1__6019	14.1071	20.4778	Av14
20200820_EXPL8_EVO1_ZY_SA_44min_TMT_HEY14_50pg_AGC300%_1__6020	6.52857	24.9921	Av14
20200820_EXPL8_EVO1_ZY_SA_44min_TMT_HEY14_50pg_AGC300%_1__6032	29.2714	20.1797	Av14
20200820_EXPL8_EVO1_ZY_SA_44min_TMT_HEY14_50pg_AGC300%_1__6035	72.4714	47.7992	Av14
20200820_EXPL8_EVO1_ZY_SA_44min_TMT_HEY14_50pg_AGC300%_1__6040	71	7.2205	Av14
20200820_EXPL8_EVO1_ZY_SA_44min_TMT_HEY14_50pg_AGC300%_1__6048	20.7929	13.8034	Av14
20200820_EXPL8_EVO1_ZY_SA_44min_TMT_HEY14_50pg_AGC300%_1__6049	19.95	15.4981	Av14
20200820_EXPL8_EVO1_ZY_SA_44min_TMT_HEY14_50pg_AGC300%_1__6051	50.0429	19.8115	Av14
20200820_EXPL8_EVO1_ZY_SA_44min_TMT_HEY14_50pg_AGC300%_1__6053	21.3429	18.9189	Av14
20200820_EXPL8_EVO1_ZY_SA_44min_TMT_HEY14_50pg_AGC300%_1__6055	56.7786	9.44951	Av14
20200820_EXPL8_EVO1_ZY_SA_44min_TMT_HEY14_50pg_AGC300%_1__6057	72.4286	13.8413	Av14
20200820_EXPL8_EVO1_ZY_SA_44min_TMT_HEY14_50pg_AGC300%_1__6065	33.1214	18.6523	Av14
20200820_EXPL8_EVO1_ZY_SA_44min_TMT_HEY14_50pg_AGC300%_1__6090	9.34286	34.8343	Av14
20200820_EXPL8_EVO1_ZY_SA_44min_TMT_HEY14_50pg_AGC300%_1__6097	66.2429	18.3713	Av14
20200820_EXPL8_EVO1_ZY_SA_44min_TMT_HEY14_50pg_AGC300%_1__6109	69.9857	7.01428	Av14
20200820_EXPL8_EVO1_ZY_SA_44min_TMT_HEY14_50pg_AGC300%_1__6110	10.2429	22.4358	Av14
20200820_EXPL8_EVO1_ZY_SA_44min_TMT_HEY14_50pg_AGC300%_1__6116	17.8571	16.1659	Av14
20200820_EXPL8_EVO1_ZY_SA_44min_TMT_HEY14_50pg_AGC300%_1__6123	36.8786	14.3722	Av14
20200820_EXPL8_EVO1_ZY_SA_44min_TMT_HEY14_50pg_AGC300%_1__6130	32.2071	14.1989	Av14
20200820_EXPL8_EVO1_ZY_SA_44min_TMT_HEY14_50pg_AGC300%_1__6136	20.1071	17.5991	Av14
20200820_EXPL8_EVO1_ZY_SA_44min_TMT_HEY14_50pg_AGC300%_1__6143	62.9357	7.21454	Av14
20200820_EXPL8_EVO1_ZY_SA_44min_TMT_HEY14_50pg_AGC300%_1__6144	23.0786	14.7599	Av14
20200820_EXPL8_EVO1_ZY_SA_44min_TMT_HEY14_50pg_AGC300%_1__6145	33.35	13.4018	Av14
20200820_EXPL8_EVO1_ZY_SA_44min_TMT_HEY14_50pg_AGC300%_1__6146	28.4571	18.7106	Av14
20200820_EXPL8_EVO1_ZY_SA_44min_TMT_HEY14_50pg_AGC300%_1__6149	21.3143	27.9962	Av14
20200820_EXPL8_EVO1_ZY_SA_44min_TMT_HEY14_50pg_AGC300%_1__6154	37.9143	11.9937	Av14
20200820_EXPL8_EVO1_ZY_SA_44min_TMT_HEY14_50pg_AGC300%_1__6161	12.4571	22.5733	Av14
20200820_EXPL8_EVO1_ZY_SA_44min_TMT_HEY14_50pg_AGC300%_1__6164	21.8929	11.9104	Av14
20200820_EXPL8_EVO1_ZY_SA_44min_TMT_HEY14_50pg_AGC300%_1__6170	22.1786	19.8801	Av14
20200820_EXPL8_EVO1_ZY_SA_44min_TMT_HEY14_50pg_AGC300%_1__6174	18.8857	15.5847	Av14
20200820_EXPL8_EVO1_ZY_SA_44min_TMT_HEY14_50pg_AGC300%_1__6178	49.3286	7.48255	Av14
20200820_EXPL8_EVO1_ZY_SA_44min_TMT_HEY14_50pg_AGC300%_1__6182	20.0143	12.2338	Av14
20200820_EXPL8_EVO1_ZY_SA_44min_TMT_HEY14_50pg_AGC300%_1__6183	25.9429	11.3652	Av14
20200820_EXPL8_EVO1_ZY_SA_44min_TMT_HEY14_50pg_AGC300%_1__6185	70.8143	11.3767	Av14
20200820_EXPL8_EVO1_ZY_SA_44min_TMT_HEY14_50pg_AGC300%_1__6194	35.2357	19.8071	Av14
20200820_EXPL8_EVO1_ZY_SA_44min_TMT_HEY14_50pg_AGC300%_1__6195	50.65	11.3691	Av14
20200820_EXPL8_EVO1_ZY_SA_44min_TMT_HEY14_50pg_AGC300%_1__6200	20.8929	13.4102	Av14
20200820_EXPL8_EVO1_ZY_SA_44min_TMT_HEY14_50pg_AGC300%_1__6208	31.6643	17.5897	Av14
20200820_EXPL8_EVO1_ZY_SA_44min_TMT_HEY14_50pg_AGC300%_1__6219	71.4643	12.7604	Av14
20200820_EXPL8_EVO1_ZY_SA_44min_TMT_HEY14_50pg_AGC300%_1__6221	19.6143	44.2247	Av14
20200820_EXPL8_EVO1_ZY_SA_44min_TMT_HEY14_50pg_AGC300%_1__6225	26.8429	13.3897	Av14
20200820_EXPL8_EVO1_ZY_SA_44min_TMT_HEY14_50pg_AGC300%_1__6228	32.1571	10.5623	Av14
20200820_EXPL8_EVO1_ZY_SA_44min_TMT_HEY14_50pg_AGC300%_1__6234	22.1071	16.0766	Av14
20200820_EXPL8_EVO1_ZY_SA_44min_TMT_HEY14_50pg_AGC300%_1__6238	12.8857	20.4031	Av14
20200820_EXPL8_EVO1_ZY_SA_44min_TMT_HEY14_50pg_AGC300%_1__6241	23.6571	14.7716	Av14
20200820_EXPL8_EVO1_ZY_SA_44min_TMT_HEY14_50pg_AGC300%_1__6245	34.0929	18.4825	Av14
20200820_EXPL8_EVO1_ZY_SA_44min_TMT_HEY14_50pg_AGC300%_1__6248	21.2714	18.4656	Av14
20200820_EXPL8_EVO1_ZY_SA_44min_TMT_HEY14_50pg_AGC300%_1__6261	26.2714	13.0912	Av14
20200820_EXPL8_EVO1_ZY_SA_44min_TMT_HEY14_50pg_AGC300%_1__6269	21.7071	19.1692	Av14
20200820_EXPL8_EVO1_ZY_SA_44min_TMT_HEY14_50pg_AGC300%_1__6292	35.7143	17.3582	Av14
20200820_EXPL8_EVO1_ZY_SA_44min_TMT_HEY14_50pg_AGC300%_1__6303	19.5786	15.8002	Av14
20200820_EXPL8_EVO1_ZY_SA_44min_TMT_HEY14_50pg_AGC300%_1__6311	21.5643	10.4434	Av14
20200820_EXPL8_EVO1_ZY_SA_44min_TMT_HEY14_50pg_AGC300%_1__6328	57.9786	29.1473	Av14
20200820_EXPL8_EVO1_ZY_SA_44min_TMT_HEY14_50pg_AGC300%_1__6334	35.2071	13.0923	Av14
20200820_EXPL8_EVO1_ZY_SA_44min_TMT_HEY14_50pg_AGC300%_1__6342	29.2857	28.4039	Av14
20200820_EXPL8_EVO1_ZY_SA_44min_TMT_HEY14_50pg_AGC300%_1__6345	22.9786	16.9058	Av14
20200820_EXPL8_EVO1_ZY_SA_44min_TMT_HEY14_50pg_AGC300%_1__6354	48.4786	10.6934	Av14
20200820_EXPL8_EVO1_ZY_SA_44min_TMT_HEY14_50pg_AGC300%_1__6355	68.7143	6.36296	Av14
20200820_EXPL8_EVO1_ZY_SA_44min_TMT_HEY14_50pg_AGC300%_1__6356	22.9357	15.2237	Av14
20200820_EXPL8_EVO1_ZY_SA_44min_TMT_HEY14_50pg_AGC300%_1__6362	16.4643	14.5392	Av14
20200820_EXPL8_EVO1_ZY_SA_44min_TMT_HEY14_50pg_AGC300%_1__6367	16	16.1703	Av14
20200820_EXPL8_EVO1_ZY_SA_44min_TMT_HEY14_50pg_AGC300%_1__6375	9.61429	27.4307	Av14
20200820_EXPL8_EVO1_ZY_SA_44min_TMT_HEY14_50pg_AGC300%_1__6378	70.0429	9.41443	Av14
20200820_EXPL8_EVO1_ZY_SA_44min_TMT_HEY14_50pg_AGC300%_1__6382	12.3143	20.6199	Av14
20200820_EXPL8_EVO1_ZY_SA_44min_TMT_HEY14_50pg_AGC300%_1__6386	5.7	33.1945	Av14
20200820_EXPL8_EVO1_ZY_SA_44min_TMT_HEY14_50pg_AGC300%_1__6394	36.8786	22.2809	Av14
20200820_EXPL8_EVO1_ZY_SA_44min_TMT_HEY14_50pg_AGC300%_1__6397	24.4	28.2579	Av14
20200820_EXPL8_EVO1_ZY_SA_44min_TMT_HEY14_50pg_AGC300%_1__6409	71.6143	7.16837	Av14
20200820_EXPL8_EVO1_ZY_SA_44min_TMT_HEY14_50pg_AGC300%_1__6412	40.5643	8.30815	Av14
20200820_EXPL8_EVO1_ZY_SA_44min_TMT_HEY14_50pg_AGC300%_1__6421	20.5714	19.691	Av14
20200820_EXPL8_EVO1_ZY_SA_44min_TMT_HEY14_50pg_AGC300%_1__6425	74.4714	10.0289	Av14
20200820_EXPL8_EVO1_ZY_SA_44min_TMT_HEY14_50pg_AGC300%_1__6427	58.5	12.7656	Av14
20200820_EXPL8_EVO1_ZY_SA_44min_TMT_HEY14_50pg_AGC300%_1__6437	25.1857	12.411	Av14
20200820_EXPL8_EVO1_ZY_SA_44min_TMT_HEY14_50pg_AGC300%_1__6438	25.3857	14.6669	Av14
20200820_EXPL8_EVO1_ZY_SA_44min_TMT_HEY14_50pg_AGC300%_1__6441	41.1214	8.30398	Av14
20200820_EXPL8_EVO1_ZY_SA_44min_TMT_HEY14_50pg_AGC300%_1__6444	14.9357	22.179	Av14
20200820_EXPL8_EVO1_ZY_SA_44min_TMT_HEY14_50pg_AGC300%_1__6445	42.1643	11.3397	Av14
20200820_EXPL8_EVO1_ZY_SA_44min_TMT_HEY14_50pg_AGC300%_1__6450	46.6714	8.8325	Av14
20200820_EXPL8_EVO1_ZY_SA_44min_TMT_HEY14_50pg_AGC300%_1__6458	27.9143	10.9887	Av14
20200820_EXPL8_EVO1_ZY_SA_44min_TMT_HEY14_50pg_AGC300%_1__6465	18.4571	16.9977	Av14
20200820_EXPL8_EVO1_ZY_SA_44min_TMT_HEY14_50pg_AGC300%_1__6473	21.5429	14.1462	Av14
20200820_EXPL8_EVO1_ZY_SA_44min_TMT_HEY14_50pg_AGC300%_1__6474	30.0786	11.27	Av14
20200820_EXPL8_EVO1_ZY_SA_44min_TMT_HEY14_50pg_AGC300%_1__6475	16.2286	21.4582	Av14
20200820_EXPL8_EVO1_ZY_SA_44min_TMT_HEY14_50pg_AGC300%_1__6480	28.2214	13.9062	Av14
20200820_EXPL8_EVO1_ZY_SA_44min_TMT_HEY14_50pg_AGC300%_1__6482	26.4214	16.3225	Av14
20200820_EXPL8_EVO1_ZY_SA_44min_TMT_HEY14_50pg_AGC300%_1__6483	38.5786	17.1671	Av14
20200820_EXPL8_EVO1_ZY_SA_44min_TMT_HEY14_50pg_AGC300%_1__6489	29.8786	13.6862	Av14
20200820_EXPL8_EVO1_ZY_SA_44min_TMT_HEY14_50pg_AGC300%_1__6493	25.3286	41.8544	Av14
20200820_EXPL8_EVO1_ZY_SA_44min_TMT_HEY14_50pg_AGC300%_1__6495	28.6357	16.8196	Av14
20200820_EXPL8_EVO1_ZY_SA_44min_TMT_HEY14_50pg_AGC300%_1__6514	22.8714	10.1695	Av14
20200820_EXPL8_EVO1_ZY_SA_44min_TMT_HEY14_50pg_AGC300%_1__6519	17.8	29.685	Av14
20200820_EXPL8_EVO1_ZY_SA_44min_TMT_HEY14_50pg_AGC300%_1__6531	45.5929	13.8171	Av14
20200820_EXPL8_EVO1_ZY_SA_44min_TMT_HEY14_50pg_AGC300%_1__6535	38.55	16.825	Av14
20200820_EXPL8_EVO1_ZY_SA_44min_TMT_HEY14_50pg_AGC300%_1__6541	37.5143	9.85313	Av14
20200820_EXPL8_EVO1_ZY_SA_44min_TMT_HEY14_50pg_AGC300%_1__6542	124.514	63.3396	Av14
20200820_EXPL8_EVO1_ZY_SA_44min_TMT_HEY14_50pg_AGC300%_1__6549	63.5357	7.93292	Av14
20200820_EXPL8_EVO1_ZY_SA_44min_TMT_HEY14_50pg_AGC300%_1__6551	13.9571	16.938	Av14
20200820_EXPL8_EVO1_ZY_SA_44min_TMT_HEY14_50pg_AGC300%_1__6562	61.3429	7.05026	Av14
20200820_EXPL8_EVO1_ZY_SA_44min_TMT_HEY14_50pg_AGC300%_1__6564	35.7143	10.4996	Av14
20200820_EXPL8_EVO1_ZY_SA_44min_TMT_HEY14_50pg_AGC300%_1__6565	15.7286	20.0611	Av14
20200820_EXPL8_EVO1_ZY_SA_44min_TMT_HEY14_50pg_AGC300%_1__6570	83.8357	10.2738	Av14
20200820_EXPL8_EVO1_ZY_SA_44min_TMT_HEY14_50pg_AGC300%_1__6575	10.9929	24.6931	Av14
20200820_EXPL8_EVO1_ZY_SA_44min_TMT_HEY14_50pg_AGC300%_1__6590	3.3	27.4889	Av14
20200820_EXPL8_EVO1_ZY_SA_44min_TMT_HEY14_50pg_AGC300%_1__6600	19.8857	16.3365	Av14
20200820_EXPL8_EVO1_ZY_SA_44min_TMT_HEY14_50pg_AGC300%_1__6604	13.7214	13.0469	Av14
20200820_EXPL8_EVO1_ZY_SA_44min_TMT_HEY14_50pg_AGC300%_1__6605	9.9	25.3131	Av14
20200820_EXPL8_EVO1_ZY_SA_44min_TMT_HEY14_50pg_AGC300%_1__6611	60.8071	46.7244	Av14
20200820_EXPL8_EVO1_ZY_SA_44min_TMT_HEY14_50pg_AGC300%_1__6614	22.7643	15.3828	Av14
20200820_EXPL8_EVO1_ZY_SA_44min_TMT_HEY14_50pg_AGC300%_1__6615	24.7214	14.0423	Av14
20200820_EXPL8_EVO1_ZY_SA_44min_TMT_HEY14_50pg_AGC300%_1__6619	13.1429	26.7709	Av14
20200820_EXPL8_EVO1_ZY_SA_44min_TMT_HEY14_50pg_AGC300%_1__6625	6.89286	31.6955	Av14
20200820_EXPL8_EVO1_ZY_SA_44min_TMT_HEY14_50pg_AGC300%_1__6627	16.8857	16.6452	Av14
20200820_EXPL8_EVO1_ZY_SA_44min_TMT_HEY14_50pg_AGC300%_1__6635	119.75	9.64499	Av14
20200820_EXPL8_EVO1_ZY_SA_44min_TMT_HEY14_50pg_AGC300%_1__6649	36.4143	10.0681	Av14
20200820_EXPL8_EVO1_ZY_SA_44min_TMT_HEY14_50pg_AGC300%_1__6651	9.29286	28.2997	Av14
20200820_EXPL8_EVO1_ZY_SA_44min_TMT_HEY14_50pg_AGC300%_1__6662	35.0929	13.9311	Av14
20200820_EXPL8_EVO1_ZY_SA_44min_TMT_HEY14_50pg_AGC300%_1__6665	70.4429	10.531	Av14
20200820_EXPL8_EVO1_ZY_SA_44min_TMT_HEY14_50pg_AGC300%_1__6666	52.2929	10.1693	Av14
20200820_EXPL8_EVO1_ZY_SA_44min_TMT_HEY14_50pg_AGC300%_1__6668	42.7429	13.2145	Av14
20200820_EXPL8_EVO1_ZY_SA_44min_TMT_HEY14_50pg_AGC300%_1__6672	20.9571	26.0479	Av14
20200820_EXPL8_EVO1_ZY_SA_44min_TMT_HEY14_50pg_AGC300%_1__6674	51.1786	8.30799	Av14
20200820_EXPL8_EVO1_ZY_SA_44min_TMT_HEY14_50pg_AGC300%_1__6677	75.2143	11.7132	Av14
20200820_EXPL8_EVO1_ZY_SA_44min_TMT_HEY14_50pg_AGC300%_1__6680	26.1	17.2469	Av14
20200820_EXPL8_EVO1_ZY_SA_44min_TMT_HEY14_50pg_AGC300%_1__6681	31.4	23.4504	Av14
20200820_EXPL8_EVO1_ZY_SA_44min_TMT_HEY14_50pg_AGC300%_1__6682	52.35	17.4726	Av14
20200820_EXPL8_EVO1_ZY_SA_44min_TMT_HEY14_50pg_AGC300%_1__6684	32.6714	17.1586	Av14
20200820_EXPL8_EVO1_ZY_SA_44min_TMT_HEY14_50pg_AGC300%_1__6690	24.2571	19.2717	Av14
20200820_EXPL8_EVO1_ZY_SA_44min_TMT_HEY14_50pg_AGC300%_1__6692	39.3786	14.7242	Av14
20200820_EXPL8_EVO1_ZY_SA_44min_TMT_HEY14_50pg_AGC300%_1__6693	21.3714	18.5924	Av14
20200820_EXPL8_EVO1_ZY_SA_44min_TMT_HEY14_50pg_AGC300%_1__6702	28.8071	25.8784	Av14
20200820_EXPL8_EVO1_ZY_SA_44min_TMT_HEY14_50pg_AGC300%_1__6705	18.95	81.8066	Av14
20200820_EXPL8_EVO1_ZY_SA_44min_TMT_HEY14_50pg_AGC300%_1__6712	96.4286	7.8147	Av14
20200820_EXPL8_EVO1_ZY_SA_44min_TMT_HEY14_50pg_AGC300%_1__6716	20.85	15.6794	Av14
20200820_EXPL8_EVO1_ZY_SA_44min_TMT_HEY14_50pg_AGC300%_1__6721	12.85	28.6108	Av14
20200820_EXPL8_EVO1_ZY_SA_44min_TMT_HEY14_50pg_AGC300%_1__6726	12.3214	19.554	Av14
20200820_EXPL8_EVO1_ZY_SA_44min_TMT_HEY14_50pg_AGC300%_1__6729	25.2214	5.93649	Av14
20200820_EXPL8_EVO1_ZY_SA_44min_TMT_HEY14_50pg_AGC300%_1__6738	243.571	46.1775	Av14
20200820_EXPL8_EVO1_ZY_SA_44min_TMT_HEY14_50pg_AGC300%_1__6745	16.6143	19.7969	Av14
20200820_EXPL8_EVO1_ZY_SA_44min_TMT_HEY14_50pg_AGC300%_1__6747	40.8786	10.3222	Av14
20200820_EXPL8_EVO1_ZY_SA_44min_TMT_HEY14_50pg_AGC300%_1__6749	14.2357	18.7614	Av14
20200820_EXPL8_EVO1_ZY_SA_44min_TMT_HEY14_50pg_AGC300%_1__6753	18.5857	18.6312	Av14
20200820_EXPL8_EVO1_ZY_SA_44min_TMT_HEY14_50pg_AGC300%_1__6754	26.6643	30.2707	Av14
20200820_EXPL8_EVO1_ZY_SA_44min_TMT_HEY14_50pg_AGC300%_1__6757	36.0429	24.9244	Av14
20200820_EXPL8_EVO1_ZY_SA_44min_TMT_HEY14_50pg_AGC300%_1__6758	31.4857	35.5378	Av14
20200820_EXPL8_EVO1_ZY_SA_44min_TMT_HEY14_50pg_AGC300%_1__6777	24.5357	15.3281	Av14
20200820_EXPL8_EVO1_ZY_SA_44min_TMT_HEY14_50pg_AGC300%_1__6778	87.7786	7.44234	Av14
20200820_EXPL8_EVO1_ZY_SA_44min_TMT_HEY14_50pg_AGC300%_1__6791	38.9071	17.9405	Av14
20200820_EXPL8_EVO1_ZY_SA_44min_TMT_HEY14_50pg_AGC300%_1__6793	8.62857	23.8442	Av14
20200820_EXPL8_EVO1_ZY_SA_44min_TMT_HEY14_50pg_AGC300%_1__6804	23.3786	13.5203	Av14
20200820_EXPL8_EVO1_ZY_SA_44min_TMT_HEY14_50pg_AGC300%_1__6808	21.2571	11.7755	Av14
20200820_EXPL8_EVO1_ZY_SA_44min_TMT_HEY14_50pg_AGC300%_1__6809	9.66429	25.1979	Av14
20200820_EXPL8_EVO1_ZY_SA_44min_TMT_HEY14_50pg_AGC300%_1__6810	65.25	34.5186	Av14
20200820_EXPL8_EVO1_ZY_SA_44min_TMT_HEY14_50pg_AGC300%_1__6812	29.6643	10.4236	Av14
20200820_EXPL8_EVO1_ZY_SA_44min_TMT_HEY14_50pg_AGC300%_1__6820	35.6857	11.5193	Av14
20200820_EXPL8_EVO1_ZY_SA_44min_TMT_HEY14_50pg_AGC300%_1__6830	27.4	15.5251	Av14
20200820_EXPL8_EVO1_ZY_SA_44min_TMT_HEY14_50pg_AGC300%_1__6837	26.9929	12.1092	Av14
20200820_EXPL8_EVO1_ZY_SA_44min_TMT_HEY14_50pg_AGC300%_1__6846	23.4929	12.2478	Av14
20200820_EXPL8_EVO1_ZY_SA_44min_TMT_HEY14_50pg_AGC300%_1__6853	15.5357	15.4495	Av14
20200820_EXPL8_EVO1_ZY_SA_44min_TMT_HEY14_50pg_AGC300%_1__6858	28.9286	12.3402	Av14
20200820_EXPL8_EVO1_ZY_SA_44min_TMT_HEY14_50pg_AGC300%_1__6860	22.1429	13.8118	Av14
20200820_EXPL8_EVO1_ZY_SA_44min_TMT_HEY14_50pg_AGC300%_1__6861	29.25	19.2944	Av14
20200820_EXPL8_EVO1_ZY_SA_44min_TMT_HEY14_50pg_AGC300%_1__6868	58.7571	10.0542	Av14
20200820_EXPL8_EVO1_ZY_SA_44min_TMT_HEY14_50pg_AGC300%_1__6869	32.3286	11.3985	Av14
20200820_EXPL8_EVO1_ZY_SA_44min_TMT_HEY14_50pg_AGC300%_1__6871	26.0786	18.8631	Av14
20200820_EXPL8_EVO1_ZY_SA_44min_TMT_HEY14_50pg_AGC300%_1__6874	35.5071	18.5133	Av14
20200820_EXPL8_EVO1_ZY_SA_44min_TMT_HEY14_50pg_AGC300%_1__6883	5.67857	28.7807	Av14
20200820_EXPL8_EVO1_ZY_SA_44min_TMT_HEY14_50pg_AGC300%_1__6886	23.8714	17.5961	Av14
20200820_EXPL8_EVO1_ZY_SA_44min_TMT_HEY14_50pg_AGC300%_1__6888	25.0571	14.3422	Av14
20200820_EXPL8_EVO1_ZY_SA_44min_TMT_HEY14_50pg_AGC300%_1__6896	20.0214	15.7789	Av14
20200820_EXPL8_EVO1_ZY_SA_44min_TMT_HEY14_50pg_AGC300%_1__6898	16.85	20.8759	Av14
20200820_EXPL8_EVO1_ZY_SA_44min_TMT_HEY14_50pg_AGC300%_1__6902	32.3643	26.5862	Av14
20200820_EXPL8_EVO1_ZY_SA_44min_TMT_HEY14_50pg_AGC300%_1__6903	22.6071	10.221	Av14
20200820_EXPL8_EVO1_ZY_SA_44min_TMT_HEY14_50pg_AGC300%_1__6908	12.4214	22.6568	Av14
20200820_EXPL8_EVO1_ZY_SA_44min_TMT_HEY14_50pg_AGC300%_1__6913	77.0714	6.95481	Av14
20200820_EXPL8_EVO1_ZY_SA_44min_TMT_HEY14_50pg_AGC300%_1__6915	18.1214	18.4058	Av14
20200820_EXPL8_EVO1_ZY_SA_44min_TMT_HEY14_50pg_AGC300%_1__6916	15.6929	20.1704	Av14
20200820_EXPL8_EVO1_ZY_SA_44min_TMT_HEY14_50pg_AGC300%_1__6931	18.8214	18.7675	Av14
20200820_EXPL8_EVO1_ZY_SA_44min_TMT_HEY14_50pg_AGC300%_1__6948	21.3214	18.2958	Av14
20200820_EXPL8_EVO1_ZY_SA_44min_TMT_HEY14_50pg_AGC300%_1__6949	14.4	12.2361	Av14
20200820_EXPL8_EVO1_ZY_SA_44min_TMT_HEY14_50pg_AGC300%_1__6952	18.3071	22.009	Av14
20200820_EXPL8_EVO1_ZY_SA_44min_TMT_HEY14_50pg_AGC300%_1__6954	27.8071	12.6222	Av14
20200820_EXPL8_EVO1_ZY_SA_44min_TMT_HEY14_50pg_AGC300%_1__6955	7.78571	23.6557	Av14
20200820_EXPL8_EVO1_ZY_SA_44min_TMT_HEY14_50pg_AGC300%_1__6965	19.9143	15.5322	Av14
20200820_EXPL8_EVO1_ZY_SA_44min_TMT_HEY14_50pg_AGC300%_1__6966	38.5857	11.686	Av14
20200820_EXPL8_EVO1_ZY_SA_44min_TMT_HEY14_50pg_AGC300%_1__6968	17.6286	11.7006	Av14
20200820_EXPL8_EVO1_ZY_SA_44min_TMT_HEY14_50pg_AGC300%_1__6969	66.2857	35.4351	Av14
20200820_EXPL8_EVO1_ZY_SA_44min_TMT_HEY14_50pg_AGC300%_1__6972	29.9643	10.541	Av14
20200820_EXPL8_EVO1_ZY_SA_44min_TMT_HEY14_50pg_AGC300%_1__6975	15.35	16.5516	Av14
20200820_EXPL8_EVO1_ZY_SA_44min_TMT_HEY14_50pg_AGC300%_1__6977	24.1571	16.1779	Av14
20200820_EXPL8_EVO1_ZY_SA_44min_TMT_HEY14_50pg_AGC300%_1__6981	11.8714	18.0618	Av14
20200820_EXPL8_EVO1_ZY_SA_44min_TMT_HEY14_50pg_AGC300%_1__6982	10.6714	24.0977	Av14
20200820_EXPL8_EVO1_ZY_SA_44min_TMT_HEY14_50pg_AGC300%_1__6993	32.45	21.3096	Av14
20200820_EXPL8_EVO1_ZY_SA_44min_TMT_HEY14_50pg_AGC300%_1__6994	9.30714	16.865	Av14
20200820_EXPL8_EVO1_ZY_SA_44min_TMT_HEY14_50pg_AGC300%_1__6996	34.9929	12.4128	Av14
20200820_EXPL8_EVO1_ZY_SA_44min_TMT_HEY14_50pg_AGC300%_1__6999	55.85	9.47286	Av14
20200820_EXPL8_EVO1_ZY_SA_44min_TMT_HEY14_50pg_AGC300%_1__7000	22.6643	17.5618	Av14
20200820_EXPL8_EVO1_ZY_SA_44min_TMT_HEY14_50pg_AGC300%_1__7002	20.1143	24.4429	Av14
20200820_EXPL8_EVO1_ZY_SA_44min_TMT_HEY14_50pg_AGC300%_1__7014	81.2214	8.23557	Av14
20200820_EXPL8_EVO1_ZY_SA_44min_TMT_HEY14_50pg_AGC300%_1__7020	10.8857	17.4033	Av14
20200820_EXPL8_EVO1_ZY_SA_44min_TMT_HEY14_50pg_AGC300%_1__7028	37.4	10.1939	Av14
20200820_EXPL8_EVO1_ZY_SA_44min_TMT_HEY14_50pg_AGC300%_1__7033	19.9929	14.8526	Av14
20200820_EXPL8_EVO1_ZY_SA_44min_TMT_HEY14_50pg_AGC300%_1__7040	150.193	5.69105	Av14
20200820_EXPL8_EVO1_ZY_SA_44min_TMT_HEY14_50pg_AGC300%_1__7041	20.2429	15.0746	Av14
20200820_EXPL8_EVO1_ZY_SA_44min_TMT_HEY14_50pg_AGC300%_1__7046	20.7714	16.5123	Av14
20200820_EXPL8_EVO1_ZY_SA_44min_TMT_HEY14_50pg_AGC300%_1__7053	25.1214	11.1864	Av14
20200820_EXPL8_EVO1_ZY_SA_44min_TMT_HEY14_50pg_AGC300%_1__7056	12.6286	23.6772	Av14
20200820_EXPL8_EVO1_ZY_SA_44min_TMT_HEY14_50pg_AGC300%_1__7059	40.5929	15.722	Av14
20200820_EXPL8_EVO1_ZY_SA_44min_TMT_HEY14_50pg_AGC300%_1__7064	17.5214	12.6598	Av14
20200820_EXPL8_EVO1_ZY_SA_44min_TMT_HEY14_50pg_AGC300%_1__7071	57.6786	8.00105	Av14
20200820_EXPL8_EVO1_ZY_SA_44min_TMT_HEY14_50pg_AGC300%_1__7073	17.9643	19.4158	Av14
20200820_EXPL8_EVO1_ZY_SA_44min_TMT_HEY14_50pg_AGC300%_1__7074	8.90714	17.154	Av14
20200820_EXPL8_EVO1_ZY_SA_44min_TMT_HEY14_50pg_AGC300%_1__7076	17.1714	12.2423	Av14
20200820_EXPL8_EVO1_ZY_SA_44min_TMT_HEY14_50pg_AGC300%_1__7079	67.4143	8.37379	Av14
20200820_EXPL8_EVO1_ZY_SA_44min_TMT_HEY14_50pg_AGC300%_1__7080	12.9929	17.5338	Av14
20200820_EXPL8_EVO1_ZY_SA_44min_TMT_HEY14_50pg_AGC300%_1__7082	9.52857	25.2493	Av14
20200820_EXPL8_EVO1_ZY_SA_44min_TMT_HEY14_50pg_AGC300%_1__7084	16.2357	17.6599	Av14
20200820_EXPL8_EVO1_ZY_SA_44min_TMT_HEY14_50pg_AGC300%_1__7085	31.2857	12.6556	Av14
20200820_EXPL8_EVO1_ZY_SA_44min_TMT_HEY14_50pg_AGC300%_1__7093	13.3	21.4921	Av14
20200820_EXPL8_EVO1_ZY_SA_44min_TMT_HEY14_50pg_AGC300%_1__7094	38.3714	11.6944	Av14
20200820_EXPL8_EVO1_ZY_SA_44min_TMT_HEY14_50pg_AGC300%_1__7098	54.6286	12.2829	Av14
20200820_EXPL8_EVO1_ZY_SA_44min_TMT_HEY14_50pg_AGC300%_1__7105	33.6643	14.4121	Av14
20200820_EXPL8_EVO1_ZY_SA_44min_TMT_HEY14_50pg_AGC300%_1__7117	25.6	14.6503	Av14
20200820_EXPL8_EVO1_ZY_SA_44min_TMT_HEY14_50pg_AGC300%_1__7124	29.0143	14.5643	Av14
20200820_EXPL8_EVO1_ZY_SA_44min_TMT_HEY14_50pg_AGC300%_1__7134	16.2	13.7284	Av14
20200820_EXPL8_EVO1_ZY_SA_44min_TMT_HEY14_50pg_AGC300%_1__7144	31.25	35.9946	Av14
20200820_EXPL8_EVO1_ZY_SA_44min_TMT_HEY14_50pg_AGC300%_1__7146	27.5929	14.9835	Av14
20200820_EXPL8_EVO1_ZY_SA_44min_TMT_HEY14_50pg_AGC300%_1__7153	19.8571	13.5298	Av14
20200820_EXPL8_EVO1_ZY_SA_44min_TMT_HEY14_50pg_AGC300%_1__7157	24.3	8.38879	Av14
20200820_EXPL8_EVO1_ZY_SA_44min_TMT_HEY14_50pg_AGC300%_1__7160	36.1857	42.5637	Av14
20200820_EXPL8_EVO1_ZY_SA_44min_TMT_HEY14_50pg_AGC300%_1__7161	23.6929	15.3099	Av14
20200820_EXPL8_EVO1_ZY_SA_44min_TMT_HEY14_50pg_AGC300%_1__7162	49.4357	9.17098	Av14
20200820_EXPL8_EVO1_ZY_SA_44min_TMT_HEY14_50pg_AGC300%_1__7164	31.0929	12.5551	Av14
20200820_EXPL8_EVO1_ZY_SA_44min_TMT_HEY14_50pg_AGC300%_1__7171	69.3643	7.87292	Av14
20200820_EXPL8_EVO1_ZY_SA_44min_TMT_HEY14_50pg_AGC300%_1__7172	24.6286	9.89514	Av14
20200820_EXPL8_EVO1_ZY_SA_44min_TMT_HEY14_50pg_AGC300%_1__7173	10.2429	21.9434	Av14
20200820_EXPL8_EVO1_ZY_SA_44min_TMT_HEY14_50pg_AGC300%_1__7181	33.5714	64.926	Av14
20200820_EXPL8_EVO1_ZY_SA_44min_TMT_HEY14_50pg_AGC300%_1__7187	29.3786	13.5281	Av14
20200820_EXPL8_EVO1_ZY_SA_44min_TMT_HEY14_50pg_AGC300%_1__7190	37.65	8.45693	Av14
20200820_EXPL8_EVO1_ZY_SA_44min_TMT_HEY14_50pg_AGC300%_1__7196	25.0143	12.8482	Av14
20200820_EXPL8_EVO1_ZY_SA_44min_TMT_HEY14_50pg_AGC300%_1__7198	29.5143	11.2937	Av14
20200820_EXPL8_EVO1_ZY_SA_44min_TMT_HEY14_50pg_AGC300%_1__7199	43.7357	12.7395	Av14
20200820_EXPL8_EVO1_ZY_SA_44min_TMT_HEY14_50pg_AGC300%_1__7201	10.6643	18.3554	Av14
20200820_EXPL8_EVO1_ZY_SA_44min_TMT_HEY14_50pg_AGC300%_1__7205	29.85	14.6267	Av14
20200820_EXPL8_EVO1_ZY_SA_44min_TMT_HEY14_50pg_AGC300%_1__7209	9.64286	25.8691	Av14
20200820_EXPL8_EVO1_ZY_SA_44min_TMT_HEY14_50pg_AGC300%_1__7218	50.1	8.97094	Av14
20200820_EXPL8_EVO1_ZY_SA_44min_TMT_HEY14_50pg_AGC300%_1__7223	33.1929	12.9831	Av14
20200820_EXPL8_EVO1_ZY_SA_44min_TMT_HEY14_50pg_AGC300%_1__7224	15.3857	19.2265	Av14
20200820_EXPL8_EVO1_ZY_SA_44min_TMT_HEY14_50pg_AGC300%_1__7227	2.92143	29.6288	Av14
20200820_EXPL8_EVO1_ZY_SA_44min_TMT_HEY14_50pg_AGC300%_1__7231	36.0143	9.13279	Av14
20200820_EXPL8_EVO1_ZY_SA_44min_TMT_HEY14_50pg_AGC300%_1__7234	13.2714	44.2959	Av14
20200820_EXPL8_EVO1_ZY_SA_44min_TMT_HEY14_50pg_AGC300%_1__7235	38.1214	12.5599	Av14
20200820_EXPL8_EVO1_ZY_SA_44min_TMT_HEY14_50pg_AGC300%_1__7238	14.3143	38.1981	Av14
20200820_EXPL8_EVO1_ZY_SA_44min_TMT_HEY14_50pg_AGC300%_1__7243	26.2643	14.4996	Av14
20200820_EXPL8_EVO1_ZY_SA_44min_TMT_HEY14_50pg_AGC300%_1__7245	23.8214	12.9421	Av14
20200820_EXPL8_EVO1_ZY_SA_44min_TMT_HEY14_50pg_AGC300%_1__7253	52.2	9.64229	Av14
20200820_EXPL8_EVO1_ZY_SA_44min_TMT_HEY14_50pg_AGC300%_1__7256	38.3	38.4843	Av14
20200820_EXPL8_EVO1_ZY_SA_44min_TMT_HEY14_50pg_AGC300%_1__7260	62.0714	12.3204	Av14
20200820_EXPL8_EVO1_ZY_SA_44min_TMT_HEY14_50pg_AGC300%_1__7268	29.8214	12.968	Av14
20200820_EXPL8_EVO1_ZY_SA_44min_TMT_HEY14_50pg_AGC300%_1__7269	21.4714	20.0407	Av14
20200820_EXPL8_EVO1_ZY_SA_44min_TMT_HEY14_50pg_AGC300%_1__7280	19.2929	16.0719	Av14
20200820_EXPL8_EVO1_ZY_SA_44min_TMT_HEY14_50pg_AGC300%_1__7282	17.2357	23.7411	Av14
20200820_EXPL8_EVO1_ZY_SA_44min_TMT_HEY14_50pg_AGC300%_1__7283	12.65	21.7659	Av14
20200820_EXPL8_EVO1_ZY_SA_44min_TMT_HEY14_50pg_AGC300%_1__7285	49.6	23.4314	Av14
20200820_EXPL8_EVO1_ZY_SA_44min_TMT_HEY14_50pg_AGC300%_1__7288	11.95	18.421	Av14
20200820_EXPL8_EVO1_ZY_SA_44min_TMT_HEY14_50pg_AGC300%_1__7289	16.6929	13.8502	Av14
20200820_EXPL8_EVO1_ZY_SA_44min_TMT_HEY14_50pg_AGC300%_1__7292	18.8429	14.8681	Av14
20200820_EXPL8_EVO1_ZY_SA_44min_TMT_HEY14_50pg_AGC300%_1__7305	19.05	16.3914	Av14
20200820_EXPL8_EVO1_ZY_SA_44min_TMT_HEY14_50pg_AGC300%_1__7307	36.8571	12.7044	Av14
20200820_EXPL8_EVO1_ZY_SA_44min_TMT_HEY14_50pg_AGC300%_1__7308	21.7929	16.6884	Av14
20200820_EXPL8_EVO1_ZY_SA_44min_TMT_HEY14_50pg_AGC300%_1__7309	17.2857	29.9719	Av14
20200820_EXPL8_EVO1_ZY_SA_44min_TMT_HEY14_50pg_AGC300%_1__7310	61.3786	7.09136	Av14
20200820_EXPL8_EVO1_ZY_SA_44min_TMT_HEY14_50pg_AGC300%_1__7317	58.0214	13.5571	Av14
20200820_EXPL8_EVO1_ZY_SA_44min_TMT_HEY14_50pg_AGC300%_1__7319	61.2071	12.4988	Av14
20200820_EXPL8_EVO1_ZY_SA_44min_TMT_HEY14_50pg_AGC300%_1__7321	31.0286	12.3562	Av14
20200820_EXPL8_EVO1_ZY_SA_44min_TMT_HEY14_50pg_AGC300%_1__7325	5.24286	34.59	Av14
20200820_EXPL8_EVO1_ZY_SA_44min_TMT_HEY14_50pg_AGC300%_1__7330	61.6429	8.84058	Av14
20200820_EXPL8_EVO1_ZY_SA_44min_TMT_HEY14_50pg_AGC300%_1__7341	19.7786	16.6111	Av14
20200820_EXPL8_EVO1_ZY_SA_44min_TMT_HEY14_50pg_AGC300%_1__7344	38.9286	13.0302	Av14
20200820_EXPL8_EVO1_ZY_SA_44min_TMT_HEY14_50pg_AGC300%_1__7345	12.9929	22.8146	Av14
20200820_EXPL8_EVO1_ZY_SA_44min_TMT_HEY14_50pg_AGC300%_1__7346	17.8857	18.6956	Av14
20200820_EXPL8_EVO1_ZY_SA_44min_TMT_HEY14_50pg_AGC300%_1__7350	28.2286	22.2124	Av14
20200820_EXPL8_EVO1_ZY_SA_44min_TMT_HEY14_50pg_AGC300%_1__7354	41.15	12.8215	Av14
20200820_EXPL8_EVO1_ZY_SA_44min_TMT_HEY14_50pg_AGC300%_1__7361	13.2786	14.012	Av14
20200820_EXPL8_EVO1_ZY_SA_44min_TMT_HEY14_50pg_AGC300%_1__7362	87.15	7.33037	Av14
20200820_EXPL8_EVO1_ZY_SA_44min_TMT_HEY14_50pg_AGC300%_1__7376	13.8714	24.3971	Av14
20200820_EXPL8_EVO1_ZY_SA_44min_TMT_HEY14_50pg_AGC300%_1__7394	17.7286	18.2836	Av14
20200820_EXPL8_EVO1_ZY_SA_44min_TMT_HEY14_50pg_AGC300%_1__7396	11.2643	22.9543	Av14
20200820_EXPL8_EVO1_ZY_SA_44min_TMT_HEY14_50pg_AGC300%_1__7403	17.6714	11.3816	Av14
20200820_EXPL8_EVO1_ZY_SA_44min_TMT_HEY14_50pg_AGC300%_1__7404	15.1857	14.5719	Av14
20200820_EXPL8_EVO1_ZY_SA_44min_TMT_HEY14_50pg_AGC300%_1__7406	80.2571	18.6199	Av14
20200820_EXPL8_EVO1_ZY_SA_44min_TMT_HEY14_50pg_AGC300%_1__7408	13.8143	15.5771	Av14
20200820_EXPL8_EVO1_ZY_SA_44min_TMT_HEY14_50pg_AGC300%_1__7411	12.7929	21.6941	Av14
20200820_EXPL8_EVO1_ZY_SA_44min_TMT_HEY14_50pg_AGC300%_1__7427	58.5143	9.54913	Av14
20200820_EXPL8_EVO1_ZY_SA_44min_TMT_HEY14_50pg_AGC300%_1__7433	33.8286	13.6598	Av14
20200820_EXPL8_EVO1_ZY_SA_44min_TMT_HEY14_50pg_AGC300%_1__7443	12.7286	12.5831	Av14
20200820_EXPL8_EVO1_ZY_SA_44min_TMT_HEY14_50pg_AGC300%_1__7444	47.5071	28.4288	Av14
20200820_EXPL8_EVO1_ZY_SA_44min_TMT_HEY14_50pg_AGC300%_1__7446	11.5214	35.7527	Av14
20200820_EXPL8_EVO1_ZY_SA_44min_TMT_HEY14_50pg_AGC300%_1__7457	23.8214	14.7972	Av14
20200820_EXPL8_EVO1_ZY_SA_44min_TMT_HEY14_50pg_AGC300%_1__7460	16.5214	16.8429	Av14
20200820_EXPL8_EVO1_ZY_SA_44min_TMT_HEY14_50pg_AGC300%_1__7463	11.5929	22.0245	Av14
20200820_EXPL8_EVO1_ZY_SA_44min_TMT_HEY14_50pg_AGC300%_1__7469	25.4571	14.3941	Av14
20200820_EXPL8_EVO1_ZY_SA_44min_TMT_HEY14_50pg_AGC300%_1__7472	23.55	12.301	Av14
20200820_EXPL8_EVO1_ZY_SA_44min_TMT_HEY14_50pg_AGC300%_1__7483	7.96429	24.8919	Av14
20200820_EXPL8_EVO1_ZY_SA_44min_TMT_HEY14_50pg_AGC300%_1__7488	5.67857	26.4663	Av14
20200820_EXPL8_EVO1_ZY_SA_44min_TMT_HEY14_50pg_AGC300%_1__7493	18.8571	14.9106	Av14
20200820_EXPL8_EVO1_ZY_SA_44min_TMT_HEY14_50pg_AGC300%_1__7501	38.4143	10.7613	Av14
20200820_EXPL8_EVO1_ZY_SA_44min_TMT_HEY14_50pg_AGC300%_1__7502	19.7357	20.1629	Av14
20200820_EXPL8_EVO1_ZY_SA_44min_TMT_HEY14_50pg_AGC300%_1__7506	9.85	19.2533	Av14
20200820_EXPL8_EVO1_ZY_SA_44min_TMT_HEY14_50pg_AGC300%_1__7512	23.5214	11.7455	Av14
20200820_EXPL8_EVO1_ZY_SA_44min_TMT_HEY14_50pg_AGC300%_1__7513	28.0786	24.6459	Av14
20200820_EXPL8_EVO1_ZY_SA_44min_TMT_HEY14_50pg_AGC300%_1__7521	24.7	11.5006	Av14
20200820_EXPL8_EVO1_ZY_SA_44min_TMT_HEY14_50pg_AGC300%_1__7522	6.60714	25.5163	Av14
20200820_EXPL8_EVO1_ZY_SA_44min_TMT_HEY14_50pg_AGC300%_1__7525	20.9929	25.7166	Av14
20200820_EXPL8_EVO1_ZY_SA_44min_TMT_HEY14_50pg_AGC300%_1__7527	58.6143	9.03259	Av14
20200820_EXPL8_EVO1_ZY_SA_44min_TMT_HEY14_50pg_AGC300%_1__7537	62.3429	8.14109	Av14
20200820_EXPL8_EVO1_ZY_SA_44min_TMT_HEY14_50pg_AGC300%_1__7540	10.1357	19.9909	Av14
20200820_EXPL8_EVO1_ZY_SA_44min_TMT_HEY14_50pg_AGC300%_1__7552	26.9929	10.4081	Av14
20200820_EXPL8_EVO1_ZY_SA_44min_TMT_HEY14_50pg_AGC300%_1__7558	47.4286	10.7844	Av14
20200820_EXPL8_EVO1_ZY_SA_44min_TMT_HEY14_50pg_AGC300%_1__7572	31.4786	11.7664	Av14
20200820_EXPL8_EVO1_ZY_SA_44min_TMT_HEY14_50pg_AGC300%_1__7575	76.8929	8.33974	Av14
20200820_EXPL8_EVO1_ZY_SA_44min_TMT_HEY14_50pg_AGC300%_1__7582	29.6857	10.9681	Av14
20200820_EXPL8_EVO1_ZY_SA_44min_TMT_HEY14_50pg_AGC300%_1__7584	30.75	10.4149	Av14
20200820_EXPL8_EVO1_ZY_SA_44min_TMT_HEY14_50pg_AGC300%_1__7585	86.2786	10.5107	Av14
20200820_EXPL8_EVO1_ZY_SA_44min_TMT_HEY14_50pg_AGC300%_1__7586	16.5571	24.0502	Av14
20200820_EXPL8_EVO1_ZY_SA_44min_TMT_HEY14_50pg_AGC300%_1__7591	18.5286	15.3697	Av14
20200820_EXPL8_EVO1_ZY_SA_44min_TMT_HEY14_50pg_AGC300%_1__7595	53.0429	8.53166	Av14
20200820_EXPL8_EVO1_ZY_SA_44min_TMT_HEY14_50pg_AGC300%_1__7599	17.4714	16.8366	Av14
20200820_EXPL8_EVO1_ZY_SA_44min_TMT_HEY14_50pg_AGC300%_1__7609	16.7571	12.9644	Av14
20200820_EXPL8_EVO1_ZY_SA_44min_TMT_HEY14_50pg_AGC300%_1__7622	19.1	16.1124	Av14
20200820_EXPL8_EVO1_ZY_SA_44min_TMT_HEY14_50pg_AGC300%_1__7623	41.6643	14.562	Av14
20200820_EXPL8_EVO1_ZY_SA_44min_TMT_HEY14_50pg_AGC300%_1__7625	23.1071	27.0915	Av14
20200820_EXPL8_EVO1_ZY_SA_44min_TMT_HEY14_50pg_AGC300%_1__7630	27.2143	15.4235	Av14
20200820_EXPL8_EVO1_ZY_SA_44min_TMT_HEY14_50pg_AGC300%_1__7636	31.8786	14.9097	Av14
20200820_EXPL8_EVO1_ZY_SA_44min_TMT_HEY14_50pg_AGC300%_1__7637	16.4429	18.2477	Av14
20200820_EXPL8_EVO1_ZY_SA_44min_TMT_HEY14_50pg_AGC300%_1__7645	18.8	11.4083	Av14
20200820_EXPL8_EVO1_ZY_SA_44min_TMT_HEY14_50pg_AGC300%_1__7660	79.0571	6.86173	Av14
20200820_EXPL8_EVO1_ZY_SA_44min_TMT_HEY14_50pg_AGC300%_1__7663	10.7643	23.2081	Av14
20200820_EXPL8_EVO1_ZY_SA_44min_TMT_HEY14_50pg_AGC300%_1__7671	15.9357	25.3657	Av14
20200820_EXPL8_EVO1_ZY_SA_44min_TMT_HEY14_50pg_AGC300%_1__7673	14.5714	16.5964	Av14
20200820_EXPL8_EVO1_ZY_SA_44min_TMT_HEY14_50pg_AGC300%_1__7681	16.45	38.1083	Av14
20200820_EXPL8_EVO1_ZY_SA_44min_TMT_HEY14_50pg_AGC300%_1__7687	43.1071	10.3154	Av14
20200820_EXPL8_EVO1_ZY_SA_44min_TMT_HEY14_50pg_AGC300%_1__7691	34.8214	14.5491	Av14
20200820_EXPL8_EVO1_ZY_SA_44min_TMT_HEY14_50pg_AGC300%_1__7699	95.2143	8.84774	Av14
20200820_EXPL8_EVO1_ZY_SA_44min_TMT_HEY14_50pg_AGC300%_1__7700	57.9714	11.6117	Av14
20200820_EXPL8_EVO1_ZY_SA_44min_TMT_HEY14_50pg_AGC300%_1__7705	35.4	7.98145	Av14
20200820_EXPL8_EVO1_ZY_SA_44min_TMT_HEY14_50pg_AGC300%_1__7710	29.3929	12.6488	Av14
20200820_EXPL8_EVO1_ZY_SA_44min_TMT_HEY14_50pg_AGC300%_1__7711	33.8071	13.0643	Av14
20200820_EXPL8_EVO1_ZY_SA_44min_TMT_HEY14_50pg_AGC300%_1__7716	87.6929	7.79865	Av14
20200820_EXPL8_EVO1_ZY_SA_44min_TMT_HEY14_50pg_AGC300%_1__7718	13.6143	22.7599	Av14
20200820_EXPL8_EVO1_ZY_SA_44min_TMT_HEY14_50pg_AGC300%_1__7740	24.1571	15.1365	Av14
20200820_EXPL8_EVO1_ZY_SA_44min_TMT_HEY14_50pg_AGC300%_1__7744	26.4071	19.7601	Av14
20200820_EXPL8_EVO1_ZY_SA_44min_TMT_HEY14_50pg_AGC300%_1__7745	24.55	16.3072	Av14
20200820_EXPL8_EVO1_ZY_SA_44min_TMT_HEY14_50pg_AGC300%_1__7748	5.75	37.9663	Av14
20200820_EXPL8_EVO1_ZY_SA_44min_TMT_HEY14_50pg_AGC300%_1__7753	24.4429	20.3465	Av14
20200820_EXPL8_EVO1_ZY_SA_44min_TMT_HEY14_50pg_AGC300%_1__7755	84.2214	6.85001	Av14
20200820_EXPL8_EVO1_ZY_SA_44min_TMT_HEY14_50pg_AGC300%_1__7759	16.2214	17.7589	Av14
20200820_EXPL8_EVO1_ZY_SA_44min_TMT_HEY14_50pg_AGC300%_1__7769	43.4143	13.9931	Av14
20200820_EXPL8_EVO1_ZY_SA_44min_TMT_HEY14_50pg_AGC300%_1__7770	60.2929	45.2315	Av14
20200820_EXPL8_EVO1_ZY_SA_44min_TMT_HEY14_50pg_AGC300%_1__7771	17.55	41.5638	Av14
20200820_EXPL8_EVO1_ZY_SA_44min_TMT_HEY14_50pg_AGC300%_1__7772	73.2786	11.4052	Av14
20200820_EXPL8_EVO1_ZY_SA_44min_TMT_HEY14_50pg_AGC300%_1__7773	109.736	6.81936	Av14
20200820_EXPL8_EVO1_ZY_SA_44min_TMT_HEY14_50pg_AGC300%_1__7776	7.02143	39.6589	Av14
20200820_EXPL8_EVO1_ZY_SA_44min_TMT_HEY14_50pg_AGC300%_1__7779	19.0071	22.7207	Av14
20200820_EXPL8_EVO1_ZY_SA_44min_TMT_HEY14_50pg_AGC300%_1__7784	15.1643	14.6605	Av14
20200820_EXPL8_EVO1_ZY_SA_44min_TMT_HEY14_50pg_AGC300%_1__7794	55.95	13.7918	Av14
20200820_EXPL8_EVO1_ZY_SA_44min_TMT_HEY14_50pg_AGC300%_1__7795	13.3286	23.8918	Av14
20200820_EXPL8_EVO1_ZY_SA_44min_TMT_HEY14_50pg_AGC300%_1__7796	47.5357	9.89766	Av14
20200820_EXPL8_EVO1_ZY_SA_44min_TMT_HEY14_50pg_AGC300%_1__7797	18.55	19.5776	Av14
20200820_EXPL8_EVO1_ZY_SA_44min_TMT_HEY14_50pg_AGC300%_1__7800	9.20714	18.9919	Av14
20200820_EXPL8_EVO1_ZY_SA_44min_TMT_HEY14_50pg_AGC300%_1__7804	7.43571	25.3067	Av14
20200820_EXPL8_EVO1_ZY_SA_44min_TMT_HEY14_50pg_AGC300%_1__7809	4.74286	33.7164	Av14
20200820_EXPL8_EVO1_ZY_SA_44min_TMT_HEY14_50pg_AGC300%_1__7835	15.2571	15.1759	Av14
20200820_EXPL8_EVO1_ZY_SA_44min_TMT_HEY14_50pg_AGC300%_1__7836	11.6214	24.7791	Av14
20200820_EXPL8_EVO1_ZY_SA_44min_TMT_HEY14_50pg_AGC300%_1__7840	6.02143	25.0611	Av14
20200820_EXPL8_EVO1_ZY_SA_44min_TMT_HEY14_50pg_AGC300%_1__7841	38.6857	10.4159	Av14
20200820_EXPL8_EVO1_ZY_SA_44min_TMT_HEY14_50pg_AGC300%_1__7846	44.7357	11.4158	Av14
20200820_EXPL8_EVO1_ZY_SA_44min_TMT_HEY14_50pg_AGC300%_1__7847	65.9857	6.42932	Av14
20200820_EXPL8_EVO1_ZY_SA_44min_TMT_HEY14_50pg_AGC300%_1__7849	9.41429	18.421	Av14
20200820_EXPL8_EVO1_ZY_SA_44min_TMT_HEY14_50pg_AGC300%_1__7853	29.6429	35.2123	Av14
20200820_EXPL8_EVO1_ZY_SA_44min_TMT_HEY14_50pg_AGC300%_1__7855	30.6571	10.0804	Av14
20200820_EXPL8_EVO1_ZY_SA_44min_TMT_HEY14_50pg_AGC300%_1__7860	25.5214	19.5039	Av14
20200820_EXPL8_EVO1_ZY_SA_44min_TMT_HEY14_50pg_AGC300%_1__7861	14.2071	12.9801	Av14
20200820_EXPL8_EVO1_ZY_SA_44min_TMT_HEY14_50pg_AGC300%_1__7862	11.4071	14.175	Av14
20200820_EXPL8_EVO1_ZY_SA_44min_TMT_HEY14_50pg_AGC300%_1__7863	16.8857	17.5647	Av14
20200820_EXPL8_EVO1_ZY_SA_44min_TMT_HEY14_50pg_AGC300%_1__7866	21.6786	15.425	Av14
20200820_EXPL8_EVO1_ZY_SA_44min_TMT_HEY14_50pg_AGC300%_1__7868	14.1286	17.664	Av14
20200820_EXPL8_EVO1_ZY_SA_44min_TMT_HEY14_50pg_AGC300%_1__7872	12.1786	17.6174	Av14
20200820_EXPL8_EVO1_ZY_SA_44min_TMT_HEY14_50pg_AGC300%_1__7875	19.9643	18.8533	Av14
20200820_EXPL8_EVO1_ZY_SA_44min_TMT_HEY14_50pg_AGC300%_1__7876	15.5857	18.321	Av14
20200820_EXPL8_EVO1_ZY_SA_44min_TMT_HEY14_50pg_AGC300%_1__7877	34.1429	12.5159	Av14
20200820_EXPL8_EVO1_ZY_SA_44min_TMT_HEY14_50pg_AGC300%_1__7884	26.7071	14.9163	Av14
20200820_EXPL8_EVO1_ZY_SA_44min_TMT_HEY14_50pg_AGC300%_1__7887	37.2071	16.21	Av14
20200820_EXPL8_EVO1_ZY_SA_44min_TMT_HEY14_50pg_AGC300%_1__7888	6.45714	37.1618	Av14
20200820_EXPL8_EVO1_ZY_SA_44min_TMT_HEY14_50pg_AGC300%_1__7890	18.8143	18.8216	Av14
20200820_EXPL8_EVO1_ZY_SA_44min_TMT_HEY14_50pg_AGC300%_1__7897	8.84286	20.4793	Av14
20200820_EXPL8_EVO1_ZY_SA_44min_TMT_HEY14_50pg_AGC300%_1__7898	19.3786	13.8661	Av14
20200820_EXPL8_EVO1_ZY_SA_44min_TMT_HEY14_50pg_AGC300%_1__7899	15.4786	16.6846	Av14
20200820_EXPL8_EVO1_ZY_SA_44min_TMT_HEY14_50pg_AGC300%_1__7903	12.4714	19.0773	Av14
20200820_EXPL8_EVO1_ZY_SA_44min_TMT_HEY14_50pg_AGC300%_1__7908	25.9214	11.531	Av14
20200820_EXPL8_EVO1_ZY_SA_44min_TMT_HEY14_50pg_AGC300%_1__7911	20.5643	11.1683	Av14
20200820_EXPL8_EVO1_ZY_SA_44min_TMT_HEY14_50pg_AGC300%_1__7914	70.1857	11.3618	Av14
20200820_EXPL8_EVO1_ZY_SA_44min_TMT_HEY14_50pg_AGC300%_1__7917	11.1929	22.4097	Av14
20200820_EXPL8_EVO1_ZY_SA_44min_TMT_HEY14_50pg_AGC300%_1__7918	21.6071	12.6752	Av14
20200820_EXPL8_EVO1_ZY_SA_44min_TMT_HEY14_50pg_AGC300%_1__7922	14.6	19.0232	Av14
20200820_EXPL8_EVO1_ZY_SA_44min_TMT_HEY14_50pg_AGC300%_1__7928	30.9357	15.0723	Av14
20200820_EXPL8_EVO1_ZY_SA_44min_TMT_HEY14_50pg_AGC300%_1__7932	3.2	39.9806	Av14
20200820_EXPL8_EVO1_ZY_SA_44min_TMT_HEY14_50pg_AGC300%_1__7942	25.9714	10.7019	Av14
20200820_EXPL8_EVO1_ZY_SA_44min_TMT_HEY14_50pg_AGC300%_1__7944	19.95	17.598	Av14
20200820_EXPL8_EVO1_ZY_SA_44min_TMT_HEY14_50pg_AGC300%_1__7945	18.3357	20.2246	Av14
20200820_EXPL8_EVO1_ZY_SA_44min_TMT_HEY14_50pg_AGC300%_1__7946	24.0571	46.9447	Av14
20200820_EXPL8_EVO1_ZY_SA_44min_TMT_HEY14_50pg_AGC300%_1__7948	35.0571	12.5203	Av14
20200820_EXPL8_EVO1_ZY_SA_44min_TMT_HEY14_50pg_AGC300%_1__7962	24.7143	15.186	Av14
20200820_EXPL8_EVO1_ZY_SA_44min_TMT_HEY14_50pg_AGC300%_1__7965	30.9786	12.4509	Av14
20200820_EXPL8_EVO1_ZY_SA_44min_TMT_HEY14_50pg_AGC300%_1__7978	70.3929	6.32506	Av14
20200820_EXPL8_EVO1_ZY_SA_44min_TMT_HEY14_50pg_AGC300%_1__7979	9.57143	27.6313	Av14
20200820_EXPL8_EVO1_ZY_SA_44min_TMT_HEY14_50pg_AGC300%_1__7982	20.5214	23.0362	Av14
20200820_EXPL8_EVO1_ZY_SA_44min_TMT_HEY14_50pg_AGC300%_1__7991	21.9429	14.4808	Av14
20200820_EXPL8_EVO1_ZY_SA_44min_TMT_HEY14_50pg_AGC300%_1__7992	21.0786	26.6624	Av14
20200820_EXPL8_EVO1_ZY_SA_44min_TMT_HEY14_50pg_AGC300%_1__7998	23.0857	12.1891	Av14
20200820_EXPL8_EVO1_ZY_SA_44min_TMT_HEY14_50pg_AGC300%_1__8001	9.53571	18.2781	Av14
20200820_EXPL8_EVO1_ZY_SA_44min_TMT_HEY14_50pg_AGC300%_1__8008	20.4214	22.9995	Av14
20200820_EXPL8_EVO1_ZY_SA_44min_TMT_HEY14_50pg_AGC300%_1__8011	38.2643	14.8866	Av14
20200820_EXPL8_EVO1_ZY_SA_44min_TMT_HEY14_50pg_AGC300%_1__8015	34.4286	9.37139	Av14
20200820_EXPL8_EVO1_ZY_SA_44min_TMT_HEY14_50pg_AGC300%_1__8020	7.08571	30.7103	Av14
20200820_EXPL8_EVO1_ZY_SA_44min_TMT_HEY14_50pg_AGC300%_1__8021	13.1143	29.7226	Av14
20200820_EXPL8_EVO1_ZY_SA_44min_TMT_HEY14_50pg_AGC300%_1__8024	77.25	7.51491	Av14
20200820_EXPL8_EVO1_ZY_SA_44min_TMT_HEY14_50pg_AGC300%_1__8025	21.6214	10.6772	Av14
20200820_EXPL8_EVO1_ZY_SA_44min_TMT_HEY14_50pg_AGC300%_1__8033	17.8857	16.4297	Av14
20200820_EXPL8_EVO1_ZY_SA_44min_TMT_HEY14_50pg_AGC300%_1__8034	26.1714	13.3809	Av14
20200820_EXPL8_EVO1_ZY_SA_44min_TMT_HEY14_50pg_AGC300%_1__8036	14.2214	17.5676	Av14
20200820_EXPL8_EVO1_ZY_SA_44min_TMT_HEY14_50pg_AGC300%_1__8040	28.7643	16.9041	Av14
20200820_EXPL8_EVO1_ZY_SA_44min_TMT_HEY14_50pg_AGC300%_1__8051	16.1	15.9401	Av14
20200820_EXPL8_EVO1_ZY_SA_44min_TMT_HEY14_50pg_AGC300%_1__8054	59.3714	7.8831	Av14
20200820_EXPL8_EVO1_ZY_SA_44min_TMT_HEY14_50pg_AGC300%_1__8056	31.6714	15.4812	Av14
20200820_EXPL8_EVO1_ZY_SA_44min_TMT_HEY14_50pg_AGC300%_1__8063	18.7571	18.9285	Av14
20200820_EXPL8_EVO1_ZY_SA_44min_TMT_HEY14_50pg_AGC300%_1__8075	13.3786	25.86	Av14
20200820_EXPL8_EVO1_ZY_SA_44min_TMT_HEY14_50pg_AGC300%_1__8078	19.0143	17.0053	Av14
20200820_EXPL8_EVO1_ZY_SA_44min_TMT_HEY14_50pg_AGC300%_1__8083	13.2071	21.6462	Av14
20200820_EXPL8_EVO1_ZY_SA_44min_TMT_HEY14_50pg_AGC300%_1__8086	21.35	15.2337	Av14
20200820_EXPL8_EVO1_ZY_SA_44min_TMT_HEY14_50pg_AGC300%_1__8087	31.9571	9.69289	Av14
20200820_EXPL8_EVO1_ZY_SA_44min_TMT_HEY14_50pg_AGC300%_1__8088	14.0143	20.2539	Av14
20200820_EXPL8_EVO1_ZY_SA_44min_TMT_HEY14_50pg_AGC300%_1__8089	8.28571	26.1686	Av14
20200820_EXPL8_EVO1_ZY_SA_44min_TMT_HEY14_50pg_AGC300%_1__8105	19.0929	14.8047	Av14
20200820_EXPL8_EVO1_ZY_SA_44min_TMT_HEY14_50pg_AGC300%_1__8106	27.3214	15.7357	Av14
20200820_EXPL8_EVO1_ZY_SA_44min_TMT_HEY14_50pg_AGC300%_1__8107	49.65	12.2782	Av14
20200820_EXPL8_EVO1_ZY_SA_44min_TMT_HEY14_50pg_AGC300%_1__8108	20.2857	20.5646	Av14
20200820_EXPL8_EVO1_ZY_SA_44min_TMT_HEY14_50pg_AGC300%_1__8109	23.1071	11.6303	Av14
20200820_EXPL8_EVO1_ZY_SA_44min_TMT_HEY14_50pg_AGC300%_1__8110	15.2857	16.1839	Av14
20200820_EXPL8_EVO1_ZY_SA_44min_TMT_HEY14_50pg_AGC300%_1__8112	45.5857	8.44178	Av14
20200820_EXPL8_EVO1_ZY_SA_44min_TMT_HEY14_50pg_AGC300%_1__8115	20.3857	13.7214	Av14
20200820_EXPL8_EVO1_ZY_SA_44min_TMT_HEY14_50pg_AGC300%_1__8118	23.7929	20.452	Av14
20200820_EXPL8_EVO1_ZY_SA_44min_TMT_HEY14_50pg_AGC300%_1__8123	14.85	25.085	Av14
20200820_EXPL8_EVO1_ZY_SA_44min_TMT_HEY14_50pg_AGC300%_1__8124	11.8643	19.0248	Av14
20200820_EXPL8_EVO1_ZY_SA_44min_TMT_HEY14_50pg_AGC300%_1__8133	163.264	7.27541	Av14
20200820_EXPL8_EVO1_ZY_SA_44min_TMT_HEY14_50pg_AGC300%_1__8134	24	14.4171	Av14
20200820_EXPL8_EVO1_ZY_SA_44min_TMT_HEY14_50pg_AGC300%_1__8137	8.42857	26.7184	Av14
20200820_EXPL8_EVO1_ZY_SA_44min_TMT_HEY14_50pg_AGC300%_1__8142	9.72857	27.6122	Av14
20200820_EXPL8_EVO1_ZY_SA_44min_TMT_HEY14_50pg_AGC300%_1__8155	9.72143	22.2648	Av14
20200820_EXPL8_EVO1_ZY_SA_44min_TMT_HEY14_50pg_AGC300%_1__8156	18.3786	18.9368	Av14
20200820_EXPL8_EVO1_ZY_SA_44min_TMT_HEY14_50pg_AGC300%_1__8159	53.1	9.83676	Av14
20200820_EXPL8_EVO1_ZY_SA_44min_TMT_HEY14_50pg_AGC300%_1__8161	43.7071	18.0331	Av14
20200820_EXPL8_EVO1_ZY_SA_44min_TMT_HEY14_50pg_AGC300%_1__8162	19.5929	15.962	Av14
20200820_EXPL8_EVO1_ZY_SA_44min_TMT_HEY14_50pg_AGC300%_1__8163	38.0357	26.2069	Av14
20200820_EXPL8_EVO1_ZY_SA_44min_TMT_HEY14_50pg_AGC300%_1__8164	12.1714	22.4944	Av14
20200820_EXPL8_EVO1_ZY_SA_44min_TMT_HEY14_50pg_AGC300%_1__8168	37.3429	13.6972	Av14
20200820_EXPL8_EVO1_ZY_SA_44min_TMT_HEY14_50pg_AGC300%_1__8169	20.9714	13.4096	Av14
20200820_EXPL8_EVO1_ZY_SA_44min_TMT_HEY14_50pg_AGC300%_1__8170	18.6929	16.0783	Av14
20200820_EXPL8_EVO1_ZY_SA_44min_TMT_HEY14_50pg_AGC300%_1__8171	14.8786	10.529	Av14
20200820_EXPL8_EVO1_ZY_SA_44min_TMT_HEY14_50pg_AGC300%_1__8172	8.49286	27.3128	Av14
20200820_EXPL8_EVO1_ZY_SA_44min_TMT_HEY14_50pg_AGC300%_1__8176	15.1286	25.2547	Av14
20200820_EXPL8_EVO1_ZY_SA_44min_TMT_HEY14_50pg_AGC300%_1__8182	37.0071	15.1264	Av14
20200820_EXPL8_EVO1_ZY_SA_44min_TMT_HEY14_50pg_AGC300%_1__8192	44.5643	13.0451	Av14
20200820_EXPL8_EVO1_ZY_SA_44min_TMT_HEY14_50pg_AGC300%_1__8201	8.53571	25.6451	Av14
20200820_EXPL8_EVO1_ZY_SA_44min_TMT_HEY14_50pg_AGC300%_1__8202	18.3214	25.142	Av14
20200820_EXPL8_EVO1_ZY_SA_44min_TMT_HEY14_50pg_AGC300%_1__8203	10.8857	28.3757	Av14
20200820_EXPL8_EVO1_ZY_SA_44min_TMT_HEY14_50pg_AGC300%_1__8204	15.2286	19.5229	Av14
20200820_EXPL8_EVO1_ZY_SA_44min_TMT_HEY14_50pg_AGC300%_1__8208	16.7786	21.6223	Av14
20200820_EXPL8_EVO1_ZY_SA_44min_TMT_HEY14_50pg_AGC300%_1__8209	16.3857	16.0432	Av14
20200820_EXPL8_EVO1_ZY_SA_44min_TMT_HEY14_50pg_AGC300%_1__8210	14.5429	17.6895	Av14
20200820_EXPL8_EVO1_ZY_SA_44min_TMT_HEY14_50pg_AGC300%_1__8211	7.51429	25.8677	Av14
20200820_EXPL8_EVO1_ZY_SA_44min_TMT_HEY14_50pg_AGC300%_1__8212	16.65	16.4494	Av14
20200820_EXPL8_EVO1_ZY_SA_44min_TMT_HEY14_50pg_AGC300%_1__8213	60.3214	7.80885	Av14
20200820_EXPL8_EVO1_ZY_SA_44min_TMT_HEY14_50pg_AGC300%_1__8218	46.7929	6.07209	Av14
20200820_EXPL8_EVO1_ZY_SA_44min_TMT_HEY14_50pg_AGC300%_1__8223	22.6357	9.76017	Av14
20200820_EXPL8_EVO1_ZY_SA_44min_TMT_HEY14_50pg_AGC300%_1__8227	83.3	7.13531	Av14
20200820_EXPL8_EVO1_ZY_SA_44min_TMT_HEY14_50pg_AGC300%_1__8228	14.3857	20.9125	Av14
20200820_EXPL8_EVO1_ZY_SA_44min_TMT_HEY14_50pg_AGC300%_1__8229	30.7643	12.543	Av14
20200820_EXPL8_EVO1_ZY_SA_44min_TMT_HEY14_50pg_AGC300%_1__8234	95.3	6.48621	Av14
20200820_EXPL8_EVO1_ZY_SA_44min_TMT_HEY14_50pg_AGC300%_1__8241	6.85	30.8929	Av14
20200820_EXPL8_EVO1_ZY_SA_44min_TMT_HEY14_50pg_AGC300%_1__8249	22.7143	14.2091	Av14
20200820_EXPL8_EVO1_ZY_SA_44min_TMT_HEY14_50pg_AGC300%_1__8252	17.7429	16.3404	Av14
20200820_EXPL8_EVO1_ZY_SA_44min_TMT_HEY14_50pg_AGC300%_1__8253	8.96429	21.1731	Av14
20200820_EXPL8_EVO1_ZY_SA_44min_TMT_HEY14_50pg_AGC300%_1__8254	11.6357	15.4939	Av14
20200820_EXPL8_EVO1_ZY_SA_44min_TMT_HEY14_50pg_AGC300%_1__8256	68.6429	9.63207	Av14
20200820_EXPL8_EVO1_ZY_SA_44min_TMT_HEY14_50pg_AGC300%_1__8259	158.25	7.76248	Av14
20200820_EXPL8_EVO1_ZY_SA_44min_TMT_HEY14_50pg_AGC300%_1__8261	20.4143	20.0576	Av14
20200820_EXPL8_EVO1_ZY_SA_44min_TMT_HEY14_50pg_AGC300%_1__8267	2.95714	28.7607	Av14
20200820_EXPL8_EVO1_ZY_SA_44min_TMT_HEY14_50pg_AGC300%_1__8270	17.0286	14.7496	Av14
20200820_EXPL8_EVO1_ZY_SA_44min_TMT_HEY14_50pg_AGC300%_1__8281	12.7571	50.6385	Av14
20200820_EXPL8_EVO1_ZY_SA_44min_TMT_HEY14_50pg_AGC300%_1__8290	20.6571	15.8757	Av14
20200820_EXPL8_EVO1_ZY_SA_44min_TMT_HEY14_50pg_AGC300%_1__8295	27.2571	14.5309	Av14
20200820_EXPL8_EVO1_ZY_SA_44min_TMT_HEY14_50pg_AGC300%_1__8296	10.4286	26.5298	Av14
20200820_EXPL8_EVO1_ZY_SA_44min_TMT_HEY14_50pg_AGC300%_1__8298	9.1	27.5755	Av14
20200820_EXPL8_EVO1_ZY_SA_44min_TMT_HEY14_50pg_AGC300%_1__8300	19.3857	15.5174	Av14
20200820_EXPL8_EVO1_ZY_SA_44min_TMT_HEY14_50pg_AGC300%_1__8302	26.9786	12.5186	Av14
20200820_EXPL8_EVO1_ZY_SA_44min_TMT_HEY14_50pg_AGC300%_1__8303	26.5143	9.51018	Av14
20200820_EXPL8_EVO1_ZY_SA_44min_TMT_HEY14_50pg_AGC300%_1__8304	10.8214	21.4132	Av14
20200820_EXPL8_EVO1_ZY_SA_44min_TMT_HEY14_50pg_AGC300%_1__8311	12.0643	16.9705	Av14
20200820_EXPL8_EVO1_ZY_SA_44min_TMT_HEY14_50pg_AGC300%_1__8312	16.4286	15.633	Av14
20200820_EXPL8_EVO1_ZY_SA_44min_TMT_HEY14_50pg_AGC300%_1__8316	33.9786	11.9754	Av14
20200820_EXPL8_EVO1_ZY_SA_44min_TMT_HEY14_50pg_AGC300%_1__8317	33.4143	14.15	Av14
20200820_EXPL8_EVO1_ZY_SA_44min_TMT_HEY14_50pg_AGC300%_1__8318	36.5	16.8313	Av14
20200820_EXPL8_EVO1_ZY_SA_44min_TMT_HEY14_50pg_AGC300%_1__8323	40.1286	9.4344	Av14
20200820_EXPL8_EVO1_ZY_SA_44min_TMT_HEY14_50pg_AGC300%_1__8324	11.3929	15.8946	Av14
20200820_EXPL8_EVO1_ZY_SA_44min_TMT_HEY14_50pg_AGC300%_1__8328	21.5	17.9519	Av14
20200820_EXPL8_EVO1_ZY_SA_44min_TMT_HEY14_50pg_AGC300%_1__8329	9.45	29.1984	Av14
20200820_EXPL8_EVO1_ZY_SA_44min_TMT_HEY14_50pg_AGC300%_1__8332	13.5357	16.3116	Av14
20200820_EXPL8_EVO1_ZY_SA_44min_TMT_HEY14_50pg_AGC300%_1__8334	41.1714	11.89	Av14
20200820_EXPL8_EVO1_ZY_SA_44min_TMT_HEY14_50pg_AGC300%_1__8335	31.4714	20.6469	Av14
20200820_EXPL8_EVO1_ZY_SA_44min_TMT_HEY14_50pg_AGC300%_1__8350	35.1786	11.206	Av14
20200820_EXPL8_EVO1_ZY_SA_44min_TMT_HEY14_50pg_AGC300%_1__8351	48.7214	7.56199	Av14
20200820_EXPL8_EVO1_ZY_SA_44min_TMT_HEY14_50pg_AGC300%_1__8356	55.5143	10.3974	Av14
20200820_EXPL8_EVO1_ZY_SA_44min_TMT_HEY14_50pg_AGC300%_1__8357	40.0357	15.8493	Av14
20200820_EXPL8_EVO1_ZY_SA_44min_TMT_HEY14_50pg_AGC300%_1__8358	37.6929	14.1669	Av14
20200820_EXPL8_EVO1_ZY_SA_44min_TMT_HEY14_50pg_AGC300%_1__8360	58.85	30.6081	Av14
20200820_EXPL8_EVO1_ZY_SA_44min_TMT_HEY14_50pg_AGC300%_1__8363	12.3929	15.3672	Av14
20200820_EXPL8_EVO1_ZY_SA_44min_TMT_HEY14_50pg_AGC300%_1__8367	103.321	6.00143	Av14
20200820_EXPL8_EVO1_ZY_SA_44min_TMT_HEY14_50pg_AGC300%_1__8371	23.65	9.37852	Av14
20200820_EXPL8_EVO1_ZY_SA_44min_TMT_HEY14_50pg_AGC300%_1__8374	9.76429	24.4365	Av14
20200820_EXPL8_EVO1_ZY_SA_44min_TMT_HEY14_50pg_AGC300%_1__8378	15.1643	18.7567	Av14
20200820_EXPL8_EVO1_ZY_SA_44min_TMT_HEY14_50pg_AGC300%_1__8379	13.9571	15.8044	Av14
20200820_EXPL8_EVO1_ZY_SA_44min_TMT_HEY14_50pg_AGC300%_1__8383	26.7357	11.7151	Av14
20200820_EXPL8_EVO1_ZY_SA_44min_TMT_HEY14_50pg_AGC300%_1__8384	18.3857	28.0281	Av14
20200820_EXPL8_EVO1_ZY_SA_44min_TMT_HEY14_50pg_AGC300%_1__8397	37.6214	8.12419	Av14
20200820_EXPL8_EVO1_ZY_SA_44min_TMT_HEY14_50pg_AGC300%_1__8398	9.02143	21.1937	Av14
20200820_EXPL8_EVO1_ZY_SA_44min_TMT_HEY14_50pg_AGC300%_1__8400	36.4714	13.0247	Av14
20200820_EXPL8_EVO1_ZY_SA_44min_TMT_HEY14_50pg_AGC300%_1__8415	20.0286	16.8322	Av14
20200820_EXPL8_EVO1_ZY_SA_44min_TMT_HEY14_50pg_AGC300%_1__8429	16.5857	16.5218	Av14
20200820_EXPL8_EVO1_ZY_SA_44min_TMT_HEY14_50pg_AGC300%_1__8430	11.1857	18.4281	Av14
20200820_EXPL8_EVO1_ZY_SA_44min_TMT_HEY14_50pg_AGC300%_1__8431	17.9571	21.2702	Av14
20200820_EXPL8_EVO1_ZY_SA_44min_TMT_HEY14_50pg_AGC300%_1__8432	9.41429	26.4878	Av14
20200820_EXPL8_EVO1_ZY_SA_44min_TMT_HEY14_50pg_AGC300%_1__8437	88.9929	7.67688	Av14
20200820_EXPL8_EVO1_ZY_SA_44min_TMT_HEY14_50pg_AGC300%_1__8439	24.95	16.1883	Av14
20200820_EXPL8_EVO1_ZY_SA_44min_TMT_HEY14_50pg_AGC300%_1__8450	14.4714	20.8285	Av14
20200820_EXPL8_EVO1_ZY_SA_44min_TMT_HEY14_50pg_AGC300%_1__8451	52.8929	8.89175	Av14
20200820_EXPL8_EVO1_ZY_SA_44min_TMT_HEY14_50pg_AGC300%_1__8454	26.5429	13.8069	Av14
20200820_EXPL8_EVO1_ZY_SA_44min_TMT_HEY14_50pg_AGC300%_1__8457	38.6	10.0885	Av14
20200820_EXPL8_EVO1_ZY_SA_44min_TMT_HEY14_50pg_AGC300%_1__8463	26.1143	13.2395	Av14
20200820_EXPL8_EVO1_ZY_SA_44min_TMT_HEY14_50pg_AGC300%_1__8464	10.9286	18.0041	Av14
20200820_EXPL8_EVO1_ZY_SA_44min_TMT_HEY14_50pg_AGC300%_1__8467	15.6643	10.7427	Av14
20200820_EXPL8_EVO1_ZY_SA_44min_TMT_HEY14_50pg_AGC300%_1__8468	24.1357	13.1117	Av14
20200820_EXPL8_EVO1_ZY_SA_44min_TMT_HEY14_50pg_AGC300%_1__8469	49.55	5.39371	Av14
20200820_EXPL8_EVO1_ZY_SA_44min_TMT_HEY14_50pg_AGC300%_1__8470	38.9	13.448	Av14
20200820_EXPL8_EVO1_ZY_SA_44min_TMT_HEY14_50pg_AGC300%_1__8471	9.51429	22.1541	Av14
20200820_EXPL8_EVO1_ZY_SA_44min_TMT_HEY14_50pg_AGC300%_1__8475	20.6714	11.9441	Av14
20200820_EXPL8_EVO1_ZY_SA_44min_TMT_HEY14_50pg_AGC300%_1__8478	11.9571	21.622	Av14
20200820_EXPL8_EVO1_ZY_SA_44min_TMT_HEY14_50pg_AGC300%_1__8481	12.6786	17.9144	Av14
20200820_EXPL8_EVO1_ZY_SA_44min_TMT_HEY14_50pg_AGC300%_1__8493	15.2	17.2583	Av14
20200820_EXPL8_EVO1_ZY_SA_44min_TMT_HEY14_50pg_AGC300%_1__8495	33.95	11.0566	Av14
20200820_EXPL8_EVO1_ZY_SA_44min_TMT_HEY14_50pg_AGC300%_1__8498	27.2786	11.4816	Av14
20200820_EXPL8_EVO1_ZY_SA_44min_TMT_HEY14_50pg_AGC300%_1__8501	11.35	22.7761	Av14
20200820_EXPL8_EVO1_ZY_SA_44min_TMT_HEY14_50pg_AGC300%_1__8503	10.6071	12.1098	Av14
20200820_EXPL8_EVO1_ZY_SA_44min_TMT_HEY14_50pg_AGC300%_1__8504	16.6071	34.9227	Av14
20200820_EXPL8_EVO1_ZY_SA_44min_TMT_HEY14_50pg_AGC300%_1__8506	36.15	14.1667	Av14
20200820_EXPL8_EVO1_ZY_SA_44min_TMT_HEY14_50pg_AGC300%_1__8510	37.6571	14.1728	Av14
20200820_EXPL8_EVO1_ZY_SA_44min_TMT_HEY14_50pg_AGC300%_1__8512	10.0071	26.5038	Av14
20200820_EXPL8_EVO1_ZY_SA_44min_TMT_HEY14_50pg_AGC300%_1__8513	58.4714	10.7901	Av14
20200820_EXPL8_EVO1_ZY_SA_44min_TMT_HEY14_50pg_AGC300%_1__8516	8.42857	23.6668	Av14
20200820_EXPL8_EVO1_ZY_SA_44min_TMT_HEY14_50pg_AGC300%_1__8518	15.9571	17.6324	Av14
20200820_EXPL8_EVO1_ZY_SA_44min_TMT_HEY14_50pg_AGC300%_1__8522	25.6143	52.2077	Av14
20200820_EXPL8_EVO1_ZY_SA_44min_TMT_HEY14_50pg_AGC300%_1__8524	8.10714	27.8537	Av14
20200820_EXPL8_EVO1_ZY_SA_44min_TMT_HEY14_50pg_AGC300%_1__8526	45.6929	9.51577	Av14
20200820_EXPL8_EVO1_ZY_SA_44min_TMT_HEY14_50pg_AGC300%_1__8528	44.8071	9.53539	Av14
20200820_EXPL8_EVO1_ZY_SA_44min_TMT_HEY14_50pg_AGC300%_1__8532	21.7429	16.9079	Av14
20200820_EXPL8_EVO1_ZY_SA_44min_TMT_HEY14_50pg_AGC300%_1__8539	17.7571	10.3834	Av14
20200820_EXPL8_EVO1_ZY_SA_44min_TMT_HEY14_50pg_AGC300%_1__8542	9.23571	20.9378	Av14
20200820_EXPL8_EVO1_ZY_SA_44min_TMT_HEY14_50pg_AGC300%_1__8545	17.1857	18.502	Av14
20200820_EXPL8_EVO1_ZY_SA_44min_TMT_HEY14_50pg_AGC300%_1__8551	6.90714	17.7812	Av14
20200820_EXPL8_EVO1_ZY_SA_44min_TMT_HEY14_50pg_AGC300%_1__8556	31.5	15.2284	Av14
20200820_EXPL8_EVO1_ZY_SA_44min_TMT_HEY14_50pg_AGC300%_1__8560	40.1786	9.53514	Av14
20200820_EXPL8_EVO1_ZY_SA_44min_TMT_HEY14_50pg_AGC300%_1__8567	15.7571	14.0806	Av14
20200820_EXPL8_EVO1_ZY_SA_44min_TMT_HEY14_50pg_AGC300%_1__8577	22.2857	13.8235	Av14
20200820_EXPL8_EVO1_ZY_SA_44min_TMT_HEY14_50pg_AGC300%_1__8592	3.32143	28.1694	Av14
20200820_EXPL8_EVO1_ZY_SA_44min_TMT_HEY14_50pg_AGC300%_1__8599	20.4786	21.3773	Av14
20200820_EXPL8_EVO1_ZY_SA_44min_TMT_HEY14_50pg_AGC300%_1__8603	10.9714	24.5598	Av14
20200820_EXPL8_EVO1_ZY_SA_44min_TMT_HEY14_50pg_AGC300%_1__8604	5.87857	31.8118	Av14
20200820_EXPL8_EVO1_ZY_SA_44min_TMT_HEY14_50pg_AGC300%_1__8609	16.3071	18.618	Av14
20200820_EXPL8_EVO1_ZY_SA_44min_TMT_HEY14_50pg_AGC300%_1__8612	68.35	8.80041	Av14
20200820_EXPL8_EVO1_ZY_SA_44min_TMT_HEY14_50pg_AGC300%_1__8614	17.6571	13.5626	Av14
20200820_EXPL8_EVO1_ZY_SA_44min_TMT_HEY14_50pg_AGC300%_1__8622	6.11429	37.4433	Av14
20200820_EXPL8_EVO1_ZY_SA_44min_TMT_HEY14_50pg_AGC300%_1__8626	16.0286	18.9557	Av14
20200820_EXPL8_EVO1_ZY_SA_44min_TMT_HEY14_50pg_AGC300%_1__8627	15.2214	11.84	Av14
20200820_EXPL8_EVO1_ZY_SA_44min_TMT_HEY14_50pg_AGC300%_1__8628	9.32143	21.5431	Av14
20200820_EXPL8_EVO1_ZY_SA_44min_TMT_HEY14_50pg_AGC300%_1__8632	17.0929	18.5084	Av14
20200820_EXPL8_EVO1_ZY_SA_44min_TMT_HEY14_50pg_AGC300%_1__8640	50.1143	10.1684	Av14
20200820_EXPL8_EVO1_ZY_SA_44min_TMT_HEY14_50pg_AGC300%_1__8641	42.9714	9.62812	Av14
20200820_EXPL8_EVO1_ZY_SA_44min_TMT_HEY14_50pg_AGC300%_1__8642	21.2357	11.2011	Av14
20200820_EXPL8_EVO1_ZY_SA_44min_TMT_HEY14_50pg_AGC300%_1__8643	23.4643	14.1007	Av14
20200820_EXPL8_EVO1_ZY_SA_44min_TMT_HEY14_50pg_AGC300%_1__8644	30.4714	9.21093	Av14
20200820_EXPL8_EVO1_ZY_SA_44min_TMT_HEY14_50pg_AGC300%_1__8645	42.7714	10.6974	Av14
20200820_EXPL8_EVO1_ZY_SA_44min_TMT_HEY14_50pg_AGC300%_1__8651	32.0571	9.26562	Av14
20200820_EXPL8_EVO1_ZY_SA_44min_TMT_HEY14_50pg_AGC300%_1__8654	8.94286	22.1773	Av14
20200820_EXPL8_EVO1_ZY_SA_44min_TMT_HEY14_50pg_AGC300%_1__8656	47.0786	11.2743	Av14
20200820_EXPL8_EVO1_ZY_SA_44min_TMT_HEY14_50pg_AGC300%_1__8660	26.2857	9.09605	Av14
20200820_EXPL8_EVO1_ZY_SA_44min_TMT_HEY14_50pg_AGC300%_1__8663	49.7143	10.5134	Av14
20200820_EXPL8_EVO1_ZY_SA_44min_TMT_HEY14_50pg_AGC300%_1__8665	27.45	28.9822	Av14
20200820_EXPL8_EVO1_ZY_SA_44min_TMT_HEY14_50pg_AGC300%_1__8668	28.1429	13.7835	Av14
20200820_EXPL8_EVO1_ZY_SA_44min_TMT_HEY14_50pg_AGC300%_1__8673	19.7071	14.7625	Av14
20200820_EXPL8_EVO1_ZY_SA_44min_TMT_HEY14_50pg_AGC300%_1__8674	18.5	21.9435	Av14
20200820_EXPL8_EVO1_ZY_SA_44min_TMT_HEY14_50pg_AGC300%_1__8676	6.83571	28.2307	Av14
20200820_EXPL8_EVO1_ZY_SA_44min_TMT_HEY14_50pg_AGC300%_1__8681	34.8429	8.75003	Av14
20200820_EXPL8_EVO1_ZY_SA_44min_TMT_HEY14_50pg_AGC300%_1__8684	12.6143	24.2931	Av14
20200820_EXPL8_EVO1_ZY_SA_44min_TMT_HEY14_50pg_AGC300%_1__8686	13.2786	18.2691	Av14
20200820_EXPL8_EVO1_ZY_SA_44min_TMT_HEY14_50pg_AGC300%_1__8694	62.5571	12.361	Av14
20200820_EXPL8_EVO1_ZY_SA_44min_TMT_HEY14_50pg_AGC300%_1__8698	11.0786	27.6319	Av14
20200820_EXPL8_EVO1_ZY_SA_44min_TMT_HEY14_50pg_AGC300%_1__8706	18.7571	17.7655	Av14
20200820_EXPL8_EVO1_ZY_SA_44min_TMT_HEY14_50pg_AGC300%_1__8707	34.9857	13.6284	Av14
20200820_EXPL8_EVO1_ZY_SA_44min_TMT_HEY14_50pg_AGC300%_1__8708	40.4857	13.5641	Av14
20200820_EXPL8_EVO1_ZY_SA_44min_TMT_HEY14_50pg_AGC300%_1__8711	7.52857	27.4718	Av14
20200820_EXPL8_EVO1_ZY_SA_44min_TMT_HEY14_50pg_AGC300%_1__8712	14.0357	22.5434	Av14
20200820_EXPL8_EVO1_ZY_SA_44min_TMT_HEY14_50pg_AGC300%_1__8713	19.1143	17.9537	Av14
20200820_EXPL8_EVO1_ZY_SA_44min_TMT_HEY14_50pg_AGC300%_1__8715	57.5929	13.8263	Av14
20200820_EXPL8_EVO1_ZY_SA_44min_TMT_HEY14_50pg_AGC300%_1__8716	38.3786	13.2795	Av14
20200820_EXPL8_EVO1_ZY_SA_44min_TMT_HEY14_50pg_AGC300%_1__8717	13.5714	20.8679	Av14
20200820_EXPL8_EVO1_ZY_SA_44min_TMT_HEY14_50pg_AGC300%_1__8719	67.9143	13.892	Av14
20200820_EXPL8_EVO1_ZY_SA_44min_TMT_HEY14_50pg_AGC300%_1__8722	36.2357	11.5526	Av14
20200820_EXPL8_EVO1_ZY_SA_44min_TMT_HEY14_50pg_AGC300%_1__8723	22.9286	40.551	Av14
20200820_EXPL8_EVO1_ZY_SA_44min_TMT_HEY14_50pg_AGC300%_1__8724	22.8286	36.3668	Av14
20200820_EXPL8_EVO1_ZY_SA_44min_TMT_HEY14_50pg_AGC300%_1__8734	8.1	20.3264	Av14
20200820_EXPL8_EVO1_ZY_SA_44min_TMT_HEY14_50pg_AGC300%_1__8738	12.8929	23.4282	Av14
20200820_EXPL8_EVO1_ZY_SA_44min_TMT_HEY14_50pg_AGC300%_1__8742	24.5643	16.0326	Av14
20200820_EXPL8_EVO1_ZY_SA_44min_TMT_HEY14_50pg_AGC300%_1__8743	19.2571	20.4106	Av14
20200820_EXPL8_EVO1_ZY_SA_44min_TMT_HEY14_50pg_AGC300%_1__8745	27.2143	16.7634	Av14
20200820_EXPL8_EVO1_ZY_SA_44min_TMT_HEY14_50pg_AGC300%_1__8746	30.9143	10.5338	Av14
20200820_EXPL8_EVO1_ZY_SA_44min_TMT_HEY14_50pg_AGC300%_1__8747	14.3286	29.0778	Av14
20200820_EXPL8_EVO1_ZY_SA_44min_TMT_HEY14_50pg_AGC300%_1__8750	15.3929	24.3657	Av14
20200820_EXPL8_EVO1_ZY_SA_44min_TMT_HEY14_50pg_AGC300%_1__8755	62.3786	10.3772	Av14
20200820_EXPL8_EVO1_ZY_SA_44min_TMT_HEY14_50pg_AGC300%_1__8756	13.1643	16.2776	Av14
20200820_EXPL8_EVO1_ZY_SA_44min_TMT_HEY14_50pg_AGC300%_1__8765	19.2929	17.2958	Av14
20200820_EXPL8_EVO1_ZY_SA_44min_TMT_HEY14_50pg_AGC300%_1__8768	19.3857	12.3883	Av14
20200820_EXPL8_EVO1_ZY_SA_44min_TMT_HEY14_50pg_AGC300%_1__8769	41.0857	8.19006	Av14
20200820_EXPL8_EVO1_ZY_SA_44min_TMT_HEY14_50pg_AGC300%_1__8773	16.1571	17.2748	Av14
20200820_EXPL8_EVO1_ZY_SA_44min_TMT_HEY14_50pg_AGC300%_1__8774	11.6286	20.941	Av14
20200820_EXPL8_EVO1_ZY_SA_44min_TMT_HEY14_50pg_AGC300%_1__8782	95.65	4.26232	Av14
20200820_EXPL8_EVO1_ZY_SA_44min_TMT_HEY14_50pg_AGC300%_1__8783	28.5071	22.0577	Av14
20200820_EXPL8_EVO1_ZY_SA_44min_TMT_HEY14_50pg_AGC300%_1__8785	8.48571	19.3521	Av14
20200820_EXPL8_EVO1_ZY_SA_44min_TMT_HEY14_50pg_AGC300%_1__8786	13.8357	13.6006	Av14
20200820_EXPL8_EVO1_ZY_SA_44min_TMT_HEY14_50pg_AGC300%_1__8787	34.9643	15.9212	Av14
20200820_EXPL8_EVO1_ZY_SA_44min_TMT_HEY14_50pg_AGC300%_1__8788	19.0786	17.788	Av14
20200820_EXPL8_EVO1_ZY_SA_44min_TMT_HEY14_50pg_AGC300%_1__8797	17.5214	17.0503	Av14
20200820_EXPL8_EVO1_ZY_SA_44min_TMT_HEY14_50pg_AGC300%_1__8799	5.93571	18.3437	Av14
20200820_EXPL8_EVO1_ZY_SA_44min_TMT_HEY14_50pg_AGC300%_1__8807	32.0429	11.4396	Av14
20200820_EXPL8_EVO1_ZY_SA_44min_TMT_HEY14_50pg_AGC300%_1__8808	27.3143	11.0309	Av14
20200820_EXPL8_EVO1_ZY_SA_44min_TMT_HEY14_50pg_AGC300%_1__8812	76.4643	7.53575	Av14
20200820_EXPL8_EVO1_ZY_SA_44min_TMT_HEY14_50pg_AGC300%_1__8813	30.2643	8.20456	Av14
20200820_EXPL8_EVO1_ZY_SA_44min_TMT_HEY14_50pg_AGC300%_1__8822	13.5571	18.4273	Av14
20200820_EXPL8_EVO1_ZY_SA_44min_TMT_HEY14_50pg_AGC300%_1__8828	14.9429	18.4055	Av14
20200820_EXPL8_EVO1_ZY_SA_44min_TMT_HEY14_50pg_AGC300%_1__8830	32.7429	12.5991	Av14
20200820_EXPL8_EVO1_ZY_SA_44min_TMT_HEY14_50pg_AGC300%_1__8841	50.4429	7.66603	Av14
20200820_EXPL8_EVO1_ZY_SA_44min_TMT_HEY14_50pg_AGC300%_1__8842	35.6714	11.9729	Av14
20200820_EXPL8_EVO1_ZY_SA_44min_TMT_HEY14_50pg_AGC300%_1__8845	44.6071	11.2861	Av14
20200820_EXPL8_EVO1_ZY_SA_44min_TMT_HEY14_50pg_AGC300%_1__8848	20.3786	8.84785	Av14
20200820_EXPL8_EVO1_ZY_SA_44min_TMT_HEY14_50pg_AGC300%_1__8852	90.7071	6.68016	Av14
20200820_EXPL8_EVO1_ZY_SA_44min_TMT_HEY14_50pg_AGC300%_1__8853	46.9143	10.7107	Av14
20200820_EXPL8_EVO1_ZY_SA_44min_TMT_HEY14_50pg_AGC300%_1__8855	11.9929	20.5771	Av14
20200820_EXPL8_EVO1_ZY_SA_44min_TMT_HEY14_50pg_AGC300%_1__8858	25.7357	14.0906	Av14
20200820_EXPL8_EVO1_ZY_SA_44min_TMT_HEY14_50pg_AGC300%_1__8860	14.5786	12.6486	Av14
20200820_EXPL8_EVO1_ZY_SA_44min_TMT_HEY14_50pg_AGC300%_1__8865	45.1786	9.2624	Av14
20200820_EXPL8_EVO1_ZY_SA_44min_TMT_HEY14_50pg_AGC300%_1__8870	4.78571	29.3781	Av14
20200820_EXPL8_EVO1_ZY_SA_44min_TMT_HEY14_50pg_AGC300%_1__8873	19.8714	14.4002	Av14
20200820_EXPL8_EVO1_ZY_SA_44min_TMT_HEY14_50pg_AGC300%_1__8874	29.6214	9.24555	Av14
20200820_EXPL8_EVO1_ZY_SA_44min_TMT_HEY14_50pg_AGC300%_1__8878	54.3214	8.13275	Av14
20200820_EXPL8_EVO1_ZY_SA_44min_TMT_HEY14_50pg_AGC300%_1__8880	35.4429	13.0331	Av14
20200820_EXPL8_EVO1_ZY_SA_44min_TMT_HEY14_50pg_AGC300%_1__8882	28.8	11.7694	Av14
20200820_EXPL8_EVO1_ZY_SA_44min_TMT_HEY14_50pg_AGC300%_1__8884	6.37143	29.6289	Av14
20200820_EXPL8_EVO1_ZY_SA_44min_TMT_HEY14_50pg_AGC300%_1__8885	14.3929	19.96	Av14
20200820_EXPL8_EVO1_ZY_SA_44min_TMT_HEY14_50pg_AGC300%_1__8886	45.6714	10.7288	Av14
20200820_EXPL8_EVO1_ZY_SA_44min_TMT_HEY14_50pg_AGC300%_1__8888	22.6214	17.7368	Av14
20200820_EXPL8_EVO1_ZY_SA_44min_TMT_HEY14_50pg_AGC300%_1__8893	11.7357	24.2756	Av14
20200820_EXPL8_EVO1_ZY_SA_44min_TMT_HEY14_50pg_AGC300%_1__8897	17.5643	13.7779	Av14
20200820_EXPL8_EVO1_ZY_SA_44min_TMT_HEY14_50pg_AGC300%_1__8900	13.4214	23.1817	Av14
20200820_EXPL8_EVO1_ZY_SA_44min_TMT_HEY14_50pg_AGC300%_1__8908	11.2286	22.382	Av14
20200820_EXPL8_EVO1_ZY_SA_44min_TMT_HEY14_50pg_AGC300%_1__8909	16.5429	12.9816	Av14
20200820_EXPL8_EVO1_ZY_SA_44min_TMT_HEY14_50pg_AGC300%_1__8910	8.72143	20.8251	Av14
20200820_EXPL8_EVO1_ZY_SA_44min_TMT_HEY14_50pg_AGC300%_1__8912	12.5643	15.8033	Av14
20200820_EXPL8_EVO1_ZY_SA_44min_TMT_HEY14_50pg_AGC300%_1__8913	20.9857	22.4798	Av14
20200820_EXPL8_EVO1_ZY_SA_44min_TMT_HEY14_50pg_AGC300%_1__8914	22.2571	10.2572	Av14
20200820_EXPL8_EVO1_ZY_SA_44min_TMT_HEY14_50pg_AGC300%_1__8919	17.0143	15.6521	Av14
20200820_EXPL8_EVO1_ZY_SA_44min_TMT_HEY14_50pg_AGC300%_1__8920	10.3357	21.4861	Av14
20200820_EXPL8_EVO1_ZY_SA_44min_TMT_HEY14_50pg_AGC300%_1__8922	21.4429	14.8793	Av14
20200820_EXPL8_EVO1_ZY_SA_44min_TMT_HEY14_50pg_AGC300%_1__8934	18.1857	15.7002	Av14
20200820_EXPL8_EVO1_ZY_SA_44min_TMT_HEY14_50pg_AGC300%_1__8936	56.55	11.9844	Av14
20200820_EXPL8_EVO1_ZY_SA_44min_TMT_HEY14_50pg_AGC300%_1__8938	65.7143	7.18258	Av14
20200820_EXPL8_EVO1_ZY_SA_44min_TMT_HEY14_50pg_AGC300%_1__8941	40.6143	10.1688	Av14
20200820_EXPL8_EVO1_ZY_SA_44min_TMT_HEY14_50pg_AGC300%_1__8942	31.0929	12.6611	Av14
20200820_EXPL8_EVO1_ZY_SA_44min_TMT_HEY14_50pg_AGC300%_1__8949	17.6286	16.2871	Av14
20200820_EXPL8_EVO1_ZY_SA_44min_TMT_HEY14_50pg_AGC300%_1__8951	10.2786	13.4169	Av14
20200820_EXPL8_EVO1_ZY_SA_44min_TMT_HEY14_50pg_AGC300%_1__8953	30.7143	10.5004	Av14
20200820_EXPL8_EVO1_ZY_SA_44min_TMT_HEY14_50pg_AGC300%_1__8954	13.7643	18.1386	Av14
20200820_EXPL8_EVO1_ZY_SA_44min_TMT_HEY14_50pg_AGC300%_1__8955	11.3071	18.4976	Av14
20200820_EXPL8_EVO1_ZY_SA_44min_TMT_HEY14_50pg_AGC300%_1__8961	35.0571	12.2454	Av14
20200820_EXPL8_EVO1_ZY_SA_44min_TMT_HEY14_50pg_AGC300%_1__8963	10.9071	23.5468	Av14
20200820_EXPL8_EVO1_ZY_SA_44min_TMT_HEY14_50pg_AGC300%_1__8965	16.9571	21.9934	Av14
20200820_EXPL8_EVO1_ZY_SA_44min_TMT_HEY14_50pg_AGC300%_1__8966	32.3643	8.31617	Av14
20200820_EXPL8_EVO1_ZY_SA_44min_TMT_HEY14_50pg_AGC300%_1__8972	41.4714	12.1961	Av14
20200820_EXPL8_EVO1_ZY_SA_44min_TMT_HEY14_50pg_AGC300%_1__8979	6.4	30.6493	Av14
20200820_EXPL8_EVO1_ZY_SA_44min_TMT_HEY14_50pg_AGC300%_1__8982	36.1857	14.7917	Av14
20200820_EXPL8_EVO1_ZY_SA_44min_TMT_HEY14_50pg_AGC300%_1__8987	25.9214	13.3948	Av14
20200820_EXPL8_EVO1_ZY_SA_44min_TMT_HEY14_50pg_AGC300%_1__8988	38.9786	16.1093	Av14
20200820_EXPL8_EVO1_ZY_SA_44min_TMT_HEY14_50pg_AGC300%_1__8992	9.51429	21.1253	Av14
20200820_EXPL8_EVO1_ZY_SA_44min_TMT_HEY14_50pg_AGC300%_1__8994	40.75	10.3729	Av14
20200820_EXPL8_EVO1_ZY_SA_44min_TMT_HEY14_50pg_AGC300%_1__8996	6.71429	24.1559	Av14
20200820_EXPL8_EVO1_ZY_SA_44min_TMT_HEY14_50pg_AGC300%_1__8997	10.0214	21.5308	Av14
20200820_EXPL8_EVO1_ZY_SA_44min_TMT_HEY14_50pg_AGC300%_1__8998	6.68571	26.0185	Av14
20200820_EXPL8_EVO1_ZY_SA_44min_TMT_HEY14_50pg_AGC300%_1__8999	42.1214	12.0154	Av14
20200820_EXPL8_EVO1_ZY_SA_44min_TMT_HEY14_50pg_AGC300%_1__9009	6.62143	17.7925	Av14
20200820_EXPL8_EVO1_ZY_SA_44min_TMT_HEY14_50pg_AGC300%_1__9011	20.85	22.3221	Av14
20200820_EXPL8_EVO1_ZY_SA_44min_TMT_HEY14_50pg_AGC300%_1__9013	13.1857	14.9708	Av14
20200820_EXPL8_EVO1_ZY_SA_44min_TMT_HEY14_50pg_AGC300%_1__9014	17.8071	26.9847	Av14
20200820_EXPL8_EVO1_ZY_SA_44min_TMT_HEY14_50pg_AGC300%_1__9015	8.50714	33.8793	Av14
20200820_EXPL8_EVO1_ZY_SA_44min_TMT_HEY14_50pg_AGC300%_1__9017	10.7571	20.8115	Av14
20200820_EXPL8_EVO1_ZY_SA_44min_TMT_HEY14_50pg_AGC300%_1__9026	15.5143	27.3395	Av14
20200820_EXPL8_EVO1_ZY_SA_44min_TMT_HEY14_50pg_AGC300%_1__9027	18.2786	13.3943	Av14
20200820_EXPL8_EVO1_ZY_SA_44min_TMT_HEY14_50pg_AGC300%_1__9028	11.7929	20.1312	Av14
20200820_EXPL8_EVO1_ZY_SA_44min_TMT_HEY14_50pg_AGC300%_1__9035	10.0357	18.1586	Av14
20200820_EXPL8_EVO1_ZY_SA_44min_TMT_HEY14_50pg_AGC300%_1__9037	20.3071	12.1692	Av14
20200820_EXPL8_EVO1_ZY_SA_44min_TMT_HEY14_50pg_AGC300%_1__9038	12.0214	25.0155	Av14
20200820_EXPL8_EVO1_ZY_SA_44min_TMT_HEY14_50pg_AGC300%_1__9042	4.4	24.3464	Av14
20200820_EXPL8_EVO1_ZY_SA_44min_TMT_HEY14_50pg_AGC300%_1__9049	39.0286	15.8834	Av14
20200820_EXPL8_EVO1_ZY_SA_44min_TMT_HEY14_50pg_AGC300%_1__9050	19.2357	25.4817	Av14
20200820_EXPL8_EVO1_ZY_SA_44min_TMT_HEY14_50pg_AGC300%_1__9054	13.7214	15.3517	Av14
20200820_EXPL8_EVO1_ZY_SA_44min_TMT_HEY14_50pg_AGC300%_1__9055	13.2571	24.9436	Av14
20200820_EXPL8_EVO1_ZY_SA_44min_TMT_HEY14_50pg_AGC300%_1__9058	10.6	17.4896	Av14
20200820_EXPL8_EVO1_ZY_SA_44min_TMT_HEY14_50pg_AGC300%_1__9059	10.5071	17.027	Av14
20200820_EXPL8_EVO1_ZY_SA_44min_TMT_HEY14_50pg_AGC300%_1__9062	54.0357	11.0327	Av14
20200820_EXPL8_EVO1_ZY_SA_44min_TMT_HEY14_50pg_AGC300%_1__9065	25.5714	15.4673	Av14
20200820_EXPL8_EVO1_ZY_SA_44min_TMT_HEY14_50pg_AGC300%_1__9069	7.14286	29.1872	Av14
20200820_EXPL8_EVO1_ZY_SA_44min_TMT_HEY14_50pg_AGC300%_1__9077	50.4429	12.2492	Av14
20200820_EXPL8_EVO1_ZY_SA_44min_TMT_HEY14_50pg_AGC300%_1__9078	7.20714	24.103	Av14
20200820_EXPL8_EVO1_ZY_SA_44min_TMT_HEY14_50pg_AGC300%_1__9079	19.4857	15.7547	Av14
20200820_EXPL8_EVO1_ZY_SA_44min_TMT_HEY14_50pg_AGC300%_1__9081	12.9	21.8751	Av14
20200820_EXPL8_EVO1_ZY_SA_44min_TMT_HEY14_50pg_AGC300%_1__9082	13.0643	20.3929	Av14
20200820_EXPL8_EVO1_ZY_SA_44min_TMT_HEY14_50pg_AGC300%_1__9084	35.8286	18.4316	Av14
20200820_EXPL8_EVO1_ZY_SA_44min_TMT_HEY14_50pg_AGC300%_1__9096	19.3143	10.3567	Av14
20200820_EXPL8_EVO1_ZY_SA_44min_TMT_HEY14_50pg_AGC300%_1__9099	45.2071	12.3068	Av14
20200820_EXPL8_EVO1_ZY_SA_44min_TMT_HEY14_50pg_AGC300%_1__9103	10.4571	22.4479	Av14
20200820_EXPL8_EVO1_ZY_SA_44min_TMT_HEY14_50pg_AGC300%_1__9108	17.1286	22.2116	Av14
20200820_EXPL8_EVO1_ZY_SA_44min_TMT_HEY14_50pg_AGC300%_1__9114	38.75	11.6152	Av14
20200820_EXPL8_EVO1_ZY_SA_44min_TMT_HEY14_50pg_AGC300%_1__9115	44.9571	12.0717	Av14
20200820_EXPL8_EVO1_ZY_SA_44min_TMT_HEY14_50pg_AGC300%_1__9119	25.4714	11.1824	Av14
20200820_EXPL8_EVO1_ZY_SA_44min_TMT_HEY14_50pg_AGC300%_1__9123	29.3357	13.322	Av14
20200820_EXPL8_EVO1_ZY_SA_44min_TMT_HEY14_50pg_AGC300%_1__9125	22.9357	20.1038	Av14
20200820_EXPL8_EVO1_ZY_SA_44min_TMT_HEY14_50pg_AGC300%_1__9134	21.6786	11.8149	Av14
20200820_EXPL8_EVO1_ZY_SA_44min_TMT_HEY14_50pg_AGC300%_1__9140	28.1857	13.9368	Av14
20200820_EXPL8_EVO1_ZY_SA_44min_TMT_HEY14_50pg_AGC300%_1__9141	40.9286	20.8149	Av14
20200820_EXPL8_EVO1_ZY_SA_44min_TMT_HEY14_50pg_AGC300%_1__9142	11.6	23.4825	Av14
20200820_EXPL8_EVO1_ZY_SA_44min_TMT_HEY14_50pg_AGC300%_1__9155	12.3357	17.4638	Av14
20200820_EXPL8_EVO1_ZY_SA_44min_TMT_HEY14_50pg_AGC300%_1__9169	59.4286	12.7638	Av14
20200820_EXPL8_EVO1_ZY_SA_44min_TMT_HEY14_50pg_AGC300%_1__9171	41.9714	7.41603	Av14
20200820_EXPL8_EVO1_ZY_SA_44min_TMT_HEY14_50pg_AGC300%_1__9180	40.2071	12.6591	Av14
20200820_EXPL8_EVO1_ZY_SA_44min_TMT_HEY14_50pg_AGC300%_1__9182	12.85	23.3936	Av14
20200820_EXPL8_EVO1_ZY_SA_44min_TMT_HEY14_50pg_AGC300%_1__9183	13.5143	13.8551	Av14
20200820_EXPL8_EVO1_ZY_SA_44min_TMT_HEY14_50pg_AGC300%_1__9185	23.8	11.431	Av14
20200820_EXPL8_EVO1_ZY_SA_44min_TMT_HEY14_50pg_AGC300%_1__9186	10.1929	22.884	Av14
20200820_EXPL8_EVO1_ZY_SA_44min_TMT_HEY14_50pg_AGC300%_1__9188	18.7929	18.4171	Av14
20200820_EXPL8_EVO1_ZY_SA_44min_TMT_HEY14_50pg_AGC300%_1__9193	29.3143	21.0554	Av14
20200820_EXPL8_EVO1_ZY_SA_44min_TMT_HEY14_50pg_AGC300%_1__9195	14.5571	14.6982	Av14
20200820_EXPL8_EVO1_ZY_SA_44min_TMT_HEY14_50pg_AGC300%_1__9197	35.3929	13.9317	Av14
20200820_EXPL8_EVO1_ZY_SA_44min_TMT_HEY14_50pg_AGC300%_1__9201	16.4643	21.0908	Av14
20200820_EXPL8_EVO1_ZY_SA_44min_TMT_HEY14_50pg_AGC300%_1__9203	12.1357	25.0241	Av14
20200820_EXPL8_EVO1_ZY_SA_44min_TMT_HEY14_50pg_AGC300%_1__9205	30.2429	12.7171	Av14
20200820_EXPL8_EVO1_ZY_SA_44min_TMT_HEY14_50pg_AGC300%_1__9208	14.1714	20.6814	Av14
20200820_EXPL8_EVO1_ZY_SA_44min_TMT_HEY14_50pg_AGC300%_1__9210	20.25	12.67	Av14
20200820_EXPL8_EVO1_ZY_SA_44min_TMT_HEY14_50pg_AGC300%_1__9211	8.62143	27.5618	Av14
20200820_EXPL8_EVO1_ZY_SA_44min_TMT_HEY14_50pg_AGC300%_1__9215	22.4	17.7538	Av14
20200820_EXPL8_EVO1_ZY_SA_44min_TMT_HEY14_50pg_AGC300%_1__9216	12.0643	16.0089	Av14
20200820_EXPL8_EVO1_ZY_SA_44min_TMT_HEY14_50pg_AGC300%_1__9223	17.1429	18.0489	Av14
20200820_EXPL8_EVO1_ZY_SA_44min_TMT_HEY14_50pg_AGC300%_1__9225	17.5	17.2101	Av14
20200820_EXPL8_EVO1_ZY_SA_44min_TMT_HEY14_50pg_AGC300%_1__9226	13.2643	25.9508	Av14
20200820_EXPL8_EVO1_ZY_SA_44min_TMT_HEY14_50pg_AGC300%_1__9227	15.0286	17.3602	Av14
20200820_EXPL8_EVO1_ZY_SA_44min_TMT_HEY14_50pg_AGC300%_1__9229	14.4286	19.1615	Av14
20200820_EXPL8_EVO1_ZY_SA_44min_TMT_HEY14_50pg_AGC300%_1__9231	7.51429	25.9675	Av14
20200820_EXPL8_EVO1_ZY_SA_44min_TMT_HEY14_50pg_AGC300%_1__9234	8.22857	29.9334	Av14
20200820_EXPL8_EVO1_ZY_SA_44min_TMT_HEY14_50pg_AGC300%_1__9235	14.5429	19.7895	Av14
20200820_EXPL8_EVO1_ZY_SA_44min_TMT_HEY14_50pg_AGC300%_1__9237	33.5714	12.5599	Av14
20200820_EXPL8_EVO1_ZY_SA_44min_TMT_HEY14_50pg_AGC300%_1__9241	39.9571	10.1273	Av14
20200820_EXPL8_EVO1_ZY_SA_44min_TMT_HEY14_50pg_AGC300%_1__9243	18.4286	20.5755	Av14
20200820_EXPL8_EVO1_ZY_SA_44min_TMT_HEY14_50pg_AGC300%_1__9249	8.28571	30.17	Av14
20200820_EXPL8_EVO1_ZY_SA_44min_TMT_HEY14_50pg_AGC300%_1__9254	37.2286	15.0394	Av14
20200820_EXPL8_EVO1_ZY_SA_44min_TMT_HEY14_50pg_AGC300%_1__9268	12.1571	21.8482	Av14
20200820_EXPL8_EVO1_ZY_SA_44min_TMT_HEY14_50pg_AGC300%_1__9273	12.3214	19.598	Av14
20200820_EXPL8_EVO1_ZY_SA_44min_TMT_HEY14_50pg_AGC300%_1__9277	23.6071	11.7056	Av14
20200820_EXPL8_EVO1_ZY_SA_44min_TMT_HEY14_50pg_AGC300%_1__9278	10.7786	43.364	Av14
20200820_EXPL8_EVO1_ZY_SA_44min_TMT_HEY14_50pg_AGC300%_1__9281	5.78571	23.5122	Av14
20200820_EXPL8_EVO1_ZY_SA_44min_TMT_HEY14_50pg_AGC300%_1__9283	12.6214	16.3594	Av14
20200820_EXPL8_EVO1_ZY_SA_44min_TMT_HEY14_50pg_AGC300%_1__9284	19.7929	19.4513	Av14
20200820_EXPL8_EVO1_ZY_SA_44min_TMT_HEY14_50pg_AGC300%_1__9288	34.4929	16.7768	Av14
20200820_EXPL8_EVO1_ZY_SA_44min_TMT_HEY14_50pg_AGC300%_1__9289	8.45714	23.1277	Av14
20200820_EXPL8_EVO1_ZY_SA_44min_TMT_HEY14_50pg_AGC300%_1__9297	12.2	16.3271	Av14
20200820_EXPL8_EVO1_ZY_SA_44min_TMT_HEY14_50pg_AGC300%_1__9300	9.83571	24.749	Av14
20200820_EXPL8_EVO1_ZY_SA_44min_TMT_HEY14_50pg_AGC300%_1__9306	25.7857	12.5949	Av14
20200820_EXPL8_EVO1_ZY_SA_44min_TMT_HEY14_50pg_AGC300%_1__9308	13.1714	21.5326	Av14
20200820_EXPL8_EVO1_ZY_SA_44min_TMT_HEY14_50pg_AGC300%_1__9311	16.55	10.4057	Av14
20200820_EXPL8_EVO1_ZY_SA_44min_TMT_HEY14_50pg_AGC300%_1__9329	42.9929	13.4119	Av14
20200820_EXPL8_EVO1_ZY_SA_44min_TMT_HEY14_50pg_AGC300%_1__9335	10.3714	25.1498	Av14
20200820_EXPL8_EVO1_ZY_SA_44min_TMT_HEY14_50pg_AGC300%_1__9342	26.2	43.0381	Av14
20200820_EXPL8_EVO1_ZY_SA_44min_TMT_HEY14_50pg_AGC300%_1__9344	29.1929	13.4443	Av14
20200820_EXPL8_EVO1_ZY_SA_44min_TMT_HEY14_50pg_AGC300%_1__9346	40.45	9.00843	Av14
20200820_EXPL8_EVO1_ZY_SA_44min_TMT_HEY14_50pg_AGC300%_1__9351	31.4	10.9577	Av14
20200820_EXPL8_EVO1_ZY_SA_44min_TMT_HEY14_50pg_AGC300%_1__9353	14.0071	14.6911	Av14
20200820_EXPL8_EVO1_ZY_SA_44min_TMT_HEY14_50pg_AGC300%_1__9355	42.6571	11.9109	Av14
20200820_EXPL8_EVO1_ZY_SA_44min_TMT_HEY14_50pg_AGC300%_1__9359	18.6786	14.7968	Av14
20200820_EXPL8_EVO1_ZY_SA_44min_TMT_HEY14_50pg_AGC300%_1__9362	17.2929	17.012	Av14
20200820_EXPL8_EVO1_ZY_SA_44min_TMT_HEY14_50pg_AGC300%_1__9366	9.73571	23.5283	Av14
20200820_EXPL8_EVO1_ZY_SA_44min_TMT_HEY14_50pg_AGC300%_1__9368	13.9929	17.3938	Av14
20200820_EXPL8_EVO1_ZY_SA_44min_TMT_HEY14_50pg_AGC300%_1__9372	7.3	21.6127	Av14
20200820_EXPL8_EVO1_ZY_SA_44min_TMT_HEY14_50pg_AGC300%_1__9379	30.0071	13.5605	Av14
20200820_EXPL8_EVO1_ZY_SA_44min_TMT_HEY14_50pg_AGC300%_1__9395	6.20714	25.695	Av14
20200820_EXPL8_EVO1_ZY_SA_44min_TMT_HEY14_50pg_AGC300%_1__9396	10.6714	21.8823	Av14
20200820_EXPL8_EVO1_ZY_SA_44min_TMT_HEY14_50pg_AGC300%_1__9399	13.9643	14.3101	Av14
20200820_EXPL8_EVO1_ZY_SA_44min_TMT_HEY14_50pg_AGC300%_1__9401	13.7214	17.7648	Av14
20200820_EXPL8_EVO1_ZY_SA_44min_TMT_HEY14_50pg_AGC300%_1__9409	46.2143	11.7081	Av14
20200820_EXPL8_EVO1_ZY_SA_44min_TMT_HEY14_50pg_AGC300%_1__9420	10.5429	26.5158	Av14
20200820_EXPL8_EVO1_ZY_SA_44min_TMT_HEY14_50pg_AGC300%_1__9431	23.5857	12.1875	Av14
20200820_EXPL8_EVO1_ZY_SA_44min_TMT_HEY14_50pg_AGC300%_1__9434	17.2714	26.4708	Av14
20200820_EXPL8_EVO1_ZY_SA_44min_TMT_HEY14_50pg_AGC300%_1__9442	15.3	19.6129	Av14
20200820_EXPL8_EVO1_ZY_SA_44min_TMT_HEY14_50pg_AGC300%_1__9444	18.8786	17.3683	Av14
20200820_EXPL8_EVO1_ZY_SA_44min_TMT_HEY14_50pg_AGC300%_1__9456	17.0143	16.6587	Av14
20200820_EXPL8_EVO1_ZY_SA_44min_TMT_HEY14_50pg_AGC300%_1__9467	26.1214	16.8144	Av14
20200820_EXPL8_EVO1_ZY_SA_44min_TMT_HEY14_50pg_AGC300%_1__9468	17.9286	15.4286	Av14
20200820_EXPL8_EVO1_ZY_SA_44min_TMT_HEY14_50pg_AGC300%_1__9469	19.6214	10.7597	Av14
20200820_EXPL8_EVO1_ZY_SA_44min_TMT_HEY14_50pg_AGC300%_1__9470	11.6786	29.7175	Av14
20200820_EXPL8_EVO1_ZY_SA_44min_TMT_HEY14_50pg_AGC300%_1__9472	56.5	9.77342	Av14
20200820_EXPL8_EVO1_ZY_SA_44min_TMT_HEY14_50pg_AGC300%_1__9476	68.3071	9.46685	Av14
20200820_EXPL8_EVO1_ZY_SA_44min_TMT_HEY14_50pg_AGC300%_1__9479	6.62143	26.146	Av14
20200820_EXPL8_EVO1_ZY_SA_44min_TMT_HEY14_50pg_AGC300%_1__9480	10.15	21.0057	Av14
20200820_EXPL8_EVO1_ZY_SA_44min_TMT_HEY14_50pg_AGC300%_1__9481	3.80714	36.5583	Av14
20200820_EXPL8_EVO1_ZY_SA_44min_TMT_HEY14_50pg_AGC300%_1__9483	25.7357	11.5876	Av14
20200820_EXPL8_EVO1_ZY_SA_44min_TMT_HEY14_50pg_AGC300%_1__9487	21.1	16.2727	Av14
20200820_EXPL8_EVO1_ZY_SA_44min_TMT_HEY14_50pg_AGC300%_1__9489	23.7357	11.5114	Av14
20200820_EXPL8_EVO1_ZY_SA_44min_TMT_HEY14_50pg_AGC300%_1__9493	26.2857	18.1752	Av14
20200820_EXPL8_EVO1_ZY_SA_44min_TMT_HEY14_50pg_AGC300%_1__9498	17.8429	17.0173	Av14
20200820_EXPL8_EVO1_ZY_SA_44min_TMT_HEY14_50pg_AGC300%_1__9500	7	21.1595	Av14
20200820_EXPL8_EVO1_ZY_SA_44min_TMT_HEY14_50pg_AGC300%_1__9507	29.5	12.6459	Av14
20200820_EXPL8_EVO1_ZY_SA_44min_TMT_HEY14_50pg_AGC300%_1__9508	19	11.5863	Av14
20200820_EXPL8_EVO1_ZY_SA_44min_TMT_HEY14_50pg_AGC300%_1__9509	14.8143	17.9356	Av14
20200820_EXPL8_EVO1_ZY_SA_44min_TMT_HEY14_50pg_AGC300%_1__9516	16.5571	23.8298	Av14
20200820_EXPL8_EVO1_ZY_SA_44min_TMT_HEY14_50pg_AGC300%_1__9527	15.4071	24.5737	Av14
20200820_EXPL8_EVO1_ZY_SA_44min_TMT_HEY14_50pg_AGC300%_1__9538	33.8429	13.1623	Av14
20200820_EXPL8_EVO1_ZY_SA_44min_TMT_HEY14_50pg_AGC300%_1__9542	14.2071	15.6186	Av14
20200820_EXPL8_EVO1_ZY_SA_44min_TMT_HEY14_50pg_AGC300%_1__9544	35.3286	14.15	Av14
20200820_EXPL8_EVO1_ZY_SA_44min_TMT_HEY14_50pg_AGC300%_1__9550	12.0214	18.6954	Av14
20200820_EXPL8_EVO1_ZY_SA_44min_TMT_HEY14_50pg_AGC300%_1__9552	41.15	13.464	Av14
20200820_EXPL8_EVO1_ZY_SA_44min_TMT_HEY14_50pg_AGC300%_1__9555	10.6357	19.8653	Av14
20200820_EXPL8_EVO1_ZY_SA_44min_TMT_HEY14_50pg_AGC300%_1__9558	7.87857	33.1664	Av14
20200820_EXPL8_EVO1_ZY_SA_44min_TMT_HEY14_50pg_AGC300%_1__9560	22.3286	14.7342	Av14
20200820_EXPL8_EVO1_ZY_SA_44min_TMT_HEY14_50pg_AGC300%_1__9563	46.5214	10.3547	Av14
20200820_EXPL8_EVO1_ZY_SA_44min_TMT_HEY14_50pg_AGC300%_1__9564	12.7286	22.6558	Av14
20200820_EXPL8_EVO1_ZY_SA_44min_TMT_HEY14_50pg_AGC300%_1__9566	5.46429	35.9738	Av14
20200820_EXPL8_EVO1_ZY_SA_44min_TMT_HEY14_50pg_AGC300%_1__9567	30.5929	14.6061	Av14
20200820_EXPL8_EVO1_ZY_SA_44min_TMT_HEY14_50pg_AGC300%_1__9569	11.4786	21.979	Av14
20200820_EXPL8_EVO1_ZY_SA_44min_TMT_HEY14_50pg_AGC300%_1__9570	36.6071	13.214	Av14
20200820_EXPL8_EVO1_ZY_SA_44min_TMT_HEY14_50pg_AGC300%_1__9574	20.7429	15.0156	Av14
20200820_EXPL8_EVO1_ZY_SA_44min_TMT_HEY14_50pg_AGC300%_1__9578	21.5786	16.7595	Av14
20200820_EXPL8_EVO1_ZY_SA_44min_TMT_HEY14_50pg_AGC300%_1__9579	11.9429	22.8242	Av14
20200820_EXPL8_EVO1_ZY_SA_44min_TMT_HEY14_50pg_AGC300%_1__9580	8.72857	27.3207	Av14
20200820_EXPL8_EVO1_ZY_SA_44min_TMT_HEY14_50pg_AGC300%_1__9582	11.9643	18.9256	Av14
20200820_EXPL8_EVO1_ZY_SA_44min_TMT_HEY14_50pg_AGC300%_1__9584	6.37143	24.9868	Av14
20200820_EXPL8_EVO1_ZY_SA_44min_TMT_HEY14_50pg_AGC300%_1__9589	13.0857	25.965	Av14
20200820_EXPL8_EVO1_ZY_SA_44min_TMT_HEY14_50pg_AGC300%_1__9592	14.5	21.1133	Av14
20200820_EXPL8_EVO1_ZY_SA_44min_TMT_HEY14_50pg_AGC300%_1__9599	8.71429	22.8307	Av14
20200820_EXPL8_EVO1_ZY_SA_44min_TMT_HEY14_50pg_AGC300%_1__9608	13.9071	19.2519	Av14
20200820_EXPL8_EVO1_ZY_SA_44min_TMT_HEY14_50pg_AGC300%_1__9614	29.6357	16.6939	Av14
20200820_EXPL8_EVO1_ZY_SA_44min_TMT_HEY14_50pg_AGC300%_1__9616	9.82143	21.4104	Av14
20200820_EXPL8_EVO1_ZY_SA_44min_TMT_HEY14_50pg_AGC300%_1__9634	10.1929	27.6916	Av14
20200820_EXPL8_EVO1_ZY_SA_44min_TMT_HEY14_50pg_AGC300%_1__9635	14.0071	21.5899	Av14
20200820_EXPL8_EVO1_ZY_SA_44min_TMT_HEY14_50pg_AGC300%_1__9638	4.51429	32.6475	Av14
20200820_EXPL8_EVO1_ZY_SA_44min_TMT_HEY14_50pg_AGC300%_1__9646	5.51429	45.0421	Av14
20200820_EXPL8_EVO1_ZY_SA_44min_TMT_HEY14_50pg_AGC300%_1__9647	7.74286	22.7773	Av14
20200820_EXPL8_EVO1_ZY_SA_44min_TMT_HEY14_50pg_AGC300%_1__9661	7.82857	32.9248	Av14
20200820_EXPL8_EVO1_ZY_SA_44min_TMT_HEY14_50pg_AGC300%_1__9662	4.18571	24.2711	Av14
20200820_EXPL8_EVO1_ZY_SA_44min_TMT_HEY14_50pg_AGC300%_1__9669	31.55	9.29646	Av14
20200820_EXPL8_EVO1_ZY_SA_44min_TMT_HEY14_50pg_AGC300%_1__9674	28.2	15.6128	Av14
20200820_EXPL8_EVO1_ZY_SA_44min_TMT_HEY14_50pg_AGC300%_1__9684	5.29286	30.5229	Av14
20200820_EXPL8_EVO1_ZY_SA_44min_TMT_HEY14_50pg_AGC300%_1__9692	8.42857	19.403	Av14
20200820_EXPL8_EVO1_ZY_SA_44min_TMT_HEY14_50pg_AGC300%_1__9694	120.657	8.36901	Av14
20200820_EXPL8_EVO1_ZY_SA_44min_TMT_HEY14_50pg_AGC300%_1__9695	8.07143	28.2414	Av14
20200820_EXPL8_EVO1_ZY_SA_44min_TMT_HEY14_50pg_AGC300%_1__9696	10.2214	17.3539	Av14
20200820_EXPL8_EVO1_ZY_SA_44min_TMT_HEY14_50pg_AGC300%_1__9720	9.42857	17.3799	Av14
20200820_EXPL8_EVO1_ZY_SA_44min_TMT_HEY14_50pg_AGC300%_1__9725	26.2857	19.0193	Av14
20200820_EXPL8_EVO1_ZY_SA_44min_TMT_HEY14_50pg_AGC300%_1__9729	13.8571	17.8878	Av14
20200820_EXPL8_EVO1_ZY_SA_44min_TMT_HEY14_50pg_AGC300%_1__9731	24.2214	11.9088	Av14
20200820_EXPL8_EVO1_ZY_SA_44min_TMT_HEY14_50pg_AGC300%_1__9745	10.0714	18.6872	Av14
20200820_EXPL8_EVO1_ZY_SA_44min_TMT_HEY14_50pg_AGC300%_1__9757	10.8714	15.1336	Av14
20200820_EXPL8_EVO1_ZY_SA_44min_TMT_HEY14_50pg_AGC300%_1__9758	15.2071	26.9647	Av14
20200820_EXPL8_EVO1_ZY_SA_44min_TMT_HEY14_50pg_AGC300%_1__9759	16.3929	15.4722	Av14
20200820_EXPL8_EVO1_ZY_SA_44min_TMT_HEY14_50pg_AGC300%_1__9760	6.30714	20.7048	Av14
20200820_EXPL8_EVO1_ZY_SA_44min_TMT_HEY14_50pg_AGC300%_1__9762	21.2286	19.6561	Av14
20200820_EXPL8_EVO1_ZY_SA_44min_TMT_HEY14_50pg_AGC300%_1__9765	116.857	5.27311	Av14
20200820_EXPL8_EVO1_ZY_SA_44min_TMT_HEY14_50pg_AGC300%_1__9766	8.32857	29.4537	Av14
20200820_EXPL8_EVO1_ZY_SA_44min_TMT_HEY14_50pg_AGC300%_1__9776	9.37857	22.3785	Av14
20200820_EXPL8_EVO1_ZY_SA_44min_TMT_HEY14_50pg_AGC300%_1__9777	8.36429	23.3557	Av14
20200820_EXPL8_EVO1_ZY_SA_44min_TMT_HEY14_50pg_AGC300%_1__9779	9.80714	25.3089	Av14
20200820_EXPL8_EVO1_ZY_SA_44min_TMT_HEY14_50pg_AGC300%_1__9795	7.93571	36.6541	Av14
20200820_EXPL8_EVO1_ZY_SA_44min_TMT_HEY14_50pg_AGC300%_1__9796	16.1857	19.2358	Av14
20200820_EXPL8_EVO1_ZY_SA_44min_TMT_HEY14_50pg_AGC300%_1__9799	10.05	24.4347	Av14
20200820_EXPL8_EVO1_ZY_SA_44min_TMT_HEY14_50pg_AGC300%_1__9810	9.44286	17.3551	Av14
20200820_EXPL8_EVO1_ZY_SA_44min_TMT_HEY14_50pg_AGC300%_1__9812	21.3714	12.9821	Av14
20200820_EXPL8_EVO1_ZY_SA_44min_TMT_HEY14_50pg_AGC300%_1__9822	45.1929	9.49416	Av14
20200820_EXPL8_EVO1_ZY_SA_44min_TMT_HEY14_50pg_AGC300%_1__9824	5.86429	24.6624	Av14
20200820_EXPL8_EVO1_ZY_SA_44min_TMT_HEY14_50pg_AGC300%_1__9836	17.6214	8.39125	Av14
20200820_EXPL8_EVO1_ZY_SA_44min_TMT_HEY14_50pg_AGC300%_1__9837	13.9571	15.7167	Av14
20200820_EXPL8_EVO1_ZY_SA_44min_TMT_HEY14_50pg_AGC300%_1__9840	12.1571	14.9172	Av14
20200820_EXPL8_EVO1_ZY_SA_44min_TMT_HEY14_50pg_AGC300%_1__9841	11.6857	25.729	Av14
20200820_EXPL8_EVO1_ZY_SA_44min_TMT_HEY14_50pg_AGC300%_1__9844	11.5	21.5686	Av14
20200820_EXPL8_EVO1_ZY_SA_44min_TMT_HEY14_50pg_AGC300%_1__9845	13.3429	17.8466	Av14
20200820_EXPL8_EVO1_ZY_SA_44min_TMT_HEY14_50pg_AGC300%_1__9850	17.9857	12.6972	Av14
20200820_EXPL8_EVO1_ZY_SA_44min_TMT_HEY14_50pg_AGC300%_1__9853	83.0071	10.307	Av14
20200820_EXPL8_EVO1_ZY_SA_44min_TMT_HEY14_50pg_AGC300%_1__9864	32.4357	13.4927	Av14
20200820_EXPL8_EVO1_ZY_SA_44min_TMT_HEY14_50pg_AGC300%_1__9865	13.8214	21.6853	Av14
20200820_EXPL8_EVO1_ZY_SA_44min_TMT_HEY14_50pg_AGC300%_1__9870	108.414	7.78714	Av14
20200820_EXPL8_EVO1_ZY_SA_44min_TMT_HEY14_50pg_AGC300%_1__9872	5.02143	34.6272	Av14
20200820_EXPL8_EVO1_ZY_SA_44min_TMT_HEY14_50pg_AGC300%_1__9873	13.4286	18.3166	Av14
20200820_EXPL8_EVO1_ZY_SA_44min_TMT_HEY14_50pg_AGC300%_1__9876	29.6929	13.1862	Av14
20200820_EXPL8_EVO1_ZY_SA_44min_TMT_HEY14_50pg_AGC300%_1__9878	21	14.9667	Av14
20200820_EXPL8_EVO1_ZY_SA_44min_TMT_HEY14_50pg_AGC300%_1__9880	25.5857	14.6584	Av14
20200820_EXPL8_EVO1_ZY_SA_44min_TMT_HEY14_50pg_AGC300%_1__9881	42.4857	10.754	Av14
20200820_EXPL8_EVO1_ZY_SA_44min_TMT_HEY14_50pg_AGC300%_1__9882	9.02857	23.5375	Av14
20200820_EXPL8_EVO1_ZY_SA_44min_TMT_HEY14_50pg_AGC300%_1__9884	19.0857	19.761	Av14
20200820_EXPL8_EVO1_ZY_SA_44min_TMT_HEY14_50pg_AGC300%_1__9885	13.5786	22.8733	Av14
20200820_EXPL8_EVO1_ZY_SA_44min_TMT_HEY14_50pg_AGC300%_1__9890	18.0143	23.1699	Av14
20200820_EXPL8_EVO1_ZY_SA_44min_TMT_HEY14_50pg_AGC300%_1__9891	18.3357	18.7108	Av14
20200820_EXPL8_EVO1_ZY_SA_44min_TMT_HEY14_50pg_AGC300%_1__9900	20.6286	12.4268	Av14
20200820_EXPL8_EVO1_ZY_SA_44min_TMT_HEY14_50pg_AGC300%_1__9908	79.3571	13.5339	Av14
20200820_EXPL8_EVO1_ZY_SA_44min_TMT_HEY14_50pg_AGC300%_1__9910	22.6143	12.6363	Av14
20200820_EXPL8_EVO1_ZY_SA_44min_TMT_HEY14_50pg_AGC300%_1__9911	9.2	23.5839	Av14
20200820_EXPL8_EVO1_ZY_SA_44min_TMT_HEY14_50pg_AGC300%_1__9913	32.2643	11.0377	Av14
20200820_EXPL8_EVO1_ZY_SA_44min_TMT_HEY14_50pg_AGC300%_1__9914	13.4	17.4722	Av14
20200820_EXPL8_EVO1_ZY_SA_44min_TMT_HEY14_50pg_AGC300%_1__9922	10.8357	16.8062	Av14
20200820_EXPL8_EVO1_ZY_SA_44min_TMT_HEY14_50pg_AGC300%_1__9929	16.9357	16.7019	Av14
20200820_EXPL8_EVO1_ZY_SA_44min_TMT_HEY14_50pg_AGC300%_1__9930	21.8214	20.7474	Av14
20200820_EXPL8_EVO1_ZY_SA_44min_TMT_HEY14_50pg_AGC300%_1__9934	9.12857	23.7857	Av14
20200820_EXPL8_EVO1_ZY_SA_44min_TMT_HEY14_50pg_AGC300%_1__9936	13.95	28.8206	Av14
20200820_EXPL8_EVO1_ZY_SA_44min_TMT_HEY14_50pg_AGC300%_1__9960	8.62857	21.1971	Av14
20200820_EXPL8_EVO1_ZY_SA_44min_TMT_HEY14_50pg_AGC300%_1__9961	27.8	10.6025	Av14
20200820_EXPL8_EVO1_ZY_SA_44min_TMT_HEY14_50pg_AGC300%_1__9971	18.9643	13.573	Av14
20200820_EXPL8_EVO1_ZY_SA_44min_TMT_HEY14_50pg_AGC300%_1__9977	19.3286	20.7369	Av14
20200820_EXPL8_EVO1_ZY_SA_44min_TMT_HEY14_50pg_AGC300%_1__9980	8.22857	33.4331	Av14
20200820_EXPL8_EVO1_ZY_SA_44min_TMT_HEY14_50pg_AGC300%_1__9985	42.5071	12.4613	Av14
20200820_EXPL8_EVO1_ZY_SA_44min_TMT_HEY14_50pg_AGC300%_1__9999	27.45	9.90562	Av14
20200820_EXPL8_EVO1_ZY_SA_44min_TMT_HEY14_50pg_AGC300%_2__10006	114.121	7.31496	Av14
20200820_EXPL8_EVO1_ZY_SA_44min_TMT_HEY14_50pg_AGC300%_2__10008	8.76429	25.1641	Av14
20200820_EXPL8_EVO1_ZY_SA_44min_TMT_HEY14_50pg_AGC300%_2__10009	6.98571	30.901	Av14
20200820_EXPL8_EVO1_ZY_SA_44min_TMT_HEY14_50pg_AGC300%_2__10011	6.07857	25.3566	Av14
20200820_EXPL8_EVO1_ZY_SA_44min_TMT_HEY14_50pg_AGC300%_2__10015	47.3143	9.11133	Av14
20200820_EXPL8_EVO1_ZY_SA_44min_TMT_HEY14_50pg_AGC300%_2__10018	45.7357	10.679	Av14
20200820_EXPL8_EVO1_ZY_SA_44min_TMT_HEY14_50pg_AGC300%_2__10019	12.4357	21.5832	Av14
20200820_EXPL8_EVO1_ZY_SA_44min_TMT_HEY14_50pg_AGC300%_2__10022	23.0643	15.6211	Av14
20200820_EXPL8_EVO1_ZY_SA_44min_TMT_HEY14_50pg_AGC300%_2__10023	26.1357	14.6511	Av14
20200820_EXPL8_EVO1_ZY_SA_44min_TMT_HEY14_50pg_AGC300%_2__10025	16.4286	18.488	Av14
20200820_EXPL8_EVO1_ZY_SA_44min_TMT_HEY14_50pg_AGC300%_2__10028	7.00714	19.8416	Av14
20200820_EXPL8_EVO1_ZY_SA_44min_TMT_HEY14_50pg_AGC300%_2__10034	47.4571	12.4076	Av14
20200820_EXPL8_EVO1_ZY_SA_44min_TMT_HEY14_50pg_AGC300%_2__10036	6.39286	32.2592	Av14
20200820_EXPL8_EVO1_ZY_SA_44min_TMT_HEY14_50pg_AGC300%_2__10038	12.4143	12.7437	Av14
20200820_EXPL8_EVO1_ZY_SA_44min_TMT_HEY14_50pg_AGC300%_2__10040	16.3143	17.4466	Av14
20200820_EXPL8_EVO1_ZY_SA_44min_TMT_HEY14_50pg_AGC300%_2__10047	100.221	8.1011	Av14
20200820_EXPL8_EVO1_ZY_SA_44min_TMT_HEY14_50pg_AGC300%_2__10049	6.65	25.4633	Av14
20200820_EXPL8_EVO1_ZY_SA_44min_TMT_HEY14_50pg_AGC300%_2__10054	33.0214	11.4006	Av14
20200820_EXPL8_EVO1_ZY_SA_44min_TMT_HEY14_50pg_AGC300%_2__10055	3.47857	27.2191	Av14
20200820_EXPL8_EVO1_ZY_SA_44min_TMT_HEY14_50pg_AGC300%_2__10056	12.4286	17.9121	Av14
20200820_EXPL8_EVO1_ZY_SA_44min_TMT_HEY14_50pg_AGC300%_2__10061	35.9357	11.9395	Av14
20200820_EXPL8_EVO1_ZY_SA_44min_TMT_HEY14_50pg_AGC300%_2__10066	10.0429	21.4797	Av14
20200820_EXPL8_EVO1_ZY_SA_44min_TMT_HEY14_50pg_AGC300%_2__10068	5.7	27.231	Av14
20200820_EXPL8_EVO1_ZY_SA_44min_TMT_HEY14_50pg_AGC300%_2__10071	15.2429	15.9139	Av14
20200820_EXPL8_EVO1_ZY_SA_44min_TMT_HEY14_50pg_AGC300%_2__10074	16.6071	23.126	Av14
20200820_EXPL8_EVO1_ZY_SA_44min_TMT_HEY14_50pg_AGC300%_2__10076	14.65	12.7751	Av14
20200820_EXPL8_EVO1_ZY_SA_44min_TMT_HEY14_50pg_AGC300%_2__10079	66.9643	6.71901	Av14
20200820_EXPL8_EVO1_ZY_SA_44min_TMT_HEY14_50pg_AGC300%_2__10083	20.3143	16.4956	Av14
20200820_EXPL8_EVO1_ZY_SA_44min_TMT_HEY14_50pg_AGC300%_2__10088	18.0929	15.2793	Av14
20200820_EXPL8_EVO1_ZY_SA_44min_TMT_HEY14_50pg_AGC300%_2__10089	13.1929	16.5652	Av14
20200820_EXPL8_EVO1_ZY_SA_44min_TMT_HEY14_50pg_AGC300%_2__10098	5.15	39.3155	Av14
20200820_EXPL8_EVO1_ZY_SA_44min_TMT_HEY14_50pg_AGC300%_2__10100	7.9	28.4393	Av14
20200820_EXPL8_EVO1_ZY_SA_44min_TMT_HEY14_50pg_AGC300%_2__10105	11.8071	19.5757	Av14
20200820_EXPL8_EVO1_ZY_SA_44min_TMT_HEY14_50pg_AGC300%_2__10107	9.08571	17.5775	Av14
20200820_EXPL8_EVO1_ZY_SA_44min_TMT_HEY14_50pg_AGC300%_2__10112	5.72143	25.3948	Av14
20200820_EXPL8_EVO1_ZY_SA_44min_TMT_HEY14_50pg_AGC300%_2__10113	8.72857	21.6976	Av14
20200820_EXPL8_EVO1_ZY_SA_44min_TMT_HEY14_50pg_AGC300%_2__10115	56.0643	9.50201	Av14
20200820_EXPL8_EVO1_ZY_SA_44min_TMT_HEY14_50pg_AGC300%_2__10118	16.3214	21.6808	Av14
20200820_EXPL8_EVO1_ZY_SA_44min_TMT_HEY14_50pg_AGC300%_2__10127	12.7786	19.4255	Av14
20200820_EXPL8_EVO1_ZY_SA_44min_TMT_HEY14_50pg_AGC300%_2__10128	28.9286	12.4107	Av14
20200820_EXPL8_EVO1_ZY_SA_44min_TMT_HEY14_50pg_AGC300%_2__10130	17.1286	13.5114	Av14
20200820_EXPL8_EVO1_ZY_SA_44min_TMT_HEY14_50pg_AGC300%_2__10131	7.88571	31.4615	Av14
20200820_EXPL8_EVO1_ZY_SA_44min_TMT_HEY14_50pg_AGC300%_2__10136	49.4071	7.04428	Av14
20200820_EXPL8_EVO1_ZY_SA_44min_TMT_HEY14_50pg_AGC300%_2__10138	15.9429	17.8222	Av14
20200820_EXPL8_EVO1_ZY_SA_44min_TMT_HEY14_50pg_AGC300%_2__10141	3.65714	40.0682	Av14
20200820_EXPL8_EVO1_ZY_SA_44min_TMT_HEY14_50pg_AGC300%_2__10150	6.75	32.8357	Av14
20200820_EXPL8_EVO1_ZY_SA_44min_TMT_HEY14_50pg_AGC300%_2__10151	7.48571	20.8134	Av14
20200820_EXPL8_EVO1_ZY_SA_44min_TMT_HEY14_50pg_AGC300%_2__10152	16.0929	16.309	Av14
20200820_EXPL8_EVO1_ZY_SA_44min_TMT_HEY14_50pg_AGC300%_2__10160	14.8929	20.6665	Av14
20200820_EXPL8_EVO1_ZY_SA_44min_TMT_HEY14_50pg_AGC300%_2__10161	14.05	19.5593	Av14
20200820_EXPL8_EVO1_ZY_SA_44min_TMT_HEY14_50pg_AGC300%_2__10172	42.5643	14.7765	Av14
20200820_EXPL8_EVO1_ZY_SA_44min_TMT_HEY14_50pg_AGC300%_2__10175	17.9857	15.2841	Av14
20200820_EXPL8_EVO1_ZY_SA_44min_TMT_HEY14_50pg_AGC300%_2__10176	14.2857	20.456	Av14
20200820_EXPL8_EVO1_ZY_SA_44min_TMT_HEY14_50pg_AGC300%_2__10177	11.65	21.602	Av14
20200820_EXPL8_EVO1_ZY_SA_44min_TMT_HEY14_50pg_AGC300%_2__10178	7.72143	19.9616	Av14
20200820_EXPL8_EVO1_ZY_SA_44min_TMT_HEY14_50pg_AGC300%_2__10180	8.51429	26.9755	Av14
20200820_EXPL8_EVO1_ZY_SA_44min_TMT_HEY14_50pg_AGC300%_2__10181	20.95	14.1805	Av14
20200820_EXPL8_EVO1_ZY_SA_44min_TMT_HEY14_50pg_AGC300%_2__10185	11.9643	30.9395	Av14
20200820_EXPL8_EVO1_ZY_SA_44min_TMT_HEY14_50pg_AGC300%_2__10191	22.9143	12.8253	Av14
20200820_EXPL8_EVO1_ZY_SA_44min_TMT_HEY14_50pg_AGC300%_2__10200	43.0214	12.9075	Av14
20200820_EXPL8_EVO1_ZY_SA_44min_TMT_HEY14_50pg_AGC300%_2__10201	54.6286	12.4111	Av14
20200820_EXPL8_EVO1_ZY_SA_44min_TMT_HEY14_50pg_AGC300%_2__10202	10.4857	24.4772	Av14
20200820_EXPL8_EVO1_ZY_SA_44min_TMT_HEY14_50pg_AGC300%_2__10208	9.84286	15.3858	Av14
20200820_EXPL8_EVO1_ZY_SA_44min_TMT_HEY14_50pg_AGC300%_2__10209	33.7143	11.7434	Av14
20200820_EXPL8_EVO1_ZY_SA_44min_TMT_HEY14_50pg_AGC300%_2__10216	10.7357	25.8385	Av14
20200820_EXPL8_EVO1_ZY_SA_44min_TMT_HEY14_50pg_AGC300%_2__10219	15.9357	18.8636	Av14
20200820_EXPL8_EVO1_ZY_SA_44min_TMT_HEY14_50pg_AGC300%_2__10226	29.1786	12.2785	Av14
20200820_EXPL8_EVO1_ZY_SA_44min_TMT_HEY14_50pg_AGC300%_2__10227	11.3929	19.133	Av14
20200820_EXPL8_EVO1_ZY_SA_44min_TMT_HEY14_50pg_AGC300%_2__10235	12.2429	17.9803	Av14
20200820_EXPL8_EVO1_ZY_SA_44min_TMT_HEY14_50pg_AGC300%_2__10247	10.2857	21.4326	Av14
20200820_EXPL8_EVO1_ZY_SA_44min_TMT_HEY14_50pg_AGC300%_2__10250	20.5571	14.9626	Av14
20200820_EXPL8_EVO1_ZY_SA_44min_TMT_HEY14_50pg_AGC300%_2__10262	30.0429	18.3357	Av14
20200820_EXPL8_EVO1_ZY_SA_44min_TMT_HEY14_50pg_AGC300%_2__10268	61.0357	7.16914	Av14
20200820_EXPL8_EVO1_ZY_SA_44min_TMT_HEY14_50pg_AGC300%_2__10273	144.95	6.65808	Av14
20200820_EXPL8_EVO1_ZY_SA_44min_TMT_HEY14_50pg_AGC300%_2__10278	16.0929	10.2988	Av14
20200820_EXPL8_EVO1_ZY_SA_44min_TMT_HEY14_50pg_AGC300%_2__10279	16.7571	13.9319	Av14
20200820_EXPL8_EVO1_ZY_SA_44min_TMT_HEY14_50pg_AGC300%_2__10280	7.7	19.7615	Av14
20200820_EXPL8_EVO1_ZY_SA_44min_TMT_HEY14_50pg_AGC300%_2__10283	7.72857	27.2567	Av14
20200820_EXPL8_EVO1_ZY_SA_44min_TMT_HEY14_50pg_AGC300%_2__10286	8.38571	21.5914	Av14
20200820_EXPL8_EVO1_ZY_SA_44min_TMT_HEY14_50pg_AGC300%_2__10287	7.31429	24.8816	Av14
20200820_EXPL8_EVO1_ZY_SA_44min_TMT_HEY14_50pg_AGC300%_2__10293	5.52143	21.6891	Av14
20200820_EXPL8_EVO1_ZY_SA_44min_TMT_HEY14_50pg_AGC300%_2__10298	14.3786	22.1097	Av14
20200820_EXPL8_EVO1_ZY_SA_44min_TMT_HEY14_50pg_AGC300%_2__10305	6.87857	22.6672	Av14
20200820_EXPL8_EVO1_ZY_SA_44min_TMT_HEY14_50pg_AGC300%_2__10322	45.5571	11.534	Av14
20200820_EXPL8_EVO1_ZY_SA_44min_TMT_HEY14_50pg_AGC300%_2__10323	17.2571	19.9142	Av14
20200820_EXPL8_EVO1_ZY_SA_44min_TMT_HEY14_50pg_AGC300%_2__10337	31.2286	11.6195	Av14
20200820_EXPL8_EVO1_ZY_SA_44min_TMT_HEY14_50pg_AGC300%_2__10340	15.6714	16.7886	Av14
20200820_EXPL8_EVO1_ZY_SA_44min_TMT_HEY14_50pg_AGC300%_2__10342	13.9429	16.9367	Av14
20200820_EXPL8_EVO1_ZY_SA_44min_TMT_HEY14_50pg_AGC300%_2__10350	7.15	19.8911	Av14
20200820_EXPL8_EVO1_ZY_SA_44min_TMT_HEY14_50pg_AGC300%_2__10358	5.71429	26.0912	Av14
20200820_EXPL8_EVO1_ZY_SA_44min_TMT_HEY14_50pg_AGC300%_2__10362	36.6571	10.5039	Av14
20200820_EXPL8_EVO1_ZY_SA_44min_TMT_HEY14_50pg_AGC300%_2__10366	15.2	11.9122	Av14
20200820_EXPL8_EVO1_ZY_SA_44min_TMT_HEY14_50pg_AGC300%_2__10367	22.0214	11.7612	Av14
20200820_EXPL8_EVO1_ZY_SA_44min_TMT_HEY14_50pg_AGC300%_2__10371	8.82143	19.4229	Av14
20200820_EXPL8_EVO1_ZY_SA_44min_TMT_HEY14_50pg_AGC300%_2__10377	119.836	5.73758	Av14
20200820_EXPL8_EVO1_ZY_SA_44min_TMT_HEY14_50pg_AGC300%_2__10381	6.16429	27.3579	Av14
20200820_EXPL8_EVO1_ZY_SA_44min_TMT_HEY14_50pg_AGC300%_2__10385	5.85	38.0037	Av14
20200820_EXPL8_EVO1_ZY_SA_44min_TMT_HEY14_50pg_AGC300%_2__10398	15.4786	21.8165	Av14
20200820_EXPL8_EVO1_ZY_SA_44min_TMT_HEY14_50pg_AGC300%_2__10399	16.9286	17.5792	Av14
20200820_EXPL8_EVO1_ZY_SA_44min_TMT_HEY14_50pg_AGC300%_2__10404	8.07143	30.2753	Av14
20200820_EXPL8_EVO1_ZY_SA_44min_TMT_HEY14_50pg_AGC300%_2__10408	13.1071	16.7459	Av14
20200820_EXPL8_EVO1_ZY_SA_44min_TMT_HEY14_50pg_AGC300%_2__10410	5.30714	21.477	Av14
20200820_EXPL8_EVO1_ZY_SA_44min_TMT_HEY14_50pg_AGC300%_2__10424	9.97143	25.521	Av14
20200820_EXPL8_EVO1_ZY_SA_44min_TMT_HEY14_50pg_AGC300%_2__10429	25.1214	15.3578	Av14
20200820_EXPL8_EVO1_ZY_SA_44min_TMT_HEY14_50pg_AGC300%_2__10432	49.1214	10.5882	Av14
20200820_EXPL8_EVO1_ZY_SA_44min_TMT_HEY14_50pg_AGC300%_2__10434	5.16429	27.2854	Av14
20200820_EXPL8_EVO1_ZY_SA_44min_TMT_HEY14_50pg_AGC300%_2__10443	5.75	28.1895	Av14
20200820_EXPL8_EVO1_ZY_SA_44min_TMT_HEY14_50pg_AGC300%_2__10448	24.4857	15.4636	Av14
20200820_EXPL8_EVO1_ZY_SA_44min_TMT_HEY14_50pg_AGC300%_2__10451	8.17143	39.1797	Av14
20200820_EXPL8_EVO1_ZY_SA_44min_TMT_HEY14_50pg_AGC300%_2__10466	13.7357	16.7936	Av14
20200820_EXPL8_EVO1_ZY_SA_44min_TMT_HEY14_50pg_AGC300%_2__10467	13.3	19.0623	Av14
20200820_EXPL8_EVO1_ZY_SA_44min_TMT_HEY14_50pg_AGC300%_2__10469	8.35	26.8153	Av14
20200820_EXPL8_EVO1_ZY_SA_44min_TMT_HEY14_50pg_AGC300%_2__10471	5.05714	19.2454	Av14
20200820_EXPL8_EVO1_ZY_SA_44min_TMT_HEY14_50pg_AGC300%_2__10481	5.15714	31.2637	Av14
20200820_EXPL8_EVO1_ZY_SA_44min_TMT_HEY14_50pg_AGC300%_2__10484	15.55	14.9392	Av14
20200820_EXPL8_EVO1_ZY_SA_44min_TMT_HEY14_50pg_AGC300%_2__10486	31.25	9.79313	Av14
20200820_EXPL8_EVO1_ZY_SA_44min_TMT_HEY14_50pg_AGC300%_2__10496	23.2643	11.5075	Av14
20200820_EXPL8_EVO1_ZY_SA_44min_TMT_HEY14_50pg_AGC300%_2__10508	11.9286	23.7647	Av14
20200820_EXPL8_EVO1_ZY_SA_44min_TMT_HEY14_50pg_AGC300%_2__10514	18.5714	17.4372	Av14
20200820_EXPL8_EVO1_ZY_SA_44min_TMT_HEY14_50pg_AGC300%_2__10515	5.22143	34.6788	Av14
20200820_EXPL8_EVO1_ZY_SA_44min_TMT_HEY14_50pg_AGC300%_2__10518	6.53571	34.6711	Av14
20200820_EXPL8_EVO1_ZY_SA_44min_TMT_HEY14_50pg_AGC300%_2__10524	27.65	13.5632	Av14
20200820_EXPL8_EVO1_ZY_SA_44min_TMT_HEY14_50pg_AGC300%_2__10526	3.82857	26.0874	Av14
20200820_EXPL8_EVO1_ZY_SA_44min_TMT_HEY14_50pg_AGC300%_2__10536	3.37143	41.9626	Av14
20200820_EXPL8_EVO1_ZY_SA_44min_TMT_HEY14_50pg_AGC300%_2__10537	16.7714	15.8574	Av14
20200820_EXPL8_EVO1_ZY_SA_44min_TMT_HEY14_50pg_AGC300%_2__10542	25.3286	14.4279	Av14
20200820_EXPL8_EVO1_ZY_SA_44min_TMT_HEY14_50pg_AGC300%_2__10543	57.5857	10.326	Av14
20200820_EXPL8_EVO1_ZY_SA_44min_TMT_HEY14_50pg_AGC300%_2__10544	7.00714	25.3718	Av14
20200820_EXPL8_EVO1_ZY_SA_44min_TMT_HEY14_50pg_AGC300%_2__10545	11.6929	21.4619	Av14
20200820_EXPL8_EVO1_ZY_SA_44min_TMT_HEY14_50pg_AGC300%_2__10549	4.94286	35.8209	Av14
20200820_EXPL8_EVO1_ZY_SA_44min_TMT_HEY14_50pg_AGC300%_2__10551	7.73571	32.1586	Av14
20200820_EXPL8_EVO1_ZY_SA_44min_TMT_HEY14_50pg_AGC300%_2__10558	34.2	15.2453	Av14
20200820_EXPL8_EVO1_ZY_SA_44min_TMT_HEY14_50pg_AGC300%_2__10560	7.63571	27.7084	Av14
20200820_EXPL8_EVO1_ZY_SA_44min_TMT_HEY14_50pg_AGC300%_2__10565	9.92857	19.4839	Av14
20200820_EXPL8_EVO1_ZY_SA_44min_TMT_HEY14_50pg_AGC300%_2__10566	3.46429	29.1699	Av14
20200820_EXPL8_EVO1_ZY_SA_44min_TMT_HEY14_50pg_AGC300%_2__10575	15.6643	17.9112	Av14
20200820_EXPL8_EVO1_ZY_SA_44min_TMT_HEY14_50pg_AGC300%_2__10579	14.4143	18.3749	Av14
20200820_EXPL8_EVO1_ZY_SA_44min_TMT_HEY14_50pg_AGC300%_2__10586	18.5143	16.1799	Av14
20200820_EXPL8_EVO1_ZY_SA_44min_TMT_HEY14_50pg_AGC300%_2__10587	10.7429	9.60256	Av14
20200820_EXPL8_EVO1_ZY_SA_44min_TMT_HEY14_50pg_AGC300%_2__10592	7.38571	22.3356	Av14
20200820_EXPL8_EVO1_ZY_SA_44min_TMT_HEY14_50pg_AGC300%_2__10599	52.9786	7.79075	Av14
20200820_EXPL8_EVO1_ZY_SA_44min_TMT_HEY14_50pg_AGC300%_2__10602	14.7857	17.1096	Av14
20200820_EXPL8_EVO1_ZY_SA_44min_TMT_HEY14_50pg_AGC300%_2__10611	24.2143	28.2762	Av14
20200820_EXPL8_EVO1_ZY_SA_44min_TMT_HEY14_50pg_AGC300%_2__10613	4.37143	33.6375	Av14
20200820_EXPL8_EVO1_ZY_SA_44min_TMT_HEY14_50pg_AGC300%_2__10614	8.15714	15.8658	Av14
20200820_EXPL8_EVO1_ZY_SA_44min_TMT_HEY14_50pg_AGC300%_2__10616	7.16429	32.9474	Av14
20200820_EXPL8_EVO1_ZY_SA_44min_TMT_HEY14_50pg_AGC300%_2__10617	13.9929	18.0303	Av14
20200820_EXPL8_EVO1_ZY_SA_44min_TMT_HEY14_50pg_AGC300%_2__10619	11.5214	20.0748	Av14
20200820_EXPL8_EVO1_ZY_SA_44min_TMT_HEY14_50pg_AGC300%_2__10621	7.44286	15.6661	Av14
20200820_EXPL8_EVO1_ZY_SA_44min_TMT_HEY14_50pg_AGC300%_2__10623	20.6214	13.4337	Av14
20200820_EXPL8_EVO1_ZY_SA_44min_TMT_HEY14_50pg_AGC300%_2__10629	8.47143	21.7978	Av14
20200820_EXPL8_EVO1_ZY_SA_44min_TMT_HEY14_50pg_AGC300%_2__10648	5.57143	33.7147	Av14
20200820_EXPL8_EVO1_ZY_SA_44min_TMT_HEY14_50pg_AGC300%_2__10655	15.1357	10.7774	Av14
20200820_EXPL8_EVO1_ZY_SA_44min_TMT_HEY14_50pg_AGC300%_2__10657	28.1071	8.46829	Av14
20200820_EXPL8_EVO1_ZY_SA_44min_TMT_HEY14_50pg_AGC300%_2__10662	9.59286	21.8415	Av14
20200820_EXPL8_EVO1_ZY_SA_44min_TMT_HEY14_50pg_AGC300%_2__10673	6.62857	38.7681	Av14
20200820_EXPL8_EVO1_ZY_SA_44min_TMT_HEY14_50pg_AGC300%_2__10677	20.4143	15.2514	Av14
20200820_EXPL8_EVO1_ZY_SA_44min_TMT_HEY14_50pg_AGC300%_2__10680	5.80714	24.7475	Av14
20200820_EXPL8_EVO1_ZY_SA_44min_TMT_HEY14_50pg_AGC300%_2__10687	8.74286	36.5648	Av14
20200820_EXPL8_EVO1_ZY_SA_44min_TMT_HEY14_50pg_AGC300%_2__10688	16.2929	26.2686	Av14
20200820_EXPL8_EVO1_ZY_SA_44min_TMT_HEY14_50pg_AGC300%_2__10692	7.22857	19.9843	Av14
20200820_EXPL8_EVO1_ZY_SA_44min_TMT_HEY14_50pg_AGC300%_2__10695	11.0429	9.9054	Av14
20200820_EXPL8_EVO1_ZY_SA_44min_TMT_HEY14_50pg_AGC300%_2__10696	11.5571	21.9415	Av14
20200820_EXPL8_EVO1_ZY_SA_44min_TMT_HEY14_50pg_AGC300%_2__10702	3.38571	42.9815	Av14
20200820_EXPL8_EVO1_ZY_SA_44min_TMT_HEY14_50pg_AGC300%_2__10706	18.95	20.9029	Av14
20200820_EXPL8_EVO1_ZY_SA_44min_TMT_HEY14_50pg_AGC300%_2__10710	72.7714	8.27935	Av14
20200820_EXPL8_EVO1_ZY_SA_44min_TMT_HEY14_50pg_AGC300%_2__10715	8.42857	31.5466	Av14
20200820_EXPL8_EVO1_ZY_SA_44min_TMT_HEY14_50pg_AGC300%_2__10716	10.6714	17.4479	Av14
20200820_EXPL8_EVO1_ZY_SA_44min_TMT_HEY14_50pg_AGC300%_2__10725	4.51429	33.1637	Av14
20200820_EXPL8_EVO1_ZY_SA_44min_TMT_HEY14_50pg_AGC300%_2__10731	9.05714	29.1852	Av14
20200820_EXPL8_EVO1_ZY_SA_44min_TMT_HEY14_50pg_AGC300%_2__10739	6.67857	14.6257	Av14
20200820_EXPL8_EVO1_ZY_SA_44min_TMT_HEY14_50pg_AGC300%_2__10763	9.75	23.377	Av14
20200820_EXPL8_EVO1_ZY_SA_44min_TMT_HEY14_50pg_AGC300%_2__10770	11.1714	22.359	Av14
20200820_EXPL8_EVO1_ZY_SA_44min_TMT_HEY14_50pg_AGC300%_2__10773	4.81429	24.6831	Av14
20200820_EXPL8_EVO1_ZY_SA_44min_TMT_HEY14_50pg_AGC300%_2__10784	13.7	23.8387	Av14
20200820_EXPL8_EVO1_ZY_SA_44min_TMT_HEY14_50pg_AGC300%_2__10801	13.6571	19.6238	Av14
20200820_EXPL8_EVO1_ZY_SA_44min_TMT_HEY14_50pg_AGC300%_2__10811	11.5357	20.6589	Av14
20200820_EXPL8_EVO1_ZY_SA_44min_TMT_HEY14_50pg_AGC300%_2__10813	12.6143	18.5314	Av14
20200820_EXPL8_EVO1_ZY_SA_44min_TMT_HEY14_50pg_AGC300%_2__10814	46.7	12.9677	Av14
20200820_EXPL8_EVO1_ZY_SA_44min_TMT_HEY14_50pg_AGC300%_2__10817	11.0786	13.3564	Av14
20200820_EXPL8_EVO1_ZY_SA_44min_TMT_HEY14_50pg_AGC300%_2__10818	5.30714	37.3901	Av14
20200820_EXPL8_EVO1_ZY_SA_44min_TMT_HEY14_50pg_AGC300%_2__10824	54.0429	6.7301	Av14
20200820_EXPL8_EVO1_ZY_SA_44min_TMT_HEY14_50pg_AGC300%_2__10828	6.59286	29.6482	Av14
20200820_EXPL8_EVO1_ZY_SA_44min_TMT_HEY14_50pg_AGC300%_2__10834	13.5071	14.4159	Av14
20200820_EXPL8_EVO1_ZY_SA_44min_TMT_HEY14_50pg_AGC300%_2__10836	86.8071	4.9753	Av14
20200820_EXPL8_EVO1_ZY_SA_44min_TMT_HEY14_50pg_AGC300%_2__10840	5.67857	25.8185	Av14
20200820_EXPL8_EVO1_ZY_SA_44min_TMT_HEY14_50pg_AGC300%_2__10844	4.49286	39.8673	Av14
20200820_EXPL8_EVO1_ZY_SA_44min_TMT_HEY14_50pg_AGC300%_2__10854	27.4357	14.8982	Av14
20200820_EXPL8_EVO1_ZY_SA_44min_TMT_HEY14_50pg_AGC300%_2__10856	6.09286	33.0986	Av14
20200820_EXPL8_EVO1_ZY_SA_44min_TMT_HEY14_50pg_AGC300%_2__10859	3.95714	36.28	Av14
20200820_EXPL8_EVO1_ZY_SA_44min_TMT_HEY14_50pg_AGC300%_2__10861	13.3571	22.367	Av14
20200820_EXPL8_EVO1_ZY_SA_44min_TMT_HEY14_50pg_AGC300%_2__10869	5.95	28.9135	Av14
20200820_EXPL8_EVO1_ZY_SA_44min_TMT_HEY14_50pg_AGC300%_2__10876	11.3	23.6569	Av14
20200820_EXPL8_EVO1_ZY_SA_44min_TMT_HEY14_50pg_AGC300%_2__10914	12.35	23.9038	Av14
20200820_EXPL8_EVO1_ZY_SA_44min_TMT_HEY14_50pg_AGC300%_2__10927	7.42143	31.6101	Av14
20200820_EXPL8_EVO1_ZY_SA_44min_TMT_HEY14_50pg_AGC300%_2__10929	17.95	19.9767	Av14
20200820_EXPL8_EVO1_ZY_SA_44min_TMT_HEY14_50pg_AGC300%_2__10944	44.0929	11.6105	Av14
20200820_EXPL8_EVO1_ZY_SA_44min_TMT_HEY14_50pg_AGC300%_2__10949	14.9571	14.0284	Av14
20200820_EXPL8_EVO1_ZY_SA_44min_TMT_HEY14_50pg_AGC300%_2__10951	8.66429	25.9568	Av14
20200820_EXPL8_EVO1_ZY_SA_44min_TMT_HEY14_50pg_AGC300%_2__10954	4.42857	39.4745	Av14
20200820_EXPL8_EVO1_ZY_SA_44min_TMT_HEY14_50pg_AGC300%_2__10963	9.65	17.5755	Av14
20200820_EXPL8_EVO1_ZY_SA_44min_TMT_HEY14_50pg_AGC300%_2__10969	58.3	10.6529	Av14
20200820_EXPL8_EVO1_ZY_SA_44min_TMT_HEY14_50pg_AGC300%_2__10984	23.2571	9.86671	Av14
20200820_EXPL8_EVO1_ZY_SA_44min_TMT_HEY14_50pg_AGC300%_2__10987	13.6143	16.3227	Av14
20200820_EXPL8_EVO1_ZY_SA_44min_TMT_HEY14_50pg_AGC300%_2__10992	26.7857	14.0292	Av14
20200820_EXPL8_EVO1_ZY_SA_44min_TMT_HEY14_50pg_AGC300%_2__10999	19.4357	14.9851	Av14
20200820_EXPL8_EVO1_ZY_SA_44min_TMT_HEY14_50pg_AGC300%_2__11003	3.97143	31.6606	Av14
20200820_EXPL8_EVO1_ZY_SA_44min_TMT_HEY14_50pg_AGC300%_2__11007	28.7786	14.6515	Av14
20200820_EXPL8_EVO1_ZY_SA_44min_TMT_HEY14_50pg_AGC300%_2__11008	8.21429	21.3644	Av14
20200820_EXPL8_EVO1_ZY_SA_44min_TMT_HEY14_50pg_AGC300%_2__11011	87.2857	11.2282	Av14
20200820_EXPL8_EVO1_ZY_SA_44min_TMT_HEY14_50pg_AGC300%_2__11013	6.15714	31.2454	Av14
20200820_EXPL8_EVO1_ZY_SA_44min_TMT_HEY14_50pg_AGC300%_2__11042	8.33571	17.2029	Av14
20200820_EXPL8_EVO1_ZY_SA_44min_TMT_HEY14_50pg_AGC300%_2__11083	33.1786	10.5878	Av14
20200820_EXPL8_EVO1_ZY_SA_44min_TMT_HEY14_50pg_AGC300%_2__11084	3.63571	35.6322	Av14
20200820_EXPL8_EVO1_ZY_SA_44min_TMT_HEY14_50pg_AGC300%_2__11085	4.64286	27.4348	Av14
20200820_EXPL8_EVO1_ZY_SA_44min_TMT_HEY14_50pg_AGC300%_2__11097	18.4714	18.6833	Av14
20200820_EXPL8_EVO1_ZY_SA_44min_TMT_HEY14_50pg_AGC300%_2__11099	5.84286	34.4445	Av14
20200820_EXPL8_EVO1_ZY_SA_44min_TMT_HEY14_50pg_AGC300%_2__11105	17.0857	20.3654	Av14
20200820_EXPL8_EVO1_ZY_SA_44min_TMT_HEY14_50pg_AGC300%_2__11106	4.89286	34.9103	Av14
20200820_EXPL8_EVO1_ZY_SA_44min_TMT_HEY14_50pg_AGC300%_2__11108	3.62143	31.0924	Av14
20200820_EXPL8_EVO1_ZY_SA_44min_TMT_HEY14_50pg_AGC300%_2__11110	8.23571	23.2958	Av14
20200820_EXPL8_EVO1_ZY_SA_44min_TMT_HEY14_50pg_AGC300%_2__11113	9.10714	32.1964	Av14
20200820_EXPL8_EVO1_ZY_SA_44min_TMT_HEY14_50pg_AGC300%_2__11114	11.8	25.0052	Av14
20200820_EXPL8_EVO1_ZY_SA_44min_TMT_HEY14_50pg_AGC300%_2__11121	6.33571	22.4634	Av14
20200820_EXPL8_EVO1_ZY_SA_44min_TMT_HEY14_50pg_AGC300%_2__11168	9.10714	22.1687	Av14
20200820_EXPL8_EVO1_ZY_SA_44min_TMT_HEY14_50pg_AGC300%_2__11172	8.42143	21.5569	Av14
20200820_EXPL8_EVO1_ZY_SA_44min_TMT_HEY14_50pg_AGC300%_2__11186	3	31.6521	Av14
20200820_EXPL8_EVO1_ZY_SA_44min_TMT_HEY14_50pg_AGC300%_2__11189	13.0143	18.8453	Av14
20200820_EXPL8_EVO1_ZY_SA_44min_TMT_HEY14_50pg_AGC300%_2__11198	10.4214	21.4537	Av14
20200820_EXPL8_EVO1_ZY_SA_44min_TMT_HEY14_50pg_AGC300%_2__11203	24.7929	9.62376	Av14
20200820_EXPL8_EVO1_ZY_SA_44min_TMT_HEY14_50pg_AGC300%_2__11219	4.31429	36.0332	Av14
20200820_EXPL8_EVO1_ZY_SA_44min_TMT_HEY14_50pg_AGC300%_2__11221	9.37857	21.1199	Av14
20200820_EXPL8_EVO1_ZY_SA_44min_TMT_HEY14_50pg_AGC300%_2__11226	8.29286	20.1305	Av14
20200820_EXPL8_EVO1_ZY_SA_44min_TMT_HEY14_50pg_AGC300%_2__11231	10.3	22.7435	Av14
20200820_EXPL8_EVO1_ZY_SA_44min_TMT_HEY14_50pg_AGC300%_2__11242	5.00714	32.2265	Av14
20200820_EXPL8_EVO1_ZY_SA_44min_TMT_HEY14_50pg_AGC300%_2__11260	8.70714	29.0946	Av14
20200820_EXPL8_EVO1_ZY_SA_44min_TMT_HEY14_50pg_AGC300%_2__11286	8.38571	24.2813	Av14
20200820_EXPL8_EVO1_ZY_SA_44min_TMT_HEY14_50pg_AGC300%_2__11308	46.6143	11.6353	Av14
20200820_EXPL8_EVO1_ZY_SA_44min_TMT_HEY14_50pg_AGC300%_2__11317	4.65714	36.6989	Av14
20200820_EXPL8_EVO1_ZY_SA_44min_TMT_HEY14_50pg_AGC300%_2__11328	12.2929	23.1882	Av14
20200820_EXPL8_EVO1_ZY_SA_44min_TMT_HEY14_50pg_AGC300%_2__11337	7.68571	29.2272	Av14
20200820_EXPL8_EVO1_ZY_SA_44min_TMT_HEY14_50pg_AGC300%_2__11370	22.3571	12.4373	Av14
20200820_EXPL8_EVO1_ZY_SA_44min_TMT_HEY14_50pg_AGC300%_2__11379	10	27.2058	Av14
20200820_EXPL8_EVO1_ZY_SA_44min_TMT_HEY14_50pg_AGC300%_2__11388	4.15	35.0052	Av14
20200820_EXPL8_EVO1_ZY_SA_44min_TMT_HEY14_50pg_AGC300%_2__11395	5.05714	18.6098	Av14
20200820_EXPL8_EVO1_ZY_SA_44min_TMT_HEY14_50pg_AGC300%_2__11399	19.3071	16.7037	Av14
20200820_EXPL8_EVO1_ZY_SA_44min_TMT_HEY14_50pg_AGC300%_2__11404	5.75	27.7151	Av14
20200820_EXPL8_EVO1_ZY_SA_44min_TMT_HEY14_50pg_AGC300%_2__11421	12.2643	20.3872	Av14
20200820_EXPL8_EVO1_ZY_SA_44min_TMT_HEY14_50pg_AGC300%_2__11437	13.9286	22.7322	Av14
20200820_EXPL8_EVO1_ZY_SA_44min_TMT_HEY14_50pg_AGC300%_2__11438	6.69286	23.2466	Av14
20200820_EXPL8_EVO1_ZY_SA_44min_TMT_HEY14_50pg_AGC300%_2__11452	9.94286	16.553	Av14
20200820_EXPL8_EVO1_ZY_SA_44min_TMT_HEY14_50pg_AGC300%_2__11468	7.29286	24.4962	Av14
20200820_EXPL8_EVO1_ZY_SA_44min_TMT_HEY14_50pg_AGC300%_2__11477	3.06429	31.0139	Av14
20200820_EXPL8_EVO1_ZY_SA_44min_TMT_HEY14_50pg_AGC300%_2__11529	8.44286	25.1029	Av14
20200820_EXPL8_EVO1_ZY_SA_44min_TMT_HEY14_50pg_AGC300%_2__11572	13.3286	17.0185	Av14
20200820_EXPL8_EVO1_ZY_SA_44min_TMT_HEY14_50pg_AGC300%_2__11573	4.32143	38.4143	Av14
20200820_EXPL8_EVO1_ZY_SA_44min_TMT_HEY14_50pg_AGC300%_2__11576	8.11429	22.6308	Av14
20200820_EXPL8_EVO1_ZY_SA_44min_TMT_HEY14_50pg_AGC300%_2__11577	3.61429	45.7611	Av14
20200820_EXPL8_EVO1_ZY_SA_44min_TMT_HEY14_50pg_AGC300%_2__11578	5.25	24.8322	Av14
20200820_EXPL8_EVO1_ZY_SA_44min_TMT_HEY14_50pg_AGC300%_2__11584	13.25	17.8372	Av14
20200820_EXPL8_EVO1_ZY_SA_44min_TMT_HEY14_50pg_AGC300%_2__11585	6.24286	19.3419	Av14
20200820_EXPL8_EVO1_ZY_SA_44min_TMT_HEY14_50pg_AGC300%_2__11586	4.79286	36.9307	Av14
20200820_EXPL8_EVO1_ZY_SA_44min_TMT_HEY14_50pg_AGC300%_2__11613	25.3214	11.0526	Av14
20200820_EXPL8_EVO1_ZY_SA_44min_TMT_HEY14_50pg_AGC300%_2__11625	3.07857	25.0849	Av14
20200820_EXPL8_EVO1_ZY_SA_44min_TMT_HEY14_50pg_AGC300%_2__11626	3.79286	30.016	Av14
20200820_EXPL8_EVO1_ZY_SA_44min_TMT_HEY14_50pg_AGC300%_2__11636	8.52857	17.5031	Av14
20200820_EXPL8_EVO1_ZY_SA_44min_TMT_HEY14_50pg_AGC300%_2__1164	4.20714	29.5896	Av14
20200820_EXPL8_EVO1_ZY_SA_44min_TMT_HEY14_50pg_AGC300%_2__11641	11.9286	22.5388	Av14
20200820_EXPL8_EVO1_ZY_SA_44min_TMT_HEY14_50pg_AGC300%_2__11643	4.54286	27.4627	Av14
20200820_EXPL8_EVO1_ZY_SA_44min_TMT_HEY14_50pg_AGC300%_2__11659	26.2929	15.0126	Av14
20200820_EXPL8_EVO1_ZY_SA_44min_TMT_HEY14_50pg_AGC300%_2__11672	5.23571	37.2139	Av14
20200820_EXPL8_EVO1_ZY_SA_44min_TMT_HEY14_50pg_AGC300%_2__11677	9.60714	15.8147	Av14
20200820_EXPL8_EVO1_ZY_SA_44min_TMT_HEY14_50pg_AGC300%_2__11684	9.8	17.1962	Av14
20200820_EXPL8_EVO1_ZY_SA_44min_TMT_HEY14_50pg_AGC300%_2__11686	4.1	34.0582	Av14
20200820_EXPL8_EVO1_ZY_SA_44min_TMT_HEY14_50pg_AGC300%_2__11693	5.75	19.3391	Av14
20200820_EXPL8_EVO1_ZY_SA_44min_TMT_HEY14_50pg_AGC300%_2__11695	7.14286	19.7587	Av14
20200820_EXPL8_EVO1_ZY_SA_44min_TMT_HEY14_50pg_AGC300%_2__11697	14.2357	16.5031	Av14
20200820_EXPL8_EVO1_ZY_SA_44min_TMT_HEY14_50pg_AGC300%_2__11703	9.83571	28.1633	Av14
20200820_EXPL8_EVO1_ZY_SA_44min_TMT_HEY14_50pg_AGC300%_2__11706	5.82857	38.0345	Av14
20200820_EXPL8_EVO1_ZY_SA_44min_TMT_HEY14_50pg_AGC300%_2__11727	3.58571	29.0243	Av14
20200820_EXPL8_EVO1_ZY_SA_44min_TMT_HEY14_50pg_AGC300%_2__11732	12.2714	18.7888	Av14
20200820_EXPL8_EVO1_ZY_SA_44min_TMT_HEY14_50pg_AGC300%_2__11739	8.77857	29.4966	Av14
20200820_EXPL8_EVO1_ZY_SA_44min_TMT_HEY14_50pg_AGC300%_2__11748	3.7	33.7771	Av14
20200820_EXPL8_EVO1_ZY_SA_44min_TMT_HEY14_50pg_AGC300%_2__11771	39.1714	9.62178	Av14
20200820_EXPL8_EVO1_ZY_SA_44min_TMT_HEY14_50pg_AGC300%_2__11779	9.77857	22.6236	Av14
20200820_EXPL8_EVO1_ZY_SA_44min_TMT_HEY14_50pg_AGC300%_2__11780	10.0786	16.8436	Av14
20200820_EXPL8_EVO1_ZY_SA_44min_TMT_HEY14_50pg_AGC300%_2__11781	10.2714	15.3624	Av14
20200820_EXPL8_EVO1_ZY_SA_44min_TMT_HEY14_50pg_AGC300%_2__11791	6.12857	29.9262	Av14
20200820_EXPL8_EVO1_ZY_SA_44min_TMT_HEY14_50pg_AGC300%_2__11795	8.07143	24.9943	Av14
20200820_EXPL8_EVO1_ZY_SA_44min_TMT_HEY14_50pg_AGC300%_2__11796	7.5	26.2428	Av14
20200820_EXPL8_EVO1_ZY_SA_44min_TMT_HEY14_50pg_AGC300%_2__11815	6.32857	26.1517	Av14
20200820_EXPL8_EVO1_ZY_SA_44min_TMT_HEY14_50pg_AGC300%_2__11817	11.4429	21.9127	Av14
20200820_EXPL8_EVO1_ZY_SA_44min_TMT_HEY14_50pg_AGC300%_2__11821	12.2571	14.0208	Av14
20200820_EXPL8_EVO1_ZY_SA_44min_TMT_HEY14_50pg_AGC300%_2__11822	7.17857	32.9207	Av14
20200820_EXPL8_EVO1_ZY_SA_44min_TMT_HEY14_50pg_AGC300%_2__11833	5.60714	33.1109	Av14
20200820_EXPL8_EVO1_ZY_SA_44min_TMT_HEY14_50pg_AGC300%_2__11834	6.14286	28.6318	Av14
20200820_EXPL8_EVO1_ZY_SA_44min_TMT_HEY14_50pg_AGC300%_2__11845	8.97857	23.0093	Av14
20200820_EXPL8_EVO1_ZY_SA_44min_TMT_HEY14_50pg_AGC300%_2__11881	3.60714	26.2881	Av14
20200820_EXPL8_EVO1_ZY_SA_44min_TMT_HEY14_50pg_AGC300%_2__11883	4.15	37.4786	Av14
20200820_EXPL8_EVO1_ZY_SA_44min_TMT_HEY14_50pg_AGC300%_2__11897	102.821	4.10451	Av14
20200820_EXPL8_EVO1_ZY_SA_44min_TMT_HEY14_50pg_AGC300%_2__11900	4.66429	31.5836	Av14
20200820_EXPL8_EVO1_ZY_SA_44min_TMT_HEY14_50pg_AGC300%_2__11915	3.22143	26.0566	Av14
20200820_EXPL8_EVO1_ZY_SA_44min_TMT_HEY14_50pg_AGC300%_2__11936	8.54286	23.4281	Av14
20200820_EXPL8_EVO1_ZY_SA_44min_TMT_HEY14_50pg_AGC300%_2__11947	5.25	22.3353	Av14
20200820_EXPL8_EVO1_ZY_SA_44min_TMT_HEY14_50pg_AGC300%_2__11961	26.2357	10.0852	Av14
20200820_EXPL8_EVO1_ZY_SA_44min_TMT_HEY14_50pg_AGC300%_2__11969	10.1143	24.3076	Av14
20200820_EXPL8_EVO1_ZY_SA_44min_TMT_HEY14_50pg_AGC300%_2__11971	3.85	39.2695	Av14
20200820_EXPL8_EVO1_ZY_SA_44min_TMT_HEY14_50pg_AGC300%_2__11972	6.45	27.4847	Av14
20200820_EXPL8_EVO1_ZY_SA_44min_TMT_HEY14_50pg_AGC300%_2__11992	4.34286	28.4885	Av14
20200820_EXPL8_EVO1_ZY_SA_44min_TMT_HEY14_50pg_AGC300%_2__11995	8.50714	16.2322	Av14
20200820_EXPL8_EVO1_ZY_SA_44min_TMT_HEY14_50pg_AGC300%_2__12015	7.02143	28.3424	Av14
20200820_EXPL8_EVO1_ZY_SA_44min_TMT_HEY14_50pg_AGC300%_2__12016	4.36429	42.7593	Av14
20200820_EXPL8_EVO1_ZY_SA_44min_TMT_HEY14_50pg_AGC300%_2__12030	6.65714	23.4696	Av14
20200820_EXPL8_EVO1_ZY_SA_44min_TMT_HEY14_50pg_AGC300%_2__12085	5.02143	32.4251	Av14
20200820_EXPL8_EVO1_ZY_SA_44min_TMT_HEY14_50pg_AGC300%_2__12096	6.44286	32.9348	Av14
20200820_EXPL8_EVO1_ZY_SA_44min_TMT_HEY14_50pg_AGC300%_2__12099	7.48571	33.312	Av14
20200820_EXPL8_EVO1_ZY_SA_44min_TMT_HEY14_50pg_AGC300%_2__12109	2.90714	33.1067	Av14
20200820_EXPL8_EVO1_ZY_SA_44min_TMT_HEY14_50pg_AGC300%_2__12111	7.94286	29.7798	Av14
20200820_EXPL8_EVO1_ZY_SA_44min_TMT_HEY14_50pg_AGC300%_2__12116	13.2071	16.2895	Av14
20200820_EXPL8_EVO1_ZY_SA_44min_TMT_HEY14_50pg_AGC300%_2__12142	3.52857	32.3374	Av14
20200820_EXPL8_EVO1_ZY_SA_44min_TMT_HEY14_50pg_AGC300%_2__12160	8.80714	28.3615	Av14
20200820_EXPL8_EVO1_ZY_SA_44min_TMT_HEY14_50pg_AGC300%_2__12165	7.35	22.0982	Av14
20200820_EXPL8_EVO1_ZY_SA_44min_TMT_HEY14_50pg_AGC300%_2__12166	10.2643	20.4204	Av14
20200820_EXPL8_EVO1_ZY_SA_44min_TMT_HEY14_50pg_AGC300%_2__12196	4.37857	34.9382	Av14
20200820_EXPL8_EVO1_ZY_SA_44min_TMT_HEY14_50pg_AGC300%_2__12245	11.6643	21.7605	Av14
20200820_EXPL8_EVO1_ZY_SA_44min_TMT_HEY14_50pg_AGC300%_2__12258	33.35	14.6739	Av14
20200820_EXPL8_EVO1_ZY_SA_44min_TMT_HEY14_50pg_AGC300%_2__12266	6.74286	22.497	Av14
20200820_EXPL8_EVO1_ZY_SA_44min_TMT_HEY14_50pg_AGC300%_2__12289	14.2929	27.8179	Av14
20200820_EXPL8_EVO1_ZY_SA_44min_TMT_HEY14_50pg_AGC300%_2__12292	7.07143	14.8775	Av14
20200820_EXPL8_EVO1_ZY_SA_44min_TMT_HEY14_50pg_AGC300%_2__12342	12.6286	16.0291	Av14
20200820_EXPL8_EVO1_ZY_SA_44min_TMT_HEY14_50pg_AGC300%_2__12396	15.7214	17.139	Av14
20200820_EXPL8_EVO1_ZY_SA_44min_TMT_HEY14_50pg_AGC300%_2__12407	12.6429	16.9662	Av14
20200820_EXPL8_EVO1_ZY_SA_44min_TMT_HEY14_50pg_AGC300%_2__12455	4.63571	37.957	Av14
20200820_EXPL8_EVO1_ZY_SA_44min_TMT_HEY14_50pg_AGC300%_2__12487	8.21429	22.6138	Av14
20200820_EXPL8_EVO1_ZY_SA_44min_TMT_HEY14_50pg_AGC300%_2__12498	10.8643	16.3248	Av14
20200820_EXPL8_EVO1_ZY_SA_44min_TMT_HEY14_50pg_AGC300%_2__12502	5.00714	26.3612	Av14
20200820_EXPL8_EVO1_ZY_SA_44min_TMT_HEY14_50pg_AGC300%_2__12505	44.3571	13.7435	Av14
20200820_EXPL8_EVO1_ZY_SA_44min_TMT_HEY14_50pg_AGC300%_2__12508	13.5	21.295	Av14
20200820_EXPL8_EVO1_ZY_SA_44min_TMT_HEY14_50pg_AGC300%_2__12526	6.35	34.078	Av14
20200820_EXPL8_EVO1_ZY_SA_44min_TMT_HEY14_50pg_AGC300%_2__12538	4.57857	35.8594	Av14
20200820_EXPL8_EVO1_ZY_SA_44min_TMT_HEY14_50pg_AGC300%_2__12548	5.52143	37.5575	Av14
20200820_EXPL8_EVO1_ZY_SA_44min_TMT_HEY14_50pg_AGC300%_2__12584	6.64286	19.5361	Av14
20200820_EXPL8_EVO1_ZY_SA_44min_TMT_HEY14_50pg_AGC300%_2__1268	3.96429	25.1622	Av14
20200820_EXPL8_EVO1_ZY_SA_44min_TMT_HEY14_50pg_AGC300%_2__1521	3.45714	48.5657	Av14
20200820_EXPL8_EVO1_ZY_SA_44min_TMT_HEY14_50pg_AGC300%_2__1522	8.83571	19.5253	Av14
20200820_EXPL8_EVO1_ZY_SA_44min_TMT_HEY14_50pg_AGC300%_2__1548	21.3929	42.8646	Av14
20200820_EXPL8_EVO1_ZY_SA_44min_TMT_HEY14_50pg_AGC300%_2__1567	5.69286	35.3235	Av14
20200820_EXPL8_EVO1_ZY_SA_44min_TMT_HEY14_50pg_AGC300%_2__1599	24.9857	13.8979	Av14
20200820_EXPL8_EVO1_ZY_SA_44min_TMT_HEY14_50pg_AGC300%_2__1662	13.2929	46.5682	Av14
20200820_EXPL8_EVO1_ZY_SA_44min_TMT_HEY14_50pg_AGC300%_2__1745	13.9571	21.7532	Av14
20200820_EXPL8_EVO1_ZY_SA_44min_TMT_HEY14_50pg_AGC300%_2__1765	7.85714	34.3499	Av14
20200820_EXPL8_EVO1_ZY_SA_44min_TMT_HEY14_50pg_AGC300%_2__1777	16.8	45.8318	Av14
20200820_EXPL8_EVO1_ZY_SA_44min_TMT_HEY14_50pg_AGC300%_2__1898	14.8071	41.2644	Av14
20200820_EXPL8_EVO1_ZY_SA_44min_TMT_HEY14_50pg_AGC300%_2__2016	12.3571	32.1399	Av14
20200820_EXPL8_EVO1_ZY_SA_44min_TMT_HEY14_50pg_AGC300%_2__2043	10.75	34.4635	Av14
20200820_EXPL8_EVO1_ZY_SA_44min_TMT_HEY14_50pg_AGC300%_2__2096	51.5143	12.6611	Av14
20200820_EXPL8_EVO1_ZY_SA_44min_TMT_HEY14_50pg_AGC300%_2__2179	23.05	26.9522	Av14
20200820_EXPL8_EVO1_ZY_SA_44min_TMT_HEY14_50pg_AGC300%_2__2186	66.3286	4.76151	Av14
20200820_EXPL8_EVO1_ZY_SA_44min_TMT_HEY14_50pg_AGC300%_2__2203	8.05714	28.2591	Av14
20200820_EXPL8_EVO1_ZY_SA_44min_TMT_HEY14_50pg_AGC300%_2__2211	35.9429	9.70228	Av14
20200820_EXPL8_EVO1_ZY_SA_44min_TMT_HEY14_50pg_AGC300%_2__2320	58.5786	10.7672	Av14
20200820_EXPL8_EVO1_ZY_SA_44min_TMT_HEY14_50pg_AGC300%_2__2327	32.1357	11.3705	Av14
20200820_EXPL8_EVO1_ZY_SA_44min_TMT_HEY14_50pg_AGC300%_2__2336	11.8714	21.2805	Av14
20200820_EXPL8_EVO1_ZY_SA_44min_TMT_HEY14_50pg_AGC300%_2__2343	15.4071	25.4151	Av14
20200820_EXPL8_EVO1_ZY_SA_44min_TMT_HEY14_50pg_AGC300%_2__2381	38.5	20.9857	Av14
20200820_EXPL8_EVO1_ZY_SA_44min_TMT_HEY14_50pg_AGC300%_2__2467	22.1143	10.9492	Av14
20200820_EXPL8_EVO1_ZY_SA_44min_TMT_HEY14_50pg_AGC300%_2__2508	7.61429	20.987	Av14
20200820_EXPL8_EVO1_ZY_SA_44min_TMT_HEY14_50pg_AGC300%_2__2556	19.6286	13.3143	Av14
20200820_EXPL8_EVO1_ZY_SA_44min_TMT_HEY14_50pg_AGC300%_2__2560	12.8929	26.5957	Av14
20200820_EXPL8_EVO1_ZY_SA_44min_TMT_HEY14_50pg_AGC300%_2__2607	63.0714	8.36047	Av14
20200820_EXPL8_EVO1_ZY_SA_44min_TMT_HEY14_50pg_AGC300%_2__2614	18.1286	24.5581	Av14
20200820_EXPL8_EVO1_ZY_SA_44min_TMT_HEY14_50pg_AGC300%_2__2717	7.17143	28.6787	Av14
20200820_EXPL8_EVO1_ZY_SA_44min_TMT_HEY14_50pg_AGC300%_2__2744	35.4929	13.9113	Av14
20200820_EXPL8_EVO1_ZY_SA_44min_TMT_HEY14_50pg_AGC300%_2__2750	60.2786	9.84476	Av14
20200820_EXPL8_EVO1_ZY_SA_44min_TMT_HEY14_50pg_AGC300%_2__2758	24.0357	14.1922	Av14
20200820_EXPL8_EVO1_ZY_SA_44min_TMT_HEY14_50pg_AGC300%_2__2764	21.5357	13.5778	Av14
20200820_EXPL8_EVO1_ZY_SA_44min_TMT_HEY14_50pg_AGC300%_2__2775	49.5643	14.7729	Av14
20200820_EXPL8_EVO1_ZY_SA_44min_TMT_HEY14_50pg_AGC300%_2__2820	9.16429	24.3908	Av14
20200820_EXPL8_EVO1_ZY_SA_44min_TMT_HEY14_50pg_AGC300%_2__2832	57.2571	66.9209	Av14
20200820_EXPL8_EVO1_ZY_SA_44min_TMT_HEY14_50pg_AGC300%_2__2851	31.5214	10.1489	Av14
20200820_EXPL8_EVO1_ZY_SA_44min_TMT_HEY14_50pg_AGC300%_2__2898	19.3571	16.7775	Av14
20200820_EXPL8_EVO1_ZY_SA_44min_TMT_HEY14_50pg_AGC300%_2__2905	48.0071	7.15657	Av14
20200820_EXPL8_EVO1_ZY_SA_44min_TMT_HEY14_50pg_AGC300%_2__2967	40.9429	17.8295	Av14
20200820_EXPL8_EVO1_ZY_SA_44min_TMT_HEY14_50pg_AGC300%_2__3045	51.4929	11.5452	Av14
20200820_EXPL8_EVO1_ZY_SA_44min_TMT_HEY14_50pg_AGC300%_2__3065	90.6571	9.28765	Av14
20200820_EXPL8_EVO1_ZY_SA_44min_TMT_HEY14_50pg_AGC300%_2__3066	17.9429	12.2313	Av14
20200820_EXPL8_EVO1_ZY_SA_44min_TMT_HEY14_50pg_AGC300%_2__3075	5.58571	16.1333	Av14
20200820_EXPL8_EVO1_ZY_SA_44min_TMT_HEY14_50pg_AGC300%_2__3078	77.7714	22.9789	Av14
20200820_EXPL8_EVO1_ZY_SA_44min_TMT_HEY14_50pg_AGC300%_2__3081	20.1357	33.7504	Av14
20200820_EXPL8_EVO1_ZY_SA_44min_TMT_HEY14_50pg_AGC300%_2__3085	7.34286	21.6632	Av14
20200820_EXPL8_EVO1_ZY_SA_44min_TMT_HEY14_50pg_AGC300%_2__3111	33.8	13.8318	Av14
20200820_EXPL8_EVO1_ZY_SA_44min_TMT_HEY14_50pg_AGC300%_2__3124	19.0286	13.2202	Av14
20200820_EXPL8_EVO1_ZY_SA_44min_TMT_HEY14_50pg_AGC300%_2__3134	92.7714	10.1681	Av14
20200820_EXPL8_EVO1_ZY_SA_44min_TMT_HEY14_50pg_AGC300%_2__3141	33.95	12.9766	Av14
20200820_EXPL8_EVO1_ZY_SA_44min_TMT_HEY14_50pg_AGC300%_2__3196	22.1643	14.8847	Av14
20200820_EXPL8_EVO1_ZY_SA_44min_TMT_HEY14_50pg_AGC300%_2__3203	73.0071	5.20787	Av14
20200820_EXPL8_EVO1_ZY_SA_44min_TMT_HEY14_50pg_AGC300%_2__3222	42.4071	8.05821	Av14
20200820_EXPL8_EVO1_ZY_SA_44min_TMT_HEY14_50pg_AGC300%_2__3230	32.9214	22.7003	Av14
20200820_EXPL8_EVO1_ZY_SA_44min_TMT_HEY14_50pg_AGC300%_2__3235	21.5429	17.9971	Av14
20200820_EXPL8_EVO1_ZY_SA_44min_TMT_HEY14_50pg_AGC300%_2__3236	36.1071	10.7568	Av14
20200820_EXPL8_EVO1_ZY_SA_44min_TMT_HEY14_50pg_AGC300%_2__3240	37.6357	12.6055	Av14
20200820_EXPL8_EVO1_ZY_SA_44min_TMT_HEY14_50pg_AGC300%_2__3277	20.7571	17.6715	Av14
20200820_EXPL8_EVO1_ZY_SA_44min_TMT_HEY14_50pg_AGC300%_2__3278	12.4571	16.77	Av14
20200820_EXPL8_EVO1_ZY_SA_44min_TMT_HEY14_50pg_AGC300%_2__3289	55.9143	9.02738	Av14
20200820_EXPL8_EVO1_ZY_SA_44min_TMT_HEY14_50pg_AGC300%_2__3294	128.621	7.38058	Av14
20200820_EXPL8_EVO1_ZY_SA_44min_TMT_HEY14_50pg_AGC300%_2__3311	33.2143	22.4625	Av14
20200820_EXPL8_EVO1_ZY_SA_44min_TMT_HEY14_50pg_AGC300%_2__3329	40.7714	13.7961	Av14
20200820_EXPL8_EVO1_ZY_SA_44min_TMT_HEY14_50pg_AGC300%_2__3336	144.293	9.06927	Av14
20200820_EXPL8_EVO1_ZY_SA_44min_TMT_HEY14_50pg_AGC300%_2__3337	25.9214	15.8074	Av14
20200820_EXPL8_EVO1_ZY_SA_44min_TMT_HEY14_50pg_AGC300%_2__3378	38.0071	20.1346	Av14
20200820_EXPL8_EVO1_ZY_SA_44min_TMT_HEY14_50pg_AGC300%_2__3407	85.3714	6.98479	Av14
20200820_EXPL8_EVO1_ZY_SA_44min_TMT_HEY14_50pg_AGC300%_2__3426	15.5286	16.877	Av14
20200820_EXPL8_EVO1_ZY_SA_44min_TMT_HEY14_50pg_AGC300%_2__3428	89.7357	6.54692	Av14
20200820_EXPL8_EVO1_ZY_SA_44min_TMT_HEY14_50pg_AGC300%_2__3444	21.4929	15.8544	Av14
20200820_EXPL8_EVO1_ZY_SA_44min_TMT_HEY14_50pg_AGC300%_2__3460	8.9	26.7312	Av14
20200820_EXPL8_EVO1_ZY_SA_44min_TMT_HEY14_50pg_AGC300%_2__3464	121.614	6.80787	Av14
20200820_EXPL8_EVO1_ZY_SA_44min_TMT_HEY14_50pg_AGC300%_2__3470	34.3929	13.1114	Av14
20200820_EXPL8_EVO1_ZY_SA_44min_TMT_HEY14_50pg_AGC300%_2__3494	40.6143	12.5655	Av14
20200820_EXPL8_EVO1_ZY_SA_44min_TMT_HEY14_50pg_AGC300%_2__3498	12.5786	20.2979	Av14
20200820_EXPL8_EVO1_ZY_SA_44min_TMT_HEY14_50pg_AGC300%_2__3504	20.2929	15.5826	Av14
20200820_EXPL8_EVO1_ZY_SA_44min_TMT_HEY14_50pg_AGC300%_2__3517	56.8357	7.69212	Av14
20200820_EXPL8_EVO1_ZY_SA_44min_TMT_HEY14_50pg_AGC300%_2__3530	61.3786	12.7405	Av14
20200820_EXPL8_EVO1_ZY_SA_44min_TMT_HEY14_50pg_AGC300%_2__3531	25.8929	17.2567	Av14
20200820_EXPL8_EVO1_ZY_SA_44min_TMT_HEY14_50pg_AGC300%_2__3562	3.77857	28.9385	Av14
20200820_EXPL8_EVO1_ZY_SA_44min_TMT_HEY14_50pg_AGC300%_2__3597	14.9571	17.1635	Av14
20200820_EXPL8_EVO1_ZY_SA_44min_TMT_HEY14_50pg_AGC300%_2__3598	27.3786	12.4302	Av14
20200820_EXPL8_EVO1_ZY_SA_44min_TMT_HEY14_50pg_AGC300%_2__3599	37.5643	11.269	Av14
20200820_EXPL8_EVO1_ZY_SA_44min_TMT_HEY14_50pg_AGC300%_2__3619	18.9643	21.4019	Av14
20200820_EXPL8_EVO1_ZY_SA_44min_TMT_HEY14_50pg_AGC300%_2__3624	24.3571	23.601	Av14
20200820_EXPL8_EVO1_ZY_SA_44min_TMT_HEY14_50pg_AGC300%_2__3644	53.0714	8.35321	Av14
20200820_EXPL8_EVO1_ZY_SA_44min_TMT_HEY14_50pg_AGC300%_2__3647	42.4071	10.2037	Av14
20200820_EXPL8_EVO1_ZY_SA_44min_TMT_HEY14_50pg_AGC300%_2__3648	35.0429	14.663	Av14
20200820_EXPL8_EVO1_ZY_SA_44min_TMT_HEY14_50pg_AGC300%_2__3649	12.8	25.1367	Av14
20200820_EXPL8_EVO1_ZY_SA_44min_TMT_HEY14_50pg_AGC300%_2__3658	20.7214	21.6602	Av14
20200820_EXPL8_EVO1_ZY_SA_44min_TMT_HEY14_50pg_AGC300%_2__3672	22.45	20.0736	Av14
20200820_EXPL8_EVO1_ZY_SA_44min_TMT_HEY14_50pg_AGC300%_2__3687	25.0714	53.705	Av14
20200820_EXPL8_EVO1_ZY_SA_44min_TMT_HEY14_50pg_AGC300%_2__3692	73.2143	29.1779	Av14
20200820_EXPL8_EVO1_ZY_SA_44min_TMT_HEY14_50pg_AGC300%_2__3696	27.9857	80.9798	Av14
20200820_EXPL8_EVO1_ZY_SA_44min_TMT_HEY14_50pg_AGC300%_2__3722	22.0929	15.55	Av14
20200820_EXPL8_EVO1_ZY_SA_44min_TMT_HEY14_50pg_AGC300%_2__3726	29.1857	14.4438	Av14
20200820_EXPL8_EVO1_ZY_SA_44min_TMT_HEY14_50pg_AGC300%_2__3738	33.1	11.8949	Av14
20200820_EXPL8_EVO1_ZY_SA_44min_TMT_HEY14_50pg_AGC300%_2__3745	10.2571	18.1457	Av14
20200820_EXPL8_EVO1_ZY_SA_44min_TMT_HEY14_50pg_AGC300%_2__3757	38.2286	14.3307	Av14
20200820_EXPL8_EVO1_ZY_SA_44min_TMT_HEY14_50pg_AGC300%_2__3769	51.3714	65.747	Av14
20200820_EXPL8_EVO1_ZY_SA_44min_TMT_HEY14_50pg_AGC300%_2__3773	15.3714	20.6773	Av14
20200820_EXPL8_EVO1_ZY_SA_44min_TMT_HEY14_50pg_AGC300%_2__3780	48.5571	13.6793	Av14
20200820_EXPL8_EVO1_ZY_SA_44min_TMT_HEY14_50pg_AGC300%_2__3788	12.0357	20.8152	Av14
20200820_EXPL8_EVO1_ZY_SA_44min_TMT_HEY14_50pg_AGC300%_2__3835	26.95	15.766	Av14
20200820_EXPL8_EVO1_ZY_SA_44min_TMT_HEY14_50pg_AGC300%_2__3844	55.6143	9.37637	Av14
20200820_EXPL8_EVO1_ZY_SA_44min_TMT_HEY14_50pg_AGC300%_2__3852	37.4643	13.0355	Av14
20200820_EXPL8_EVO1_ZY_SA_44min_TMT_HEY14_50pg_AGC300%_2__3853	24.45	10.2592	Av14
20200820_EXPL8_EVO1_ZY_SA_44min_TMT_HEY14_50pg_AGC300%_2__3856	17.3071	17.7922	Av14
20200820_EXPL8_EVO1_ZY_SA_44min_TMT_HEY14_50pg_AGC300%_2__3869	21.9429	12.0465	Av14
20200820_EXPL8_EVO1_ZY_SA_44min_TMT_HEY14_50pg_AGC300%_2__3916	49.6071	7.58657	Av14
20200820_EXPL8_EVO1_ZY_SA_44min_TMT_HEY14_50pg_AGC300%_2__3955	14.8071	12.241	Av14
20200820_EXPL8_EVO1_ZY_SA_44min_TMT_HEY14_50pg_AGC300%_2__3963	46.4714	12.3582	Av14
20200820_EXPL8_EVO1_ZY_SA_44min_TMT_HEY14_50pg_AGC300%_2__3972	18.8857	12.7721	Av14
20200820_EXPL8_EVO1_ZY_SA_44min_TMT_HEY14_50pg_AGC300%_2__3985	191.557	15.0771	Av14
20200820_EXPL8_EVO1_ZY_SA_44min_TMT_HEY14_50pg_AGC300%_2__3989	69.7714	12.3431	Av14
20200820_EXPL8_EVO1_ZY_SA_44min_TMT_HEY14_50pg_AGC300%_2__3990	39.8429	8.65851	Av14
20200820_EXPL8_EVO1_ZY_SA_44min_TMT_HEY14_50pg_AGC300%_2__3997	77.5786	12.459	Av14
20200820_EXPL8_EVO1_ZY_SA_44min_TMT_HEY14_50pg_AGC300%_2__3998	42.1786	14.3485	Av14
20200820_EXPL8_EVO1_ZY_SA_44min_TMT_HEY14_50pg_AGC300%_2__4019	38.8214	11.5336	Av14
20200820_EXPL8_EVO1_ZY_SA_44min_TMT_HEY14_50pg_AGC300%_2__4029	60.5	19.4729	Av14
20200820_EXPL8_EVO1_ZY_SA_44min_TMT_HEY14_50pg_AGC300%_2__4035	30.7	9.93434	Av14
20200820_EXPL8_EVO1_ZY_SA_44min_TMT_HEY14_50pg_AGC300%_2__4048	17.0214	23.3379	Av14
20200820_EXPL8_EVO1_ZY_SA_44min_TMT_HEY14_50pg_AGC300%_2__4049	10.3429	21.5719	Av14
20200820_EXPL8_EVO1_ZY_SA_44min_TMT_HEY14_50pg_AGC300%_2__4061	5.56429	27.7309	Av14
20200820_EXPL8_EVO1_ZY_SA_44min_TMT_HEY14_50pg_AGC300%_2__4063	38.9357	10.7331	Av14
20200820_EXPL8_EVO1_ZY_SA_44min_TMT_HEY14_50pg_AGC300%_2__4084	37.0071	8.4102	Av14
20200820_EXPL8_EVO1_ZY_SA_44min_TMT_HEY14_50pg_AGC300%_2__4085	52.0357	11.7351	Av14
20200820_EXPL8_EVO1_ZY_SA_44min_TMT_HEY14_50pg_AGC300%_2__4086	46.2786	11.1803	Av14
20200820_EXPL8_EVO1_ZY_SA_44min_TMT_HEY14_50pg_AGC300%_2__4094	38.5786	10.9386	Av14
20200820_EXPL8_EVO1_ZY_SA_44min_TMT_HEY14_50pg_AGC300%_2__4108	15.9143	13.9941	Av14
20200820_EXPL8_EVO1_ZY_SA_44min_TMT_HEY14_50pg_AGC300%_2__4109	93.1857	9.22244	Av14
[truncated: 98,677 more rows]

## Sheet: Fig1f
Identifier	Comment	variable	value
20200820_EXPL8_EVO1_ZY_SA_44min_TMT_HEY14_200pg_AGC300%_1__10013	PD_Raw	126/127N	11.7084
20200820_EXPL8_EVO1_ZY_SA_44min_TMT_HEY14_200pg_AGC300%_1__10013	PD_Corrected	126/127N	12.1438
20200820_EXPL8_EVO1_ZY_SA_44min_TMT_HEY14_200pg_AGC300%_1__10013	MQ_Raw	126/127N	12.1645
20200820_EXPL8_EVO1_ZY_SA_44min_TMT_HEY14_200pg_AGC300%_1__10013	MQ_Corrected	126/127N	12.175
20200820_EXPL8_EVO1_ZY_SA_44min_TMT_HEY14_200pg_AGC300%_1__10013	PD_Raw	126/128N	9.39845
20200820_EXPL8_EVO1_ZY_SA_44min_TMT_HEY14_200pg_AGC300%_1__10013	PD_Corrected	126/128N	10.2882
20200820_EXPL8_EVO1_ZY_SA_44min_TMT_HEY14_200pg_AGC300%_1__10013	MQ_Raw	126/128N	9.66987
20200820_EXPL8_EVO1_ZY_SA_44min_TMT_HEY14_200pg_AGC300%_1__10013	MQ_Corrected	126/128N	10.5993
20200820_EXPL8_EVO1_ZY_SA_44min_TMT_HEY14_200pg_AGC300%_1__10013	PD_Raw	126/128C	9.43495
20200820_EXPL8_EVO1_ZY_SA_44min_TMT_HEY14_200pg_AGC300%_1__10013	PD_Corrected	126/128C	10.2882
20200820_EXPL8_EVO1_ZY_SA_44min_TMT_HEY14_200pg_AGC300%_1__10013	MQ_Raw	126/128C	9.67729
20200820_EXPL8_EVO1_ZY_SA_44min_TMT_HEY14_200pg_AGC300%_1__10013	MQ_Corrected	126/128C	10.4905
20200820_EXPL8_EVO1_ZY_SA_44min_TMT_HEY14_200pg_AGC300%_1__10013	PD_Raw	126/129N	12.9573
20200820_EXPL8_EVO1_ZY_SA_44min_TMT_HEY14_200pg_AGC300%_1__10013	PD_Corrected	126/129N	15.0254
20200820_EXPL8_EVO1_ZY_SA_44min_TMT_HEY14_200pg_AGC300%_1__10013	MQ_Raw	126/129N	13.4275
20200820_EXPL8_EVO1_ZY_SA_44min_TMT_HEY14_200pg_AGC300%_1__10013	MQ_Corrected	126/129N	15.6553
20200820_EXPL8_EVO1_ZY_SA_44min_TMT_HEY14_200pg_AGC300%_1__10013	PD_Raw	126/129C	8.52456
20200820_EXPL8_EVO1_ZY_SA_44min_TMT_HEY14_200pg_AGC300%_1__10013	PD_Corrected	126/129C	9.26655
20200820_EXPL8_EVO1_ZY_SA_44min_TMT_HEY14_200pg_AGC300%_1__10013	MQ_Raw	126/129C	8.77056
20200820_EXPL8_EVO1_ZY_SA_44min_TMT_HEY14_200pg_AGC300%_1__10013	MQ_Corrected	126/129C	9.5119
20200820_EXPL8_EVO1_ZY_SA_44min_TMT_HEY14_200pg_AGC300%_1__10013	PD_Raw	126/130N	12.1475
20200820_EXPL8_EVO1_ZY_SA_44min_TMT_HEY14_200pg_AGC300%_1__10013	PD_Corrected	126/130N	13.3643
20200820_EXPL8_EVO1_ZY_SA_44min_TMT_HEY14_200pg_AGC300%_1__10013	MQ_Raw	126/130N	12.5291
20200820_EXPL8_EVO1_ZY_SA_44min_TMT_HEY14_200pg_AGC300%_1__10013	MQ_Corrected	126/130N	13.7693
20200820_EXPL8_EVO1_ZY_SA_44min_TMT_HEY14_200pg_AGC300%_1__10013	PD_Raw	126/130C	9.52745
20200820_EXPL8_EVO1_ZY_SA_44min_TMT_HEY14_200pg_AGC300%_1__10013	PD_Corrected	126/130C	10.789
20200820_EXPL8_EVO1_ZY_SA_44min_TMT_HEY14_200pg_AGC300%_1__10013	MQ_Raw	126/130C	9.66068
20200820_EXPL8_EVO1_ZY_SA_44min_TMT_HEY14_200pg_AGC300%_1__10013	MQ_Corrected	126/130C	10.8278
20200820_EXPL8_EVO1_ZY_SA_44min_TMT_HEY14_200pg_AGC300%_1__10013	PD_Raw	126/131N	10.7026
20200820_EXPL8_EVO1_ZY_SA_44min_TMT_HEY14_200pg_AGC300%_1__10013	PD_Corrected	126/131N	11.6135
20200820_EXPL8_EVO1_ZY_SA_44min_TMT_HEY14_200pg_AGC300%_1__10013	MQ_Raw	126/131N	10.9976
20200820_EXPL8_EVO1_ZY_SA_44min_TMT_HEY14_200pg_AGC300%_1__10013	MQ_Corrected	126/131N	12.0189
20200820_EXPL8_EVO1_ZY_SA_44min_TMT_HEY14_200pg_AGC300%_1__10013	PD_Raw	126/131C	9.83603
20200820_EXPL8_EVO1_ZY_SA_44min_TMT_HEY14_200pg_AGC300%_1__10013	PD_Corrected	126/131C	11.0124
20200820_EXPL8_EVO1_ZY_SA_44min_TMT_HEY14_200pg_AGC300%_1__10013	MQ_Raw	126/131C	10.0344
20200820_EXPL8_EVO1_ZY_SA_44min_TMT_HEY14_200pg_AGC300%_1__10013	MQ_Corrected	126/131C	11.1839
20200820_EXPL8_EVO1_ZY_SA_44min_TMT_HEY14_200pg_AGC300%_1__10013	PD_Raw	126/132N	12.6208
20200820_EXPL8_EVO1_ZY_SA_44min_TMT_HEY14_200pg_AGC300%_1__10013	PD_Corrected	126/132N	14.4538
20200820_EXPL8_EVO1_ZY_SA_44min_TMT_HEY14_200pg_AGC300%_1__10013	MQ_Raw	126/132N	12.8206
20200820_EXPL8_EVO1_ZY_SA_44min_TMT_HEY14_200pg_AGC300%_1__10013	MQ_Corrected	126/132N	14.6179
20200820_EXPL8_EVO1_ZY_SA_44min_TMT_HEY14_200pg_AGC300%_1__10013	PD_Raw	126/132C	11.2477
20200820_EXPL8_EVO1_ZY_SA_44min_TMT_HEY14_200pg_AGC300%_1__10013	PD_Corrected	126/132C	12.5745
20200820_EXPL8_EVO1_ZY_SA_44min_TMT_HEY14_200pg_AGC300%_1__10013	MQ_Raw	126/132C	11.5227
20200820_EXPL8_EVO1_ZY_SA_44min_TMT_HEY14_200pg_AGC300%_1__10013	MQ_Corrected	126/132C	12.8271
20200820_EXPL8_EVO1_ZY_SA_44min_TMT_HEY14_200pg_AGC300%_1__10013	PD_Raw	126/133N	9.97741
20200820_EXPL8_EVO1_ZY_SA_44min_TMT_HEY14_200pg_AGC300%_1__10013	PD_Corrected	126/133N	11.0124
20200820_EXPL8_EVO1_ZY_SA_44min_TMT_HEY14_200pg_AGC300%_1__10013	MQ_Raw	126/133N	10.079
20200820_EXPL8_EVO1_ZY_SA_44min_TMT_HEY14_200pg_AGC300%_1__10013	MQ_Corrected	126/133N	11.1726
20200820_EXPL8_EVO1_ZY_SA_44min_TMT_HEY14_200pg_AGC300%_1__10013	PD_Raw	126/133C	13.2038
20200820_EXPL8_EVO1_ZY_SA_44min_TMT_HEY14_200pg_AGC300%_1__10013	PD_Corrected	126/133C	13.7798
20200820_EXPL8_EVO1_ZY_SA_44min_TMT_HEY14_200pg_AGC300%_1__10013	MQ_Raw	126/133C	13.3462
20200820_EXPL8_EVO1_ZY_SA_44min_TMT_HEY14_200pg_AGC300%_1__10013	MQ_Corrected	126/133C	13.9462
20200820_EXPL8_EVO1_ZY_SA_44min_TMT_HEY14_200pg_AGC300%_1__10013	PD_Raw	126/134N	10.8218
20200820_EXPL8_EVO1_ZY_SA_44min_TMT_HEY14_200pg_AGC300%_1__10013	PD_Corrected	126/134N	11.4142
20200820_EXPL8_EVO1_ZY_SA_44min_TMT_HEY14_200pg_AGC300%_1__10013	MQ_Raw	126/134N	10.8459
20200820_EXPL8_EVO1_ZY_SA_44min_TMT_HEY14_200pg_AGC300%_1__10013	MQ_Corrected	126/134N	11.3562
20200820_EXPL8_EVO1_ZY_SA_44min_TMT_HEY14_200pg_AGC300%_1__10133	PD_Raw	126/127N	10.8127
20200820_EXPL8_EVO1_ZY_SA_44min_TMT_HEY14_200pg_AGC300%_1__10133	PD_Corrected	126/127N	11.2767
20200820_EXPL8_EVO1_ZY_SA_44min_TMT_HEY14_200pg_AGC300%_1__10133	MQ_Raw	126/127N	11.2756
20200820_EXPL8_EVO1_ZY_SA_44min_TMT_HEY14_200pg_AGC300%_1__10133	MQ_Corrected	126/127N	11.243
20200820_EXPL8_EVO1_ZY_SA_44min_TMT_HEY14_200pg_AGC300%_1__10133	PD_Raw	126/128N	12.6021
20200820_EXPL8_EVO1_ZY_SA_44min_TMT_HEY14_200pg_AGC300%_1__10133	PD_Corrected	126/128N	14.6554
20200820_EXPL8_EVO1_ZY_SA_44min_TMT_HEY14_200pg_AGC300%_1__10133	MQ_Raw	126/128N	13.4277
20200820_EXPL8_EVO1_ZY_SA_44min_TMT_HEY14_200pg_AGC300%_1__10133	MQ_Corrected	126/128N	15.5513
20200820_EXPL8_EVO1_ZY_SA_44min_TMT_HEY14_200pg_AGC300%_1__10133	PD_Raw	126/128C	12.1735
20200820_EXPL8_EVO1_ZY_SA_44min_TMT_HEY14_200pg_AGC300%_1__10133	PD_Corrected	126/128C	13.6341
20200820_EXPL8_EVO1_ZY_SA_44min_TMT_HEY14_200pg_AGC300%_1__10133	MQ_Raw	126/128C	12.6363
20200820_EXPL8_EVO1_ZY_SA_44min_TMT_HEY14_200pg_AGC300%_1__10133	MQ_Corrected	126/128C	13.404
20200820_EXPL8_EVO1_ZY_SA_44min_TMT_HEY14_200pg_AGC300%_1__10133	PD_Raw	126/129N	10.4344
20200820_EXPL8_EVO1_ZY_SA_44min_TMT_HEY14_200pg_AGC300%_1__10133	PD_Corrected	126/129N	11.5769
20200820_EXPL8_EVO1_ZY_SA_44min_TMT_HEY14_200pg_AGC300%_1__10133	MQ_Raw	126/129N	10.8169
20200820_EXPL8_EVO1_ZY_SA_44min_TMT_HEY14_200pg_AGC300%_1__10133	MQ_Corrected	126/129N	11.8767
20200820_EXPL8_EVO1_ZY_SA_44min_TMT_HEY14_200pg_AGC300%_1__10133	PD_Raw	126/129C	9.83242
20200820_EXPL8_EVO1_ZY_SA_44min_TMT_HEY14_200pg_AGC300%_1__10133	PD_Corrected	126/129C	10.7205
20200820_EXPL8_EVO1_ZY_SA_44min_TMT_HEY14_200pg_AGC300%_1__10133	MQ_Raw	126/129C	10.272
20200820_EXPL8_EVO1_ZY_SA_44min_TMT_HEY14_200pg_AGC300%_1__10133	MQ_Corrected	126/129C	11.0651
20200820_EXPL8_EVO1_ZY_SA_44min_TMT_HEY14_200pg_AGC300%_1__10133	PD_Raw	126/130N	11.8904
20200820_EXPL8_EVO1_ZY_SA_44min_TMT_HEY14_200pg_AGC300%_1__10133	PD_Corrected	126/130N	13.3095
20200820_EXPL8_EVO1_ZY_SA_44min_TMT_HEY14_200pg_AGC300%_1__10133	MQ_Raw	126/130N	12.5347
20200820_EXPL8_EVO1_ZY_SA_44min_TMT_HEY14_200pg_AGC300%_1__10133	MQ_Corrected	126/130N	13.855
20200820_EXPL8_EVO1_ZY_SA_44min_TMT_HEY14_200pg_AGC300%_1__10133	PD_Raw	126/130C	11.2547
20200820_EXPL8_EVO1_ZY_SA_44min_TMT_HEY14_200pg_AGC300%_1__10133	PD_Corrected	126/130C	12.9142
20200820_EXPL8_EVO1_ZY_SA_44min_TMT_HEY14_200pg_AGC300%_1__10133	MQ_Raw	126/130C	11.7931
20200820_EXPL8_EVO1_ZY_SA_44min_TMT_HEY14_200pg_AGC300%_1__10133	MQ_Corrected	126/130C	13.2375
20200820_EXPL8_EVO1_ZY_SA_44min_TMT_HEY14_200pg_AGC300%_1__10133	PD_Raw	126/131N	15.4267
20200820_EXPL8_EVO1_ZY_SA_44min_TMT_HEY14_200pg_AGC300%_1__10133	PD_Corrected	126/131N	17.8676
20200820_EXPL8_EVO1_ZY_SA_44min_TMT_HEY14_200pg_AGC300%_1__10133	MQ_Raw	126/131N	16.412
20200820_EXPL8_EVO1_ZY_SA_44min_TMT_HEY14_200pg_AGC300%_1__10133	MQ_Corrected	126/131N	18.8071
20200820_EXPL8_EVO1_ZY_SA_44min_TMT_HEY14_200pg_AGC300%_1__10133	PD_Raw	126/131C	12.4271
20200820_EXPL8_EVO1_ZY_SA_44min_TMT_HEY14_200pg_AGC300%_1__10133	PD_Corrected	126/131C	14.1775
20200820_EXPL8_EVO1_ZY_SA_44min_TMT_HEY14_200pg_AGC300%_1__10133	MQ_Raw	126/131C	12.9446
20200820_EXPL8_EVO1_ZY_SA_44min_TMT_HEY14_200pg_AGC300%_1__10133	MQ_Corrected	126/131C	14.4375
20200820_EXPL8_EVO1_ZY_SA_44min_TMT_HEY14_200pg_AGC300%_1__10133	PD_Raw	126/132N	10.6836
20200820_EXPL8_EVO1_ZY_SA_44min_TMT_HEY14_200pg_AGC300%_1__10133	PD_Corrected	126/132N	11.8936
20200820_EXPL8_EVO1_ZY_SA_44min_TMT_HEY14_200pg_AGC300%_1__10133	MQ_Raw	126/132N	11.1343
20200820_EXPL8_EVO1_ZY_SA_44min_TMT_HEY14_200pg_AGC300%_1__10133	MQ_Corrected	126/132N	12.2425
20200820_EXPL8_EVO1_ZY_SA_44min_TMT_HEY14_200pg_AGC300%_1__10133	PD_Raw	126/132C	15.2298
20200820_EXPL8_EVO1_ZY_SA_44min_TMT_HEY14_200pg_AGC300%_1__10133	PD_Corrected	126/132C	17.6261
20200820_EXPL8_EVO1_ZY_SA_44min_TMT_HEY14_200pg_AGC300%_1__10133	MQ_Raw	126/132C	15.9506
20200820_EXPL8_EVO1_ZY_SA_44min_TMT_HEY14_200pg_AGC300%_1__10133	MQ_Corrected	126/132C	17.8995
20200820_EXPL8_EVO1_ZY_SA_44min_TMT_HEY14_200pg_AGC300%_1__10133	PD_Raw	126/133N	10.6518
20200820_EXPL8_EVO1_ZY_SA_44min_TMT_HEY14_200pg_AGC300%_1__10133	PD_Corrected	126/133N	11.8936
20200820_EXPL8_EVO1_ZY_SA_44min_TMT_HEY14_200pg_AGC300%_1__10133	MQ_Raw	126/133N	11.0362
20200820_EXPL8_EVO1_ZY_SA_44min_TMT_HEY14_200pg_AGC300%_1__10133	MQ_Corrected	126/133N	12.2103
20200820_EXPL8_EVO1_ZY_SA_44min_TMT_HEY14_200pg_AGC300%_1__10133	PD_Raw	126/133C	15.5609
20200820_EXPL8_EVO1_ZY_SA_44min_TMT_HEY14_200pg_AGC300%_1__10133	PD_Corrected	126/133C	16.5105
20200820_EXPL8_EVO1_ZY_SA_44min_TMT_HEY14_200pg_AGC300%_1__10133	MQ_Raw	126/133C	16.6142
20200820_EXPL8_EVO1_ZY_SA_44min_TMT_HEY14_200pg_AGC300%_1__10133	MQ_Corrected	126/133C	17.3295
20200820_EXPL8_EVO1_ZY_SA_44min_TMT_HEY14_200pg_AGC300%_1__10133	PD_Raw	126/134N	14.316
20200820_EXPL8_EVO1_ZY_SA_44min_TMT_HEY14_200pg_AGC300%_1__10133	PD_Corrected	126/134N	15.4055
20200820_EXPL8_EVO1_ZY_SA_44min_TMT_HEY14_200pg_AGC300%_1__10133	MQ_Raw	126/134N	15.0154
20200820_EXPL8_EVO1_ZY_SA_44min_TMT_HEY14_200pg_AGC300%_1__10133	MQ_Corrected	126/134N	15.8115
20200820_EXPL8_EVO1_ZY_SA_44min_TMT_HEY14_200pg_AGC300%_1__10135	PD_Raw	126/127N	11.5211
20200820_EXPL8_EVO1_ZY_SA_44min_TMT_HEY14_200pg_AGC300%_1__10135	PD_Corrected	126/127N	12.2329
20200820_EXPL8_EVO1_ZY_SA_44min_TMT_HEY14_200pg_AGC300%_1__10135	MQ_Raw	126/127N	11.8901
20200820_EXPL8_EVO1_ZY_SA_44min_TMT_HEY14_200pg_AGC300%_1__10135	MQ_Corrected	126/127N	11.8731
20200820_EXPL8_EVO1_ZY_SA_44min_TMT_HEY14_200pg_AGC300%_1__10135	PD_Raw	126/128N	11.8551
20200820_EXPL8_EVO1_ZY_SA_44min_TMT_HEY14_200pg_AGC300%_1__10135	PD_Corrected	126/128N	13.845
20200820_EXPL8_EVO1_ZY_SA_44min_TMT_HEY14_200pg_AGC300%_1__10135	MQ_Raw	126/128N	12.2381
20200820_EXPL8_EVO1_ZY_SA_44min_TMT_HEY14_200pg_AGC300%_1__10135	MQ_Corrected	126/128N	13.876
20200820_EXPL8_EVO1_ZY_SA_44min_TMT_HEY14_200pg_AGC300%_1__10135	PD_Raw	126/128C	12.3008
20200820_EXPL8_EVO1_ZY_SA_44min_TMT_HEY14_200pg_AGC300%_1__10135	PD_Corrected	126/128C	14.063
20200820_EXPL8_EVO1_ZY_SA_44min_TMT_HEY14_200pg_AGC300%_1__10135	MQ_Raw	126/128C	12.8598
20200820_EXPL8_EVO1_ZY_SA_44min_TMT_HEY14_200pg_AGC300%_1__10135	MQ_Corrected	126/128C	13.2934
20200820_EXPL8_EVO1_ZY_SA_44min_TMT_HEY14_200pg_AGC300%_1__10135	PD_Raw	126/129N	10.9067
20200820_EXPL8_EVO1_ZY_SA_44min_TMT_HEY14_200pg_AGC300%_1__10135	PD_Corrected	126/129N	12.4028
20200820_EXPL8_EVO1_ZY_SA_44min_TMT_HEY14_200pg_AGC300%_1__10135	MQ_Raw	126/129N	11.2499
20200820_EXPL8_EVO1_ZY_SA_44min_TMT_HEY14_200pg_AGC300%_1__10135	MQ_Corrected	126/129N	12.5084
20200820_EXPL8_EVO1_ZY_SA_44min_TMT_HEY14_200pg_AGC300%_1__10135	PD_Raw	126/129C	9.4023
20200820_EXPL8_EVO1_ZY_SA_44min_TMT_HEY14_200pg_AGC300%_1__10135	PD_Corrected	126/129C	10.3237
20200820_EXPL8_EVO1_ZY_SA_44min_TMT_HEY14_200pg_AGC300%_1__10135	MQ_Raw	126/129C	9.82097
20200820_EXPL8_EVO1_ZY_SA_44min_TMT_HEY14_200pg_AGC300%_1__10135	MQ_Corrected	126/129C	10.5252
20200820_EXPL8_EVO1_ZY_SA_44min_TMT_HEY14_200pg_AGC300%_1__10135	PD_Raw	126/130N	11.7698
20200820_EXPL8_EVO1_ZY_SA_44min_TMT_HEY14_200pg_AGC300%_1__10135	PD_Corrected	126/130N	13.3284
20200820_EXPL8_EVO1_ZY_SA_44min_TMT_HEY14_200pg_AGC300%_1__10135	MQ_Raw	126/130N	12.1759
20200820_EXPL8_EVO1_ZY_SA_44min_TMT_HEY14_200pg_AGC300%_1__10135	MQ_Corrected	126/130N	13.3778
20200820_EXPL8_EVO1_ZY_SA_44min_TMT_HEY14_200pg_AGC300%_1__10135	PD_Raw	126/130C	11.8551
20200820_EXPL8_EVO1_ZY_SA_44min_TMT_HEY14_200pg_AGC300%_1__10135	PD_Corrected	126/130C	13.9531
20200820_EXPL8_EVO1_ZY_SA_44min_TMT_HEY14_200pg_AGC300%_1__10135	MQ_Raw	126/130C	12.4879
20200820_EXPL8_EVO1_ZY_SA_44min_TMT_HEY14_200pg_AGC300%_1__10135	MQ_Corrected	126/130C	14.0714
20200820_EXPL8_EVO1_ZY_SA_44min_TMT_HEY14_200pg_AGC300%_1__10135	PD_Raw	126/131N	15.1481
20200820_EXPL8_EVO1_ZY_SA_44min_TMT_HEY14_200pg_AGC300%_1__10135	PD_Corrected	126/131N	17.86
20200820_EXPL8_EVO1_ZY_SA_44min_TMT_HEY14_200pg_AGC300%_1__10135	MQ_Raw	126/131N	16.1084
20200820_EXPL8_EVO1_ZY_SA_44min_TMT_HEY14_200pg_AGC300%_1__10135	MQ_Corrected	126/131N	18.4654
20200820_EXPL8_EVO1_ZY_SA_44min_TMT_HEY14_200pg_AGC300%_1__10135	PD_Raw	126/131C	14.7387
20200820_EXPL8_EVO1_ZY_SA_44min_TMT_HEY14_200pg_AGC300%_1__10135	PD_Corrected	126/131C	17.86
20200820_EXPL8_EVO1_ZY_SA_44min_TMT_HEY14_200pg_AGC300%_1__10135	MQ_Raw	126/131C	15.4748
20200820_EXPL8_EVO1_ZY_SA_44min_TMT_HEY14_200pg_AGC300%_1__10135	MQ_Corrected	126/131C	17.9198
20200820_EXPL8_EVO1_ZY_SA_44min_TMT_HEY14_200pg_AGC300%_1__10135	PD_Raw	126/132N	10.8344
20200820_EXPL8_EVO1_ZY_SA_44min_TMT_HEY14_200pg_AGC300%_1__10135	PD_Corrected	126/132N	12.3172
20200820_EXPL8_EVO1_ZY_SA_44min_TMT_HEY14_200pg_AGC300%_1__10135	MQ_Raw	126/132N	11.1642
20200820_EXPL8_EVO1_ZY_SA_44min_TMT_HEY14_200pg_AGC300%_1__10135	MQ_Corrected	126/132N	12.3099
20200820_EXPL8_EVO1_ZY_SA_44min_TMT_HEY14_200pg_AGC300%_1__10135	PD_Raw	126/132C	10.7632
20200820_EXPL8_EVO1_ZY_SA_44min_TMT_HEY14_200pg_AGC300%_1__10135	PD_Corrected	126/132C	12.3172
20200820_EXPL8_EVO1_ZY_SA_44min_TMT_HEY14_200pg_AGC300%_1__10135	MQ_Raw	126/132C	11.2477
20200820_EXPL8_EVO1_ZY_SA_44min_TMT_HEY14_200pg_AGC300%_1__10135	MQ_Corrected	126/132C	12.4126
20200820_EXPL8_EVO1_ZY_SA_44min_TMT_HEY14_200pg_AGC300%_1__10135	PD_Raw	126/133N	10.4204
20200820_EXPL8_EVO1_ZY_SA_44min_TMT_HEY14_200pg_AGC300%_1__10135	PD_Corrected	126/133N	11.9866
20200820_EXPL8_EVO1_ZY_SA_44min_TMT_HEY14_200pg_AGC300%_1__10135	MQ_Raw	126/133N	10.7255
20200820_EXPL8_EVO1_ZY_SA_44min_TMT_HEY14_200pg_AGC300%_1__10135	MQ_Corrected	126/133N	12.0004
20200820_EXPL8_EVO1_ZY_SA_44min_TMT_HEY14_200pg_AGC300%_1__10135	PD_Raw	126/133C	11.1293
20200820_EXPL8_EVO1_ZY_SA_44min_TMT_HEY14_200pg_AGC300%_1__10135	PD_Corrected	126/133C	11.9866
20200820_EXPL8_EVO1_ZY_SA_44min_TMT_HEY14_200pg_AGC300%_1__10135	MQ_Raw	126/133C	11.56
20200820_EXPL8_EVO1_ZY_SA_44min_TMT_HEY14_200pg_AGC300%_1__10135	MQ_Corrected	126/133C	12.0599
20200820_EXPL8_EVO1_ZY_SA_44min_TMT_HEY14_200pg_AGC300%_1__10135	PD_Raw	126/134N	10.6234
20200820_EXPL8_EVO1_ZY_SA_44min_TMT_HEY14_200pg_AGC300%_1__10135	PD_Corrected	126/134N	11.5226
20200820_EXPL8_EVO1_ZY_SA_44min_TMT_HEY14_200pg_AGC300%_1__10135	MQ_Raw	126/134N	11.133
20200820_EXPL8_EVO1_ZY_SA_44min_TMT_HEY14_200pg_AGC300%_1__10135	MQ_Corrected	126/134N	11.6532
20200820_EXPL8_EVO1_ZY_SA_44min_TMT_HEY14_200pg_AGC300%_1__10138	PD_Raw	126/127N	12.7322
20200820_EXPL8_EVO1_ZY_SA_44min_TMT_HEY14_200pg_AGC300%_1__10138	PD_Corrected	126/127N	13.1986
20200820_EXPL8_EVO1_ZY_SA_44min_TMT_HEY14_200pg_AGC300%_1__10138	MQ_Raw	126/127N	13.2864
20200820_EXPL8_EVO1_ZY_SA_44min_TMT_HEY14_200pg_AGC300%_1__10138	MQ_Corrected	126/127N	13.2913
20200820_EXPL8_EVO1_ZY_SA_44min_TMT_HEY14_200pg_AGC300%_1__10138	PD_Raw	126/128N	10.4923
20200820_EXPL8_EVO1_ZY_SA_44min_TMT_HEY14_200pg_AGC300%_1__10138	PD_Corrected	126/128N	11.5411
20200820_EXPL8_EVO1_ZY_SA_44min_TMT_HEY14_200pg_AGC300%_1__10138	MQ_Raw	126/128N	10.8873
20200820_EXPL8_EVO1_ZY_SA_44min_TMT_HEY14_200pg_AGC300%_1__10138	MQ_Corrected	126/128N	12.0302
20200820_EXPL8_EVO1_ZY_SA_44min_TMT_HEY14_200pg_AGC300%_1__10138	PD_Raw	126/128C	10.8264
20200820_EXPL8_EVO1_ZY_SA_44min_TMT_HEY14_200pg_AGC300%_1__10138	PD_Corrected	126/128C	11.9678
20200820_EXPL8_EVO1_ZY_SA_44min_TMT_HEY14_200pg_AGC300%_1__10138	MQ_Raw	126/128C	11.3025
20200820_EXPL8_EVO1_ZY_SA_44min_TMT_HEY14_200pg_AGC300%_1__10138	MQ_Corrected	126/128C	12.3967
20200820_EXPL8_EVO1_ZY_SA_44min_TMT_HEY14_200pg_AGC300%_1__10138	PD_Raw	126/129N	10.6069
20200820_EXPL8_EVO1_ZY_SA_44min_TMT_HEY14_200pg_AGC300%_1__10138	PD_Corrected	126/129N	11.8724
20200820_EXPL8_EVO1_ZY_SA_44min_TMT_HEY14_200pg_AGC300%_1__10138	MQ_Raw	126/129N	10.9179
20200820_EXPL8_EVO1_ZY_SA_44min_TMT_HEY14_200pg_AGC300%_1__10138	MQ_Corrected	126/129N	12.2554
20200820_EXPL8_EVO1_ZY_SA_44min_TMT_HEY14_200pg_AGC300%_1__10138	PD_Raw	126/129C	10.9661
20200820_EXPL8_EVO1_ZY_SA_44min_TMT_HEY14_200pg_AGC300%_1__10138	PD_Corrected	126/129C	12.1238
20200820_EXPL8_EVO1_ZY_SA_44min_TMT_HEY14_200pg_AGC300%_1__10138	MQ_Raw	126/129C	11.4526
20200820_EXPL8_EVO1_ZY_SA_44min_TMT_HEY14_200pg_AGC300%_1__10138	MQ_Corrected	126/129C	12.5742
20200820_EXPL8_EVO1_ZY_SA_44min_TMT_HEY14_200pg_AGC300%_1__10138	PD_Raw	126/130N	10.8437
20200820_EXPL8_EVO1_ZY_SA_44min_TMT_HEY14_200pg_AGC300%_1__10138	PD_Corrected	126/130N	11.9295
20200820_EXPL8_EVO1_ZY_SA_44min_TMT_HEY14_200pg_AGC300%_1__10138	MQ_Raw	126/130N	11.1702
20200820_EXPL8_EVO1_ZY_SA_44min_TMT_HEY14_200pg_AGC300%_1__10138	MQ_Corrected	126/130N	12.2538
20200820_EXPL8_EVO1_ZY_SA_44min_TMT_HEY14_200pg_AGC300%_1__10138	PD_Raw	126/130C	10.396
20200820_EXPL8_EVO1_ZY_SA_44min_TMT_HEY14_200pg_AGC300%_1__10138	PD_Corrected	126/130C	11.5411
20200820_EXPL8_EVO1_ZY_SA_44min_TMT_HEY14_200pg_AGC300%_1__10138	MQ_Raw	126/130C	10.6287
20200820_EXPL8_EVO1_ZY_SA_44min_TMT_HEY14_200pg_AGC300%_1__10138	MQ_Corrected	126/130C	11.6934
20200820_EXPL8_EVO1_ZY_SA_44min_TMT_HEY14_200pg_AGC300%_1__10138	PD_Raw	126/131N	12.5212
20200820_EXPL8_EVO1_ZY_SA_44min_TMT_HEY14_200pg_AGC300%_1__10138	PD_Corrected	126/131N	13.9401
20200820_EXPL8_EVO1_ZY_SA_44min_TMT_HEY14_200pg_AGC300%_1__10138	MQ_Raw	126/131N	12.9823
20200820_EXPL8_EVO1_ZY_SA_44min_TMT_HEY14_200pg_AGC300%_1__10138	MQ_Corrected	126/131N	14.5371
20200820_EXPL8_EVO1_ZY_SA_44min_TMT_HEY14_200pg_AGC300%_1__10138	PD_Raw	126/131C	12.8526
20200820_EXPL8_EVO1_ZY_SA_44min_TMT_HEY14_200pg_AGC300%_1__10138	PD_Corrected	126/131C	14.7115
20200820_EXPL8_EVO1_ZY_SA_44min_TMT_HEY14_200pg_AGC300%_1__10138	MQ_Raw	126/131C	13.3222
20200820_EXPL8_EVO1_ZY_SA_44min_TMT_HEY14_200pg_AGC300%_1__10138	MQ_Corrected	126/131C	15.1311
20200820_EXPL8_EVO1_ZY_SA_44min_TMT_HEY14_200pg_AGC300%_1__10138	PD_Raw	126/132N	11.7427
20200820_EXPL8_EVO1_ZY_SA_44min_TMT_HEY14_200pg_AGC300%_1__10138	PD_Corrected	126/132N	13.0826
20200820_EXPL8_EVO1_ZY_SA_44min_TMT_HEY14_200pg_AGC300%_1__10138	MQ_Raw	126/132N	12.1103
20200820_EXPL8_EVO1_ZY_SA_44min_TMT_HEY14_200pg_AGC300%_1__10138	MQ_Corrected	126/132N	13.5205
20200820_EXPL8_EVO1_ZY_SA_44min_TMT_HEY14_200pg_AGC300%_1__10138	PD_Raw	126/132C	12.8769
20200820_EXPL8_EVO1_ZY_SA_44min_TMT_HEY14_200pg_AGC300%_1__10138	PD_Corrected	126/132C	14.4544
20200820_EXPL8_EVO1_ZY_SA_44min_TMT_HEY14_200pg_AGC300%_1__10138	MQ_Raw	126/132C	13.3087
20200820_EXPL8_EVO1_ZY_SA_44min_TMT_HEY14_200pg_AGC300%_1__10138	MQ_Corrected	126/132C	14.8024
20200820_EXPL8_EVO1_ZY_SA_44min_TMT_HEY14_200pg_AGC300%_1__10138	PD_Raw	126/133N	11.0553
20200820_EXPL8_EVO1_ZY_SA_44min_TMT_HEY14_200pg_AGC300%_1__10138	PD_Corrected	126/133N	12.3449
20200820_EXPL8_EVO1_ZY_SA_44min_TMT_HEY14_200pg_AGC300%_1__10138	MQ_Raw	126/133N	11.3881
20200820_EXPL8_EVO1_ZY_SA_44min_TMT_HEY14_200pg_AGC300%_1__10138	MQ_Corrected	126/133N	12.7407
20200820_EXPL8_EVO1_ZY_SA_44min_TMT_HEY14_200pg_AGC300%_1__10138	PD_Raw	126/133C	13.3053
20200820_EXPL8_EVO1_ZY_SA_44min_TMT_HEY14_200pg_AGC300%_1__10138	PD_Corrected	126/133C	13.8881
20200820_EXPL8_EVO1_ZY_SA_44min_TMT_HEY14_200pg_AGC300%_1__10138	MQ_Raw	126/133C	13.949
20200820_EXPL8_EVO1_ZY_SA_44min_TMT_HEY14_200pg_AGC300%_1__10138	MQ_Corrected	126/133C	14.5474
20200820_EXPL8_EVO1_ZY_SA_44min_TMT_HEY14_200pg_AGC300%_1__10138	PD_Raw	126/134N	11.0553
20200820_EXPL8_EVO1_ZY_SA_44min_TMT_HEY14_200pg_AGC300%_1__10138	PD_Corrected	126/134N	11.6131
20200820_EXPL8_EVO1_ZY_SA_44min_TMT_HEY14_200pg_AGC300%_1__10138	MQ_Raw	126/134N	11.4717
20200820_EXPL8_EVO1_ZY_SA_44min_TMT_HEY14_200pg_AGC300%_1__10138	MQ_Corrected	126/134N	11.9936
20200820_EXPL8_EVO1_ZY_SA_44min_TMT_HEY14_200pg_AGC300%_1__10139	PD_Raw	126/127N	12.6798
20200820_EXPL8_EVO1_ZY_SA_44min_TMT_HEY14_200pg_AGC300%_1__10139	PD_Corrected	126/127N	13.3121
20200820_EXPL8_EVO1_ZY_SA_44min_TMT_HEY14_200pg_AGC300%_1__10139	MQ_Raw	126/127N	13.366
20200820_EXPL8_EVO1_ZY_SA_44min_TMT_HEY14_200pg_AGC300%_1__10139	MQ_Corrected	126/127N	13.3617
20200820_EXPL8_EVO1_ZY_SA_44min_TMT_HEY14_200pg_AGC300%_1__10139	PD_Raw	126/128N	11.3642
20200820_EXPL8_EVO1_ZY_SA_44min_TMT_HEY14_200pg_AGC300%_1__10139	PD_Corrected	126/128N	12.7111
20200820_EXPL8_EVO1_ZY_SA_44min_TMT_HEY14_200pg_AGC300%_1__10139	MQ_Raw	126/128N	12.0305
20200820_EXPL8_EVO1_ZY_SA_44min_TMT_HEY14_200pg_AGC300%_1__10139	MQ_Corrected	126/128N	13.3958
20200820_EXPL8_EVO1_ZY_SA_44min_TMT_HEY14_200pg_AGC300%_1__10139	PD_Raw	126/128C	12.7742
20200820_EXPL8_EVO1_ZY_SA_44min_TMT_HEY14_200pg_AGC300%_1__10139	PD_Corrected	126/128C	14.0775
20200820_EXPL8_EVO1_ZY_SA_44min_TMT_HEY14_200pg_AGC300%_1__10139	MQ_Raw	126/128C	13.5328
20200820_EXPL8_EVO1_ZY_SA_44min_TMT_HEY14_200pg_AGC300%_1__10139	MQ_Corrected	126/128C	14.4327
20200820_EXPL8_EVO1_ZY_SA_44min_TMT_HEY14_200pg_AGC300%_1__10139	PD_Raw	126/129N	12.4951
20200820_EXPL8_EVO1_ZY_SA_44min_TMT_HEY14_200pg_AGC300%_1__10139	PD_Corrected	126/129N	14.1482
20200820_EXPL8_EVO1_ZY_SA_44min_TMT_HEY14_200pg_AGC300%_1__10139	MQ_Raw	126/129N	13.0803
20200820_EXPL8_EVO1_ZY_SA_44min_TMT_HEY14_200pg_AGC300%_1__10139	MQ_Corrected	126/129N	14.7902
20200820_EXPL8_EVO1_ZY_SA_44min_TMT_HEY14_200pg_AGC300%_1__10139	PD_Raw	126/129C	13.4062
20200820_EXPL8_EVO1_ZY_SA_44min_TMT_HEY14_200pg_AGC300%_1__10139	PD_Corrected	126/129C	14.9761
20200820_EXPL8_EVO1_ZY_SA_44min_TMT_HEY14_200pg_AGC300%_1__10139	MQ_Raw	126/129C	14.2745
20200820_EXPL8_EVO1_ZY_SA_44min_TMT_HEY14_200pg_AGC300%_1__10139	MQ_Corrected	126/129C	15.7362
20200820_EXPL8_EVO1_ZY_SA_44min_TMT_HEY14_200pg_AGC300%_1__10139	PD_Raw	126/130N	12.9673
20200820_EXPL8_EVO1_ZY_SA_44min_TMT_HEY14_200pg_AGC300%_1__10139	PD_Corrected	126/130N	14.4385
20200820_EXPL8_EVO1_ZY_SA_44min_TMT_HEY14_200pg_AGC300%_1__10139	MQ_Raw	126/130N	13.3683
20200820_EXPL8_EVO1_ZY_SA_44min_TMT_HEY14_200pg_AGC300%_1__10139	MQ_Corrected	126/130N	14.744
20200820_EXPL8_EVO1_ZY_SA_44min_TMT_HEY14_200pg_AGC300%_1__10139	PD_Raw	126/130C	12.5868
20200820_EXPL8_EVO1_ZY_SA_44min_TMT_HEY14_200pg_AGC300%_1__10139	PD_Corrected	126/130C	14.2197
20200820_EXPL8_EVO1_ZY_SA_44min_TMT_HEY14_200pg_AGC300%_1__10139	MQ_Raw	126/130C	13.1509
20200820_EXPL8_EVO1_ZY_SA_44min_TMT_HEY14_200pg_AGC300%_1__10139	MQ_Corrected	126/130C	14.5481
20200820_EXPL8_EVO1_ZY_SA_44min_TMT_HEY14_200pg_AGC300%_1__10139	PD_Raw	126/131N	12.5561
20200820_EXPL8_EVO1_ZY_SA_44min_TMT_HEY14_200pg_AGC300%_1__10139	PD_Corrected	126/131N	13.8695
20200820_EXPL8_EVO1_ZY_SA_44min_TMT_HEY14_200pg_AGC300%_1__10139	MQ_Raw	126/131N	13.1177
20200820_EXPL8_EVO1_ZY_SA_44min_TMT_HEY14_200pg_AGC300%_1__10139	MQ_Corrected	126/131N	14.4715
20200820_EXPL8_EVO1_ZY_SA_44min_TMT_HEY14_200pg_AGC300%_1__10139	PD_Raw	126/131C	13.4764
20200820_EXPL8_EVO1_ZY_SA_44min_TMT_HEY14_200pg_AGC300%_1__10139	PD_Corrected	126/131C	15.3433
20200820_EXPL8_EVO1_ZY_SA_44min_TMT_HEY14_200pg_AGC300%_1__10139	MQ_Raw	126/131C	14.0535
20200820_EXPL8_EVO1_ZY_SA_44min_TMT_HEY14_200pg_AGC300%_1__10139	MQ_Corrected	126/131C	15.7333
20200820_EXPL8_EVO1_ZY_SA_44min_TMT_HEY14_200pg_AGC300%_1__10139	PD_Raw	126/132N	13.2
20200820_EXPL8_EVO1_ZY_SA_44min_TMT_HEY14_200pg_AGC300%_1__10139	PD_Corrected	126/132N	14.8968
20200820_EXPL8_EVO1_ZY_SA_44min_TMT_HEY14_200pg_AGC300%_1__10139	MQ_Raw	126/132N	13.56
20200820_EXPL8_EVO1_ZY_SA_44min_TMT_HEY14_200pg_AGC300%_1__10139	MQ_Corrected	126/132N	15.1723
20200820_EXPL8_EVO1_ZY_SA_44min_TMT_HEY14_200pg_AGC300%_1__10139	PD_Raw	126/132C	14.6667
20200820_EXPL8_EVO1_ZY_SA_44min_TMT_HEY14_200pg_AGC300%_1__10139	PD_Corrected	126/132C	16.5618
20200820_EXPL8_EVO1_ZY_SA_44min_TMT_HEY14_200pg_AGC300%_1__10139	MQ_Raw	126/132C	15.2881
20200820_EXPL8_EVO1_ZY_SA_44min_TMT_HEY14_200pg_AGC300%_1__10139	MQ_Corrected	126/132C	16.9601
20200820_EXPL8_EVO1_ZY_SA_44min_TMT_HEY14_200pg_AGC300%_1__10139	PD_Raw	126/133N	13.4062
20200820_EXPL8_EVO1_ZY_SA_44min_TMT_HEY14_200pg_AGC300%_1__10139	PD_Corrected	126/133N	15.1779
20200820_EXPL8_EVO1_ZY_SA_44min_TMT_HEY14_200pg_AGC300%_1__10139	MQ_Raw	126/133N	13.8762
20200820_EXPL8_EVO1_ZY_SA_44min_TMT_HEY14_200pg_AGC300%_1__10139	MQ_Corrected	126/133N	15.6286
20200820_EXPL8_EVO1_ZY_SA_44min_TMT_HEY14_200pg_AGC300%_1__10139	PD_Raw	126/133C	17.5102
20200820_EXPL8_EVO1_ZY_SA_44min_TMT_HEY14_200pg_AGC300%_1__10139	PD_Corrected	126/133C	18.5842
20200820_EXPL8_EVO1_ZY_SA_44min_TMT_HEY14_200pg_AGC300%_1__10139	MQ_Raw	126/133C	18.3804
20200820_EXPL8_EVO1_ZY_SA_44min_TMT_HEY14_200pg_AGC300%_1__10139	MQ_Corrected	126/133C	19.2271
20200820_EXPL8_EVO1_ZY_SA_44min_TMT_HEY14_200pg_AGC300%_1__10139	PD_Raw	126/134N	12.806
20200820_EXPL8_EVO1_ZY_SA_44min_TMT_HEY14_200pg_AGC300%_1__10139	PD_Corrected	126/134N	13.5687
20200820_EXPL8_EVO1_ZY_SA_44min_TMT_HEY14_200pg_AGC300%_1__10139	MQ_Raw	126/134N	13.1401
20200820_EXPL8_EVO1_ZY_SA_44min_TMT_HEY14_200pg_AGC300%_1__10139	MQ_Corrected	126/134N	13.7255
20200820_EXPL8_EVO1_ZY_SA_44min_TMT_HEY14_200pg_AGC300%_1__10213	PD_Raw	126/127N	11.4093
20200820_EXPL8_EVO1_ZY_SA_44min_TMT_HEY14_200pg_AGC300%_1__10213	PD_Corrected	126/127N	11.7483
20200820_EXPL8_EVO1_ZY_SA_44min_TMT_HEY14_200pg_AGC300%_1__10213	MQ_Raw	126/127N	11.8187
20200820_EXPL8_EVO1_ZY_SA_44min_TMT_HEY14_200pg_AGC300%_1__10213	MQ_Corrected	126/127N	11.8117
20200820_EXPL8_EVO1_ZY_SA_44min_TMT_HEY14_200pg_AGC300%_1__10213	PD_Raw	126/128N	10.1518
20200820_EXPL8_EVO1_ZY_SA_44min_TMT_HEY14_200pg_AGC300%_1__10213	PD_Corrected	126/128N	11.2723
20200820_EXPL8_EVO1_ZY_SA_44min_TMT_HEY14_200pg_AGC300%_1__10213	MQ_Raw	126/128N	10.6218
20200820_EXPL8_EVO1_ZY_SA_44min_TMT_HEY14_200pg_AGC300%_1__10213	MQ_Corrected	126/128N	11.8433
20200820_EXPL8_EVO1_ZY_SA_44min_TMT_HEY14_200pg_AGC300%_1__10213	PD_Raw	126/128C	10.25
20200820_EXPL8_EVO1_ZY_SA_44min_TMT_HEY14_200pg_AGC300%_1__10213	PD_Corrected	126/128C	11.2906
20200820_EXPL8_EVO1_ZY_SA_44min_TMT_HEY14_200pg_AGC300%_1__10213	MQ_Raw	126/128C	10.6866
20200820_EXPL8_EVO1_ZY_SA_44min_TMT_HEY14_200pg_AGC300%_1__10213	MQ_Corrected	126/128C	11.6158
20200820_EXPL8_EVO1_ZY_SA_44min_TMT_HEY14_200pg_AGC300%_1__10213	PD_Raw	126/129N	9.77692
20200820_EXPL8_EVO1_ZY_SA_44min_TMT_HEY14_200pg_AGC300%_1__10213	PD_Corrected	126/129N	10.8502
20200820_EXPL8_EVO1_ZY_SA_44min_TMT_HEY14_200pg_AGC300%_1__10213	MQ_Raw	126/129N	10.2493
20200820_EXPL8_EVO1_ZY_SA_44min_TMT_HEY14_200pg_AGC300%_1__10213	MQ_Corrected	126/129N	11.4149
20200820_EXPL8_EVO1_ZY_SA_44min_TMT_HEY14_200pg_AGC300%_1__10213	PD_Raw	126/129C	10.25
20200820_EXPL8_EVO1_ZY_SA_44min_TMT_HEY14_200pg_AGC300%_1__10213	PD_Corrected	126/129C	11.2177
20200820_EXPL8_EVO1_ZY_SA_44min_TMT_HEY14_200pg_AGC300%_1__10213	MQ_Raw	126/129C	10.7508
20200820_EXPL8_EVO1_ZY_SA_44min_TMT_HEY14_200pg_AGC300%_1__10213	MQ_Corrected	126/129C	11.745
20200820_EXPL8_EVO1_ZY_SA_44min_TMT_HEY14_200pg_AGC300%_1__10213	PD_Raw	126/130N	11.5756
20200820_EXPL8_EVO1_ZY_SA_44min_TMT_HEY14_200pg_AGC300%_1__10213	PD_Corrected	126/130N	12.8796
20200820_EXPL8_EVO1_ZY_SA_44min_TMT_HEY14_200pg_AGC300%_1__10213	MQ_Raw	126/130N	12.1629
20200820_EXPL8_EVO1_ZY_SA_44min_TMT_HEY14_200pg_AGC300%_1__10213	MQ_Corrected	126/130N	13.5833
20200820_EXPL8_EVO1_ZY_SA_44min_TMT_HEY14_200pg_AGC300%_1__10213	PD_Raw	126/130C	11.0522
20200820_EXPL8_EVO1_ZY_SA_44min_TMT_HEY14_200pg_AGC300%_1__10213	PD_Corrected	126/130C	12.5315
20200820_EXPL8_EVO1_ZY_SA_44min_TMT_HEY14_200pg_AGC300%_1__10213	MQ_Raw	126/130C	11.5132
20200820_EXPL8_EVO1_ZY_SA_44min_TMT_HEY14_200pg_AGC300%_1__10213	MQ_Corrected	126/130C	12.8727
20200820_EXPL8_EVO1_ZY_SA_44min_TMT_HEY14_200pg_AGC300%_1__10213	PD_Raw	126/131N	11.3078
20200820_EXPL8_EVO1_ZY_SA_44min_TMT_HEY14_200pg_AGC300%_1__10213	PD_Corrected	126/131N	12.4642
20200820_EXPL8_EVO1_ZY_SA_44min_TMT_HEY14_200pg_AGC300%_1__10213	MQ_Raw	126/131N	11.7862
20200820_EXPL8_EVO1_ZY_SA_44min_TMT_HEY14_200pg_AGC300%_1__10213	MQ_Corrected	126/131N	13.0754
20200820_EXPL8_EVO1_ZY_SA_44min_TMT_HEY14_200pg_AGC300%_1__10213	PD_Raw	126/131C	11.4299
20200820_EXPL8_EVO1_ZY_SA_44min_TMT_HEY14_200pg_AGC300%_1__10213	PD_Corrected	126/131C	12.8796
20200820_EXPL8_EVO1_ZY_SA_44min_TMT_HEY14_200pg_AGC300%_1__10213	MQ_Raw	126/131C	11.9825
20200820_EXPL8_EVO1_ZY_SA_44min_TMT_HEY14_200pg_AGC300%_1__10213	MQ_Corrected	126/131C	13.3929
20200820_EXPL8_EVO1_ZY_SA_44min_TMT_HEY14_200pg_AGC300%_1__10213	PD_Raw	126/132N	9.47094
20200820_EXPL8_EVO1_ZY_SA_44min_TMT_HEY14_200pg_AGC300%_1__10213	PD_Corrected	126/132N	10.4273
20200820_EXPL8_EVO1_ZY_SA_44min_TMT_HEY14_200pg_AGC300%_1__10213	MQ_Raw	126/132N	10.0063
20200820_EXPL8_EVO1_ZY_SA_44min_TMT_HEY14_200pg_AGC300%_1__10213	MQ_Corrected	126/132N	11.0667
20200820_EXPL8_EVO1_ZY_SA_44min_TMT_HEY14_200pg_AGC300%_1__10213	PD_Raw	126/132C	12.5345
20200820_EXPL8_EVO1_ZY_SA_44min_TMT_HEY14_200pg_AGC300%_1__10213	PD_Corrected	126/132C	14.0789
20200820_EXPL8_EVO1_ZY_SA_44min_TMT_HEY14_200pg_AGC300%_1__10213	MQ_Raw	126/132C	13.083
20200820_EXPL8_EVO1_ZY_SA_44min_TMT_HEY14_200pg_AGC300%_1__10213	MQ_Corrected	126/132C	14.5719
20200820_EXPL8_EVO1_ZY_SA_44min_TMT_HEY14_200pg_AGC300%_1__10213	PD_Raw	126/133N	10.1843
20200820_EXPL8_EVO1_ZY_SA_44min_TMT_HEY14_200pg_AGC300%_1__10213	PD_Corrected	126/133N	11.3089
20200820_EXPL8_EVO1_ZY_SA_44min_TMT_HEY14_200pg_AGC300%_1__10213	MQ_Raw	126/133N	10.6572
20200820_EXPL8_EVO1_ZY_SA_44min_TMT_HEY14_200pg_AGC300%_1__10213	MQ_Corrected	126/133N	11.8483
20200820_EXPL8_EVO1_ZY_SA_44min_TMT_HEY14_200pg_AGC300%_1__10213	PD_Raw	126/133C	13.6667
20200820_EXPL8_EVO1_ZY_SA_44min_TMT_HEY14_200pg_AGC300%_1__10213	PD_Corrected	126/133C	14.252
20200820_EXPL8_EVO1_ZY_SA_44min_TMT_HEY14_200pg_AGC300%_1__10213	MQ_Raw	126/133C	14.3257
20200820_EXPL8_EVO1_ZY_SA_44min_TMT_HEY14_200pg_AGC300%_1__10213	MQ_Corrected	126/133C	14.9531
20200820_EXPL8_EVO1_ZY_SA_44min_TMT_HEY14_200pg_AGC300%_1__10213	PD_Raw	126/134N	13.0225
20200820_EXPL8_EVO1_ZY_SA_44min_TMT_HEY14_200pg_AGC300%_1__10213	PD_Corrected	126/134N	13.7451
20200820_EXPL8_EVO1_ZY_SA_44min_TMT_HEY14_200pg_AGC300%_1__10213	MQ_Raw	126/134N	13.5803
20200820_EXPL8_EVO1_ZY_SA_44min_TMT_HEY14_200pg_AGC300%_1__10213	MQ_Corrected	126/134N	14.2715
20200820_EXPL8_EVO1_ZY_SA_44min_TMT_HEY14_200pg_AGC300%_1__10313	PD_Raw	126/127N	10.1345
20200820_EXPL8_EVO1_ZY_SA_44min_TMT_HEY14_200pg_AGC300%_1__10313	PD_Corrected	126/127N	10.3689
20200820_EXPL8_EVO1_ZY_SA_44min_TMT_HEY14_200pg_AGC300%_1__10313	MQ_Raw	126/127N	10.6185
20200820_EXPL8_EVO1_ZY_SA_44min_TMT_HEY14_200pg_AGC300%_1__10313	MQ_Corrected	126/127N	10.6056
20200820_EXPL8_EVO1_ZY_SA_44min_TMT_HEY14_200pg_AGC300%_1__10313	PD_Raw	126/128N	9.62778
20200820_EXPL8_EVO1_ZY_SA_44min_TMT_HEY14_200pg_AGC300%_1__10313	PD_Corrected	126/128N	10.7812
20200820_EXPL8_EVO1_ZY_SA_44min_TMT_HEY14_200pg_AGC300%_1__10313	MQ_Raw	126/128N	10.1616
20200820_EXPL8_EVO1_ZY_SA_44min_TMT_HEY14_200pg_AGC300%_1__10313	MQ_Corrected	126/128N	11.4461
20200820_EXPL8_EVO1_ZY_SA_44min_TMT_HEY14_200pg_AGC300%_1__10313	PD_Raw	126/128C	10.2544
20200820_EXPL8_EVO1_ZY_SA_44min_TMT_HEY14_200pg_AGC300%_1__10313	PD_Corrected	126/128C	11.2611
20200820_EXPL8_EVO1_ZY_SA_44min_TMT_HEY14_200pg_AGC300%_1__10313	MQ_Raw	126/128C	10.8571
20200820_EXPL8_EVO1_ZY_SA_44min_TMT_HEY14_200pg_AGC300%_1__10313	MQ_Corrected	126/128C	11.7242
20200820_EXPL8_EVO1_ZY_SA_44min_TMT_HEY14_200pg_AGC300%_1__10313	PD_Raw	126/129N	8.1171
20200820_EXPL8_EVO1_ZY_SA_44min_TMT_HEY14_200pg_AGC300%_1__10313	PD_Corrected	126/129N	8.88759
20200820_EXPL8_EVO1_ZY_SA_44min_TMT_HEY14_200pg_AGC300%_1__10313	MQ_Raw	126/129N	8.47789
20200820_EXPL8_EVO1_ZY_SA_44min_TMT_HEY14_200pg_AGC300%_1__10313	MQ_Corrected	126/129N	9.34598
20200820_EXPL8_EVO1_ZY_SA_44min_TMT_HEY14_200pg_AGC300%_1__10313	PD_Raw	126/129C	10.5671
20200820_EXPL8_EVO1_ZY_SA_44min_TMT_HEY14_200pg_AGC300%_1__10313	PD_Corrected	126/129C	11.6411
20200820_EXPL8_EVO1_ZY_SA_44min_TMT_HEY14_200pg_AGC300%_1__10313	MQ_Raw	126/129C	11.1047
20200820_EXPL8_EVO1_ZY_SA_44min_TMT_HEY14_200pg_AGC300%_1__10313	MQ_Corrected	126/129C	12.1775
20200820_EXPL8_EVO1_ZY_SA_44min_TMT_HEY14_200pg_AGC300%_1__10313	PD_Raw	126/130N	9.21809
20200820_EXPL8_EVO1_ZY_SA_44min_TMT_HEY14_200pg_AGC300%_1__10313	PD_Corrected	126/130N	10.2016
20200820_EXPL8_EVO1_ZY_SA_44min_TMT_HEY14_200pg_AGC300%_1__10313	MQ_Raw	126/130N	9.5572
20200820_EXPL8_EVO1_ZY_SA_44min_TMT_HEY14_200pg_AGC300%_1__10313	MQ_Corrected	126/130N	10.5599
20200820_EXPL8_EVO1_ZY_SA_44min_TMT_HEY14_200pg_AGC300%_1__10313	PD_Raw	126/130C	10.5994
20200820_EXPL8_EVO1_ZY_SA_44min_TMT_HEY14_200pg_AGC300%_1__10313	PD_Corrected	126/130C	11.8224
20200820_EXPL8_EVO1_ZY_SA_44min_TMT_HEY14_200pg_AGC300%_1__10313	MQ_Raw	126/130C	11.0899
20200820_EXPL8_EVO1_ZY_SA_44min_TMT_HEY14_200pg_AGC300%_1__10313	MQ_Corrected	126/130C	12.2319
20200820_EXPL8_EVO1_ZY_SA_44min_TMT_HEY14_200pg_AGC300%_1__10313	PD_Raw	126/131N	11.1447
20200820_EXPL8_EVO1_ZY_SA_44min_TMT_HEY14_200pg_AGC300%_1__10313	PD_Corrected	126/131N	12.3616
20200820_EXPL8_EVO1_ZY_SA_44min_TMT_HEY14_200pg_AGC300%_1__10313	MQ_Raw	126/131N	11.623
20200820_EXPL8_EVO1_ZY_SA_44min_TMT_HEY14_200pg_AGC300%_1__10313	MQ_Corrected	126/131N	12.9605
20200820_EXPL8_EVO1_ZY_SA_44min_TMT_HEY14_200pg_AGC300%_1__10313	PD_Raw	126/131C	14.2634
20200820_EXPL8_EVO1_ZY_SA_44min_TMT_HEY14_200pg_AGC300%_1__10313	PD_Corrected	126/131C	16.4286
20200820_EXPL8_EVO1_ZY_SA_44min_TMT_HEY14_200pg_AGC300%_1__10313	MQ_Raw	126/131C	14.8489
20200820_EXPL8_EVO1_ZY_SA_44min_TMT_HEY14_200pg_AGC300%_1__10313	MQ_Corrected	126/131C	16.9532
20200820_EXPL8_EVO1_ZY_SA_44min_TMT_HEY14_200pg_AGC300%_1__10313	PD_Raw	126/132N	13.1787
20200820_EXPL8_EVO1_ZY_SA_44min_TMT_HEY14_200pg_AGC300%_1__10313	PD_Corrected	126/132N	15
20200820_EXPL8_EVO1_ZY_SA_44min_TMT_HEY14_200pg_AGC300%_1__10313	MQ_Raw	126/132N	13.7352
20200820_EXPL8_EVO1_ZY_SA_44min_TMT_HEY14_200pg_AGC300%_1__10313	MQ_Corrected	126/132N	15.6351
20200820_EXPL8_EVO1_ZY_SA_44min_TMT_HEY14_200pg_AGC300%_1__10313	PD_Raw	126/132C	13.9197
20200820_EXPL8_EVO1_ZY_SA_44min_TMT_HEY14_200pg_AGC300%_1__10313	PD_Corrected	126/132C	15.6818
20200820_EXPL8_EVO1_ZY_SA_44min_TMT_HEY14_200pg_AGC300%_1__10313	MQ_Raw	126/132C	14.7952
20200820_EXPL8_EVO1_ZY_SA_44min_TMT_HEY14_200pg_AGC300%_1__10313	MQ_Corrected	126/132C	16.5319
20200820_EXPL8_EVO1_ZY_SA_44min_TMT_HEY14_200pg_AGC300%_1__10313	PD_Raw	126/133N	10.7307
20200820_EXPL8_EVO1_ZY_SA_44min_TMT_HEY14_200pg_AGC300%_1__10313	PD_Corrected	126/133N	12.0095
20200820_EXPL8_EVO1_ZY_SA_44min_TMT_HEY14_200pg_AGC300%_1__10313	MQ_Raw	126/133N	11.271
20200820_EXPL8_EVO1_ZY_SA_44min_TMT_HEY14_200pg_AGC300%_1__10313	MQ_Corrected	126/133N	12.634
20200820_EXPL8_EVO1_ZY_SA_44min_TMT_HEY14_200pg_AGC300%_1__10313	PD_Raw	126/133C	13.5922
20200820_EXPL8_EVO1_ZY_SA_44min_TMT_HEY14_200pg_AGC300%_1__10313	PD_Corrected	126/133C	14.1604
20200820_EXPL8_EVO1_ZY_SA_44min_TMT_HEY14_200pg_AGC300%_1__10313	MQ_Raw	126/133C	14.1552
20200820_EXPL8_EVO1_ZY_SA_44min_TMT_HEY14_200pg_AGC300%_1__10313	MQ_Corrected	126/133C	14.7397
20200820_EXPL8_EVO1_ZY_SA_44min_TMT_HEY14_200pg_AGC300%_1__10313	PD_Raw	126/134N	9.73596
20200820_EXPL8_EVO1_ZY_SA_44min_TMT_HEY14_200pg_AGC300%_1__10313	PD_Corrected	126/134N	10.2291
20200820_EXPL8_EVO1_ZY_SA_44min_TMT_HEY14_200pg_AGC300%_1__10313	MQ_Raw	126/134N	10.1149
20200820_EXPL8_EVO1_ZY_SA_44min_TMT_HEY14_200pg_AGC300%_1__10313	MQ_Corrected	126/134N	10.5547
20200820_EXPL8_EVO1_ZY_SA_44min_TMT_HEY14_200pg_AGC300%_1__10513	PD_Raw	126/127N	13.4863
20200820_EXPL8_EVO1_ZY_SA_44min_TMT_HEY14_200pg_AGC300%_1__10513	PD_Corrected	126/127N	14.3282
20200820_EXPL8_EVO1_ZY_SA_44min_TMT_HEY14_200pg_AGC300%_1__10513	MQ_Raw	126/127N	14.1263
20200820_EXPL8_EVO1_ZY_SA_44min_TMT_HEY14_200pg_AGC300%_1__10513	MQ_Corrected	126/127N	14.1839
20200820_EXPL8_EVO1_ZY_SA_44min_TMT_HEY14_200pg_AGC300%_1__10513	PD_Raw	126/128N	8.62336
20200820_EXPL8_EVO1_ZY_SA_44min_TMT_HEY14_200pg_AGC300%_1__10513	PD_Corrected	126/128N	9.32468
20200820_EXPL8_EVO1_ZY_SA_44min_TMT_HEY14_200pg_AGC300%_1__10513	MQ_Raw	126/128N	8.99286
20200820_EXPL8_EVO1_ZY_SA_44min_TMT_HEY14_200pg_AGC300%_1__10513	MQ_Corrected	126/128N	9.69656
20200820_EXPL8_EVO1_ZY_SA_44min_TMT_HEY14_200pg_AGC300%_1__10513	PD_Raw	126/128C	9.73147
20200820_EXPL8_EVO1_ZY_SA_44min_TMT_HEY14_200pg_AGC300%_1__10513	PD_Corrected	126/128C	10.5761
20200820_EXPL8_EVO1_ZY_SA_44min_TMT_HEY14_200pg_AGC300%_1__10513	MQ_Raw	126/128C	10.3326
20200820_EXPL8_EVO1_ZY_SA_44min_TMT_HEY14_200pg_AGC300%_1__10513	MQ_Corrected	126/128C	10.8478
20200820_EXPL8_EVO1_ZY_SA_44min_TMT_HEY14_200pg_AGC300%_1__10513	PD_Raw	126/129N	10.8385
20200820_EXPL8_EVO1_ZY_SA_44min_TMT_HEY14_200pg_AGC300%_1__10513	PD_Corrected	126/129N	12.499
20200820_EXPL8_EVO1_ZY_SA_44min_TMT_HEY14_200pg_AGC300%_1__10513	MQ_Raw	126/129N	11.439
20200820_EXPL8_EVO1_ZY_SA_44min_TMT_HEY14_200pg_AGC300%_1__10513	MQ_Corrected	126/129N	13.1252
20200820_EXPL8_EVO1_ZY_SA_44min_TMT_HEY14_200pg_AGC300%_1__10513	PD_Raw	126/129C	12.1045
20200820_EXPL8_EVO1_ZY_SA_44min_TMT_HEY14_200pg_AGC300%_1__10513	PD_Corrected	126/129C	13.5756
20200820_EXPL8_EVO1_ZY_SA_44min_TMT_HEY14_200pg_AGC300%_1__10513	MQ_Raw	126/129C	12.8501
20200820_EXPL8_EVO1_ZY_SA_44min_TMT_HEY14_200pg_AGC300%_1__10513	MQ_Corrected	126/129C	14.1489
20200820_EXPL8_EVO1_ZY_SA_44min_TMT_HEY14_200pg_AGC300%_1__10513	PD_Raw	126/130N	12.8413
20200820_EXPL8_EVO1_ZY_SA_44min_TMT_HEY14_200pg_AGC300%_1__10513	PD_Corrected	126/130N	14.36
20200820_EXPL8_EVO1_ZY_SA_44min_TMT_HEY14_200pg_AGC300%_1__10513	MQ_Raw	126/130N	13.5508
20200820_EXPL8_EVO1_ZY_SA_44min_TMT_HEY14_200pg_AGC300%_1__10513	MQ_Corrected	126/130N	14.9102
20200820_EXPL8_EVO1_ZY_SA_44min_TMT_HEY14_200pg_AGC300%_1__10513	PD_Raw	126/130C	18.6341
20200820_EXPL8_EVO1_ZY_SA_44min_TMT_HEY14_200pg_AGC300%_1__10513	PD_Corrected	126/130C	21.9796
20200820_EXPL8_EVO1_ZY_SA_44min_TMT_HEY14_200pg_AGC300%_1__10513	MQ_Raw	126/130C	20.1497
20200820_EXPL8_EVO1_ZY_SA_44min_TMT_HEY14_200pg_AGC300%_1__10513	MQ_Corrected	126/130C	22.9716
20200820_EXPL8_EVO1_ZY_SA_44min_TMT_HEY14_200pg_AGC300%_1__10513	PD_Raw	126/131N	20.369
20200820_EXPL8_EVO1_ZY_SA_44min_TMT_HEY14_200pg_AGC300%_1__10513	PD_Corrected	126/131N	23.5839
20200820_EXPL8_EVO1_ZY_SA_44min_TMT_HEY14_200pg_AGC300%_1__10513	MQ_Raw	126/131N	21.805
20200820_EXPL8_EVO1_ZY_SA_44min_TMT_HEY14_200pg_AGC300%_1__10513	MQ_Corrected	126/131N	24.7927
20200820_EXPL8_EVO1_ZY_SA_44min_TMT_HEY14_200pg_AGC300%_1__10513	PD_Raw	126/131C	28.6748
20200820_EXPL8_EVO1_ZY_SA_44min_TMT_HEY14_200pg_AGC300%_1__10513	PD_Corrected	126/131C	33.1385
20200820_EXPL8_EVO1_ZY_SA_44min_TMT_HEY14_200pg_AGC300%_1__10513	MQ_Raw	126/131C	31.2451
20200820_EXPL8_EVO1_ZY_SA_44min_TMT_HEY14_200pg_AGC300%_1__10513	MQ_Corrected	126/131C	34.7996
20200820_EXPL8_EVO1_ZY_SA_44min_TMT_HEY14_200pg_AGC300%_1__10513	PD_Raw	126/132N	38.1097
20200820_EXPL8_EVO1_ZY_SA_44min_TMT_HEY14_200pg_AGC300%_1__10513	PD_Corrected	126/132N	56.6842
20200820_EXPL8_EVO1_ZY_SA_44min_TMT_HEY14_200pg_AGC300%_1__10513	MQ_Raw	126/132N	41.275
20200820_EXPL8_EVO1_ZY_SA_44min_TMT_HEY14_200pg_AGC300%_1__10513	MQ_Corrected	126/132N	58.885
20200820_EXPL8_EVO1_ZY_SA_44min_TMT_HEY14_200pg_AGC300%_1__10513	PD_Raw	126/132C	75.7308
20200820_EXPL8_EVO1_ZY_SA_44min_TMT_HEY14_200pg_AGC300%_1__10513	PD_Corrected	126/132C	105.934
20200820_EXPL8_EVO1_ZY_SA_44min_TMT_HEY14_200pg_AGC300%_1__10513	MQ_Raw	126/132C	85.2524
20200820_EXPL8_EVO1_ZY_SA_44min_TMT_HEY14_200pg_AGC300%_1__10513	MQ_Corrected	126/132C	101.429
20200820_EXPL8_EVO1_ZY_SA_44min_TMT_HEY14_200pg_AGC300%_1__10513	PD_Raw	126/133N	7.67143
20200820_EXPL8_EVO1_ZY_SA_44min_TMT_HEY14_200pg_AGC300%_1__10513	PD_Corrected	126/133N	8.34884
20200820_EXPL8_EVO1_ZY_SA_44min_TMT_HEY14_200pg_AGC300%_1__10513	MQ_Raw	126/133N	7.97443
20200820_EXPL8_EVO1_ZY_SA_44min_TMT_HEY14_200pg_AGC300%_1__10513	MQ_Corrected	126/133N	8.63642
20200820_EXPL8_EVO1_ZY_SA_44min_TMT_HEY14_200pg_AGC300%_1__10513	PD_Raw	126/133C	71.1687
20200820_EXPL8_EVO1_ZY_SA_44min_TMT_HEY14_200pg_AGC300%_1__10513	PD_Corrected	126/133C	79.7778
20200820_EXPL8_EVO1_ZY_SA_44min_TMT_HEY14_200pg_AGC300%_1__10513	MQ_Raw	126/133C	79.097
20200820_EXPL8_EVO1_ZY_SA_44min_TMT_HEY14_200pg_AGC300%_1__10513	MQ_Corrected	126/133C	82.2982
20200820_EXPL8_EVO1_ZY_SA_44min_TMT_HEY14_200pg_AGC300%_1__10513	PD_Raw	126/134N	8.52381
20200820_EXPL8_EVO1_ZY_SA_44min_TMT_HEY14_200pg_AGC300%_1__10513	PD_Corrected	126/134N	9.03776
20200820_EXPL8_EVO1_ZY_SA_44min_TMT_HEY14_200pg_AGC300%_1__10513	MQ_Raw	126/134N	8.94343
20200820_EXPL8_EVO1_ZY_SA_44min_TMT_HEY14_200pg_AGC300%_1__10513	MQ_Corrected	126/134N	9.3779
20200820_EXPL8_EVO1_ZY_SA_44min_TMT_HEY14_200pg_AGC300%_1__10913	PD_Raw	126/127N	11.7243
20200820_EXPL8_EVO1_ZY_SA_44min_TMT_HEY14_200pg_AGC300%_1__10913	PD_Corrected	126/127N	12.4545
20200820_EXPL8_EVO1_ZY_SA_44min_TMT_HEY14_200pg_AGC300%_1__10913	MQ_Raw	126/127N	11.8575
20200820_EXPL8_EVO1_ZY_SA_44min_TMT_HEY14_200pg_AGC300%_1__10913	MQ_Corrected	126/127N	11.8702
20200820_EXPL8_EVO1_ZY_SA_44min_TMT_HEY14_200pg_AGC300%_1__10913	PD_Raw	126/128N	9.29259
20200820_EXPL8_EVO1_ZY_SA_44min_TMT_HEY14_200pg_AGC300%_1__10913	PD_Corrected	126/128N	10.4183
20200820_EXPL8_EVO1_ZY_SA_44min_TMT_HEY14_200pg_AGC300%_1__10913	MQ_Raw	126/128N	9.5501
20200820_EXPL8_EVO1_ZY_SA_44min_TMT_HEY14_200pg_AGC300%_1__10913	MQ_Corrected	126/128N	10.5434
20200820_EXPL8_EVO1_ZY_SA_44min_TMT_HEY14_200pg_AGC300%_1__10913	PD_Raw	126/128C	10.3678
20200820_EXPL8_EVO1_ZY_SA_44min_TMT_HEY14_200pg_AGC300%_1__10913	PD_Corrected	126/128C	11.5126
20200820_EXPL8_EVO1_ZY_SA_44min_TMT_HEY14_200pg_AGC300%_1__10913	MQ_Raw	126/128C	11.0359
20200820_EXPL8_EVO1_ZY_SA_44min_TMT_HEY14_200pg_AGC300%_1__10913	MQ_Corrected	126/128C	11.3878
20200820_EXPL8_EVO1_ZY_SA_44min_TMT_HEY14_200pg_AGC300%_1__10913	PD_Raw	126/129N	9.05776
20200820_EXPL8_EVO1_ZY_SA_44min_TMT_HEY14_200pg_AGC300%_1__10913	PD_Corrected	126/129N	10.2622
20200820_EXPL8_EVO1_ZY_SA_44min_TMT_HEY14_200pg_AGC300%_1__10913	MQ_Raw	126/129N	9.13298
20200820_EXPL8_EVO1_ZY_SA_44min_TMT_HEY14_200pg_AGC300%_1__10913	MQ_Corrected	126/129N	10.1678
20200820_EXPL8_EVO1_ZY_SA_44min_TMT_HEY14_200pg_AGC300%_1__10913	PD_Raw	126/129C	10.8615
20200820_EXPL8_EVO1_ZY_SA_44min_TMT_HEY14_200pg_AGC300%_1__10913	PD_Corrected	126/129C	12.287
20200820_EXPL8_EVO1_ZY_SA_44min_TMT_HEY14_200pg_AGC300%_1__10913	MQ_Raw	126/129C	11.5577
20200820_EXPL8_EVO1_ZY_SA_44min_TMT_HEY14_200pg_AGC300%_1__10913	MQ_Corrected	126/129C	12.7087
20200820_EXPL8_EVO1_ZY_SA_44min_TMT_HEY14_200pg_AGC300%_1__10913	PD_Raw	126/130N	11.0044
20200820_EXPL8_EVO1_ZY_SA_44min_TMT_HEY14_200pg_AGC300%_1__10913	PD_Corrected	126/130N	12.5688
20200820_EXPL8_EVO1_ZY_SA_44min_TMT_HEY14_200pg_AGC300%_1__10913	MQ_Raw	126/130N	11.126
20200820_EXPL8_EVO1_ZY_SA_44min_TMT_HEY14_200pg_AGC300%_1__10913	MQ_Corrected	126/130N	12.3773
20200820_EXPL8_EVO1_ZY_SA_44min_TMT_HEY14_200pg_AGC300%_1__10913	PD_Raw	126/130C	11.2009
20200820_EXPL8_EVO1_ZY_SA_44min_TMT_HEY14_200pg_AGC300%_1__10913	PD_Corrected	126/130C	12.9858
20200820_EXPL8_EVO1_ZY_SA_44min_TMT_HEY14_200pg_AGC300%_1__10913	MQ_Raw	126/130C	11.8325
20200820_EXPL8_EVO1_ZY_SA_44min_TMT_HEY14_200pg_AGC300%_1__10913	MQ_Corrected	126/130C	13.2275
20200820_EXPL8_EVO1_ZY_SA_44min_TMT_HEY14_200pg_AGC300%_1__10913	PD_Raw	126/131N	13
20200820_EXPL8_EVO1_ZY_SA_44min_TMT_HEY14_200pg_AGC300%_1__10913	PD_Corrected	126/131N	15.0549
20200820_EXPL8_EVO1_ZY_SA_44min_TMT_HEY14_200pg_AGC300%_1__10913	MQ_Raw	126/131N	13.2957
20200820_EXPL8_EVO1_ZY_SA_44min_TMT_HEY14_200pg_AGC300%_1__10913	MQ_Corrected	126/131N	15.0113
20200820_EXPL8_EVO1_ZY_SA_44min_TMT_HEY14_200pg_AGC300%_1__10913	PD_Raw	126/131C	11.2009
20200820_EXPL8_EVO1_ZY_SA_44min_TMT_HEY14_200pg_AGC300%_1__10913	PD_Corrected	126/131C	12.9245
20200820_EXPL8_EVO1_ZY_SA_44min_TMT_HEY14_200pg_AGC300%_1__10913	MQ_Raw	126/131C	11.5481
20200820_EXPL8_EVO1_ZY_SA_44min_TMT_HEY14_200pg_AGC300%_1__10913	MQ_Corrected	126/131C	12.9143
20200820_EXPL8_EVO1_ZY_SA_44min_TMT_HEY14_200pg_AGC300%_1__10913	PD_Raw	126/132N	10.3251
20200820_EXPL8_EVO1_ZY_SA_44min_TMT_HEY14_200pg_AGC300%_1__10913	PD_Corrected	126/132N	11.6102
20200820_EXPL8_EVO1_ZY_SA_44min_TMT_HEY14_200pg_AGC300%_1__10913	MQ_Raw	126/132N	10.4889
20200820_EXPL8_EVO1_ZY_SA_44min_TMT_HEY14_200pg_AGC300%_1__10913	MQ_Corrected	126/132N	11.5814
20200820_EXPL8_EVO1_ZY_SA_44min_TMT_HEY14_200pg_AGC300%_1__10913	PD_Raw	126/132C	11.4045
20200820_EXPL8_EVO1_ZY_SA_44min_TMT_HEY14_200pg_AGC300%_1__10913	PD_Corrected	126/132C	13.11
20200820_EXPL8_EVO1_ZY_SA_44min_TMT_HEY14_200pg_AGC300%_1__10913	MQ_Raw	126/132C	11.8046
20200820_EXPL8_EVO1_ZY_SA_44min_TMT_HEY14_200pg_AGC300%_1__10913	MQ_Corrected	126/132C	13.1255
20200820_EXPL8_EVO1_ZY_SA_44min_TMT_HEY14_200pg_AGC300%_1__10913	PD_Raw	126/133N	10.6766
20200820_EXPL8_EVO1_ZY_SA_44min_TMT_HEY14_200pg_AGC300%_1__10913	PD_Corrected	126/133N	12.2321
20200820_EXPL8_EVO1_ZY_SA_44min_TMT_HEY14_200pg_AGC300%_1__10913	MQ_Raw	126/133N	10.9259
20200820_EXPL8_EVO1_ZY_SA_44min_TMT_HEY14_200pg_AGC300%_1__10913	MQ_Corrected	126/133N	12.2369
20200820_EXPL8_EVO1_ZY_SA_44min_TMT_HEY14_200pg_AGC300%_1__10913	PD_Raw	126/133C	12.4208
20200820_EXPL8_EVO1_ZY_SA_44min_TMT_HEY14_200pg_AGC300%_1__10913	PD_Corrected	126/133C	13.3659
20200820_EXPL8_EVO1_ZY_SA_44min_TMT_HEY14_200pg_AGC300%_1__10913	MQ_Raw	126/133C	12.8701
20200820_EXPL8_EVO1_ZY_SA_44min_TMT_HEY14_200pg_AGC300%_1__10913	MQ_Corrected	126/133C	13.4385
20200820_EXPL8_EVO1_ZY_SA_44min_TMT_HEY14_200pg_AGC300%_1__10913	PD_Raw	126/134N	11.3529
20200820_EXPL8_EVO1_ZY_SA_44min_TMT_HEY14_200pg_AGC300%_1__10913	PD_Corrected	126/134N	12.2321
20200820_EXPL8_EVO1_ZY_SA_44min_TMT_HEY14_200pg_AGC300%_1__10913	MQ_Raw	126/134N	11.7355
20200820_EXPL8_EVO1_ZY_SA_44min_TMT_HEY14_200pg_AGC300%_1__10913	MQ_Corrected	126/134N	12.2909
20200820_EXPL8_EVO1_ZY_SA_44min_TMT_HEY14_200pg_AGC300%_1__11131	PD_Raw	126/127N	15.7273
20200820_EXPL8_EVO1_ZY_SA_44min_TMT_HEY14_200pg_AGC300%_1__11131	PD_Corrected	126/127N	17.1818
20200820_EXPL8_EVO1_ZY_SA_44min_TMT_HEY14_200pg_AGC300%_1__11131	MQ_Raw	126/127N	17.0802
20200820_EXPL8_EVO1_ZY_SA_44min_TMT_HEY14_200pg_AGC300%_1__11131	MQ_Corrected	126/127N	17.1344
20200820_EXPL8_EVO1_ZY_SA_44min_TMT_HEY14_200pg_AGC300%_1__11131	PD_Raw	126/128N	11.1613
20200820_EXPL8_EVO1_ZY_SA_44min_TMT_HEY14_200pg_AGC300%_1__11131	PD_Corrected	126/128N	12.4615
20200820_EXPL8_EVO1_ZY_SA_44min_TMT_HEY14_200pg_AGC300%_1__11131	MQ_Raw	126/128N	11.7836
20200820_EXPL8_EVO1_ZY_SA_44min_TMT_HEY14_200pg_AGC300%_1__11131	MQ_Corrected	126/128N	12.8034
20200820_EXPL8_EVO1_ZY_SA_44min_TMT_HEY14_200pg_AGC300%_1__11131	PD_Raw	126/128C	11.5333
20200820_EXPL8_EVO1_ZY_SA_44min_TMT_HEY14_200pg_AGC300%_1__11131	PD_Corrected	126/128C	13.0345
20200820_EXPL8_EVO1_ZY_SA_44min_TMT_HEY14_200pg_AGC300%_1__11131	MQ_Raw	126/128C	12.3537
20200820_EXPL8_EVO1_ZY_SA_44min_TMT_HEY14_200pg_AGC300%_1__11131	MQ_Corrected	126/128C	12.7979
20200820_EXPL8_EVO1_ZY_SA_44min_TMT_HEY14_200pg_AGC300%_1__11131	PD_Raw	126/129N	12.0698
20200820_EXPL8_EVO1_ZY_SA_44min_TMT_HEY14_200pg_AGC300%_1__11131	PD_Corrected	126/129N	13.8293
20200820_EXPL8_EVO1_ZY_SA_44min_TMT_HEY14_200pg_AGC300%_1__11131	MQ_Raw	126/129N	12.8731
20200820_EXPL8_EVO1_ZY_SA_44min_TMT_HEY14_200pg_AGC300%_1__11131	MQ_Corrected	126/129N	14.4428
20200820_EXPL8_EVO1_ZY_SA_44min_TMT_HEY14_200pg_AGC300%_1__11131	PD_Raw	126/129C	10.2772
20200820_EXPL8_EVO1_ZY_SA_44min_TMT_HEY14_200pg_AGC300%_1__11131	PD_Corrected	126/129C	11.4545
20200820_EXPL8_EVO1_ZY_SA_44min_TMT_HEY14_200pg_AGC300%_1__11131	MQ_Raw	126/129C	10.4182
20200820_EXPL8_EVO1_ZY_SA_44min_TMT_HEY14_200pg_AGC300%_1__11131	MQ_Corrected	126/129C	11.2222
20200820_EXPL8_EVO1_ZY_SA_44min_TMT_HEY14_200pg_AGC300%_1__11131	PD_Raw	126/130N	17.5932
20200820_EXPL8_EVO1_ZY_SA_44min_TMT_HEY14_200pg_AGC300%_1__11131	PD_Corrected	126/130N	21.3962
20200820_EXPL8_EVO1_ZY_SA_44min_TMT_HEY14_200pg_AGC300%_1__11131	MQ_Raw	126/130N	19.6634
20200820_EXPL8_EVO1_ZY_SA_44min_TMT_HEY14_200pg_AGC300%_1__11131	MQ_Corrected	126/130N	22.834
20200820_EXPL8_EVO1_ZY_SA_44min_TMT_HEY14_200pg_AGC300%_1__11131	PD_Raw	126/130C	12.506
20200820_EXPL8_EVO1_ZY_SA_44min_TMT_HEY14_200pg_AGC300%_1__11131	PD_Corrected	126/130C	14.7273
20200820_EXPL8_EVO1_ZY_SA_44min_TMT_HEY14_200pg_AGC300%_1__11131	MQ_Raw	126/130C	13.3058
20200820_EXPL8_EVO1_ZY_SA_44min_TMT_HEY14_200pg_AGC300%_1__11131	MQ_Corrected	126/130C	15.1483
20200820_EXPL8_EVO1_ZY_SA_44min_TMT_HEY14_200pg_AGC300%_1__11131	PD_Raw	126/131N	12.8148
20200820_EXPL8_EVO1_ZY_SA_44min_TMT_HEY14_200pg_AGC300%_1__11131	PD_Corrected	126/131N	14.3544
20200820_EXPL8_EVO1_ZY_SA_44min_TMT_HEY14_200pg_AGC300%_1__11131	MQ_Raw	126/131N	13.7718
20200820_EXPL8_EVO1_ZY_SA_44min_TMT_HEY14_200pg_AGC300%_1__11131	MQ_Corrected	126/131N	15.0588
20200820_EXPL8_EVO1_ZY_SA_44min_TMT_HEY14_200pg_AGC300%_1__11131	PD_Raw	126/131C	11.931
20200820_EXPL8_EVO1_ZY_SA_44min_TMT_HEY14_200pg_AGC300%_1__11131	PD_Corrected	126/131C	14
20200820_EXPL8_EVO1_ZY_SA_44min_TMT_HEY14_200pg_AGC300%_1__11131	MQ_Raw	126/131C	12.698
20200820_EXPL8_EVO1_ZY_SA_44min_TMT_HEY14_200pg_AGC300%_1__11131	MQ_Corrected	126/131C	14.3933
20200820_EXPL8_EVO1_ZY_SA_44min_TMT_HEY14_200pg_AGC300%_1__11131	PD_Raw	126/132N	10.5918
20200820_EXPL8_EVO1_ZY_SA_44min_TMT_HEY14_200pg_AGC300%_1__11131	PD_Corrected	126/132N	11.9368
20200820_EXPL8_EVO1_ZY_SA_44min_TMT_HEY14_200pg_AGC300%_1__11131	MQ_Raw	126/132N	11.0574
20200820_EXPL8_EVO1_ZY_SA_44min_TMT_HEY14_200pg_AGC300%_1__11131	MQ_Corrected	126/132N	12.2338
20200820_EXPL8_EVO1_ZY_SA_44min_TMT_HEY14_200pg_AGC300%_1__11131	PD_Raw	126/132C	9.26786
20200820_EXPL8_EVO1_ZY_SA_44min_TMT_HEY14_200pg_AGC300%_1__11131	PD_Corrected	126/132C	10.4037
20200820_EXPL8_EVO1_ZY_SA_44min_TMT_HEY14_200pg_AGC300%_1__11131	MQ_Raw	126/132C	9.65098
20200820_EXPL8_EVO1_ZY_SA_44min_TMT_HEY14_200pg_AGC300%_1__11131	MQ_Corrected	126/132C	10.4926
20200820_EXPL8_EVO1_ZY_SA_44min_TMT_HEY14_200pg_AGC300%_1__11131	PD_Raw	126/133N	10.701
20200820_EXPL8_EVO1_ZY_SA_44min_TMT_HEY14_200pg_AGC300%_1__11131	PD_Corrected	126/133N	12.1935
20200820_EXPL8_EVO1_ZY_SA_44min_TMT_HEY14_200pg_AGC300%_1__11131	MQ_Raw	126/133N	11.3128
20200820_EXPL8_EVO1_ZY_SA_44min_TMT_HEY14_200pg_AGC300%_1__11131	MQ_Corrected	126/133N	12.617
20200820_EXPL8_EVO1_ZY_SA_44min_TMT_HEY14_200pg_AGC300%_1__11131	PD_Raw	126/133C	14.2192
20200820_EXPL8_EVO1_ZY_SA_44min_TMT_HEY14_200pg_AGC300%_1__11131	PD_Corrected	126/133C	15.5342
20200820_EXPL8_EVO1_ZY_SA_44min_TMT_HEY14_200pg_AGC300%_1__11131	MQ_Raw	126/133C	14.9675
20200820_EXPL8_EVO1_ZY_SA_44min_TMT_HEY14_200pg_AGC300%_1__11131	MQ_Corrected	126/133C	15.763
20200820_EXPL8_EVO1_ZY_SA_44min_TMT_HEY14_200pg_AGC300%_1__11131	PD_Raw	126/134N	12.0698
20200820_EXPL8_EVO1_ZY_SA_44min_TMT_HEY14_200pg_AGC300%_1__11131	PD_Corrected	126/134N	13.0345
20200820_EXPL8_EVO1_ZY_SA_44min_TMT_HEY14_200pg_AGC300%_1__11131	MQ_Raw	126/134N	13.1077
20200820_EXPL8_EVO1_ZY_SA_44min_TMT_HEY14_200pg_AGC300%_1__11131	MQ_Corrected	126/134N	13.7516
20200820_EXPL8_EVO1_ZY_SA_44min_TMT_HEY14_200pg_AGC300%_1__11132	PD_Raw	126/127N	13.1043
20200820_EXPL8_EVO1_ZY_SA_44min_TMT_HEY14_200pg_AGC300%_1__11132	PD_Corrected	126/127N	13.6364
20200820_EXPL8_EVO1_ZY_SA_44min_TMT_HEY14_200pg_AGC300%_1__11132	MQ_Raw	126/127N	13.7216
20200820_EXPL8_EVO1_ZY_SA_44min_TMT_HEY14_200pg_AGC300%_1__11132	MQ_Corrected	126/127N	13.735
20200820_EXPL8_EVO1_ZY_SA_44min_TMT_HEY14_200pg_AGC300%_1__11132	PD_Raw	126/128N	10.0467
20200820_EXPL8_EVO1_ZY_SA_44min_TMT_HEY14_200pg_AGC300%_1__11132	PD_Corrected	126/128N	10.9272
20200820_EXPL8_EVO1_ZY_SA_44min_TMT_HEY14_200pg_AGC300%_1__11132	MQ_Raw	126/128N	10.7146
20200820_EXPL8_EVO1_ZY_SA_44min_TMT_HEY14_200pg_AGC300%_1__11132	MQ_Corrected	126/128N	11.7464
20200820_EXPL8_EVO1_ZY_SA_44min_TMT_HEY14_200pg_AGC300%_1__11132	PD_Raw	126/128C	9.84967
20200820_EXPL8_EVO1_ZY_SA_44min_TMT_HEY14_200pg_AGC300%_1__11132	PD_Corrected	126/128C	10.7143
20200820_EXPL8_EVO1_ZY_SA_44min_TMT_HEY14_200pg_AGC300%_1__11132	MQ_Raw	126/128C	10.2041
20200820_EXPL8_EVO1_ZY_SA_44min_TMT_HEY14_200pg_AGC300%_1__11132	MQ_Corrected	126/128C	11.0437
20200820_EXPL8_EVO1_ZY_SA_44min_TMT_HEY14_200pg_AGC300%_1__11132	PD_Raw	126/129N	12.6109
20200820_EXPL8_EVO1_ZY_SA_44min_TMT_HEY14_200pg_AGC300%_1__11132	PD_Corrected	126/129N	14.4105
20200820_EXPL8_EVO1_ZY_SA_44min_TMT_HEY14_200pg_AGC300%_1__11132	MQ_Raw	126/129N	13.3685
20200820_EXPL8_EVO1_ZY_SA_44min_TMT_HEY14_200pg_AGC300%_1__11132	MQ_Corrected	126/129N	15.3955
20200820_EXPL8_EVO1_ZY_SA_44min_TMT_HEY14_200pg_AGC300%_1__11132	PD_Raw	126/129C	11.2045
20200820_EXPL8_EVO1_ZY_SA_44min_TMT_HEY14_200pg_AGC300%_1__11132	PD_Corrected	126/129C	12.4528
20200820_EXPL8_EVO1_ZY_SA_44min_TMT_HEY14_200pg_AGC300%_1__11132	MQ_Raw	126/129C	11.9109
20200820_EXPL8_EVO1_ZY_SA_44min_TMT_HEY14_200pg_AGC300%_1__11132	MQ_Corrected	126/129C	13.2291
20200820_EXPL8_EVO1_ZY_SA_44min_TMT_HEY14_200pg_AGC300%_1__11132	PD_Raw	126/130N	11.7276
20200820_EXPL8_EVO1_ZY_SA_44min_TMT_HEY14_200pg_AGC300%_1__11132	PD_Corrected	126/130N	12.8405
20200820_EXPL8_EVO1_ZY_SA_44min_TMT_HEY14_200pg_AGC300%_1__11132	MQ_Raw	126/130N	12.3211
20200820_EXPL8_EVO1_ZY_SA_44min_TMT_HEY14_200pg_AGC300%_1__11132	MQ_Corrected	126/130N	13.4466
20200820_EXPL8_EVO1_ZY_SA_44min_TMT_HEY14_200pg_AGC300%_1__11132	PD_Raw	126/130C	10.3931
20200820_EXPL8_EVO1_ZY_SA_44min_TMT_HEY14_200pg_AGC300%_1__11132	PD_Corrected	126/130C	11.7021
20200820_EXPL8_EVO1_ZY_SA_44min_TMT_HEY14_200pg_AGC300%_1__11132	MQ_Raw	126/130C	10.8736
20200820_EXPL8_EVO1_ZY_SA_44min_TMT_HEY14_200pg_AGC300%_1__11132	MQ_Corrected	126/130C	12.0756
20200820_EXPL8_EVO1_ZY_SA_44min_TMT_HEY14_200pg_AGC300%_1__11132	PD_Raw	126/131N	12.2024
20200820_EXPL8_EVO1_ZY_SA_44min_TMT_HEY14_200pg_AGC300%_1__11132	PD_Corrected	126/131N	13.5246
20200820_EXPL8_EVO1_ZY_SA_44min_TMT_HEY14_200pg_AGC300%_1__11132	MQ_Raw	126/131N	13.0323
20200820_EXPL8_EVO1_ZY_SA_44min_TMT_HEY14_200pg_AGC300%_1__11132	MQ_Corrected	126/131N	14.4847
20200820_EXPL8_EVO1_ZY_SA_44min_TMT_HEY14_200pg_AGC300%_1__11132	PD_Raw	126/131C	9.91447
20200820_EXPL8_EVO1_ZY_SA_44min_TMT_HEY14_200pg_AGC300%_1__11132	PD_Corrected	126/131C	10.9635
20200820_EXPL8_EVO1_ZY_SA_44min_TMT_HEY14_200pg_AGC300%_1__11132	MQ_Raw	126/131C	10.3257
20200820_EXPL8_EVO1_ZY_SA_44min_TMT_HEY14_200pg_AGC300%_1__11132	MQ_Corrected	126/131C	11.3952
20200820_EXPL8_EVO1_ZY_SA_44min_TMT_HEY14_200pg_AGC300%_1__11132	PD_Raw	126/132N	12.056
20200820_EXPL8_EVO1_ZY_SA_44min_TMT_HEY14_200pg_AGC300%_1__11132	PD_Corrected	126/132N	13.5802
20200820_EXPL8_EVO1_ZY_SA_44min_TMT_HEY14_200pg_AGC300%_1__11132	MQ_Raw	126/132N	12.7263
20200820_EXPL8_EVO1_ZY_SA_44min_TMT_HEY14_200pg_AGC300%_1__11132	MQ_Corrected	126/132N	14.3345
20200820_EXPL8_EVO1_ZY_SA_44min_TMT_HEY14_200pg_AGC300%_1__11132	PD_Raw	126/132C	13.1043
20200820_EXPL8_EVO1_ZY_SA_44min_TMT_HEY14_200pg_AGC300%_1__11132	PD_Corrected	126/132C	14.7982
20200820_EXPL8_EVO1_ZY_SA_44min_TMT_HEY14_200pg_AGC300%_1__11132	MQ_Raw	126/132C	13.5469
20200820_EXPL8_EVO1_ZY_SA_44min_TMT_HEY14_200pg_AGC300%_1__11132	MQ_Corrected	126/132C	15.1572
20200820_EXPL8_EVO1_ZY_SA_44min_TMT_HEY14_200pg_AGC300%_1__11132	PD_Raw	126/133N	10.0133
20200820_EXPL8_EVO1_ZY_SA_44min_TMT_HEY14_200pg_AGC300%_1__11132	PD_Corrected	126/133N	11.0368
20200820_EXPL8_EVO1_ZY_SA_44min_TMT_HEY14_200pg_AGC300%_1__11132	MQ_Raw	126/133N	10.346
20200820_EXPL8_EVO1_ZY_SA_44min_TMT_HEY14_200pg_AGC300%_1__11132	MQ_Corrected	126/133N	11.4124
20200820_EXPL8_EVO1_ZY_SA_44min_TMT_HEY14_200pg_AGC300%_1__11132	PD_Raw	126/133C	14.5604
20200820_EXPL8_EVO1_ZY_SA_44min_TMT_HEY14_200pg_AGC300%_1__11132	PD_Corrected	126/133C	15.2074
20200820_EXPL8_EVO1_ZY_SA_44min_TMT_HEY14_200pg_AGC300%_1__11132	MQ_Raw	126/133C	15.929
20200820_EXPL8_EVO1_ZY_SA_44min_TMT_HEY14_200pg_AGC300%_1__11132	MQ_Corrected	126/133C	16.6489
20200820_EXPL8_EVO1_ZY_SA_44min_TMT_HEY14_200pg_AGC300%_1__11132	PD_Raw	126/134N	12.1532
20200820_EXPL8_EVO1_ZY_SA_44min_TMT_HEY14_200pg_AGC300%_1__11132	PD_Corrected	126/134N	12.8405
20200820_EXPL8_EVO1_ZY_SA_44min_TMT_HEY14_200pg_AGC300%_1__11132	MQ_Raw	126/134N	12.6916
20200820_EXPL8_EVO1_ZY_SA_44min_TMT_HEY14_200pg_AGC300%_1__11132	MQ_Corrected	126/134N	13.3268
20200820_EXPL8_EVO1_ZY_SA_44min_TMT_HEY14_200pg_AGC300%_1__11136	PD_Raw	126/127N	12.426
20200820_EXPL8_EVO1_ZY_SA_44min_TMT_HEY14_200pg_AGC300%_1__11136	PD_Corrected	126/127N	13.1158
20200820_EXPL8_EVO1_ZY_SA_44min_TMT_HEY14_200pg_AGC300%_1__11136	MQ_Raw	126/127N	12.9799
20200820_EXPL8_EVO1_ZY_SA_44min_TMT_HEY14_200pg_AGC300%_1__11136	MQ_Corrected	126/127N	12.9688
20200820_EXPL8_EVO1_ZY_SA_44min_TMT_HEY14_200pg_AGC300%_1__11136	PD_Raw	126/128N	12.0868
20200820_EXPL8_EVO1_ZY_SA_44min_TMT_HEY14_200pg_AGC300%_1__11136	PD_Corrected	126/128N	13.8312
20200820_EXPL8_EVO1_ZY_SA_44min_TMT_HEY14_200pg_AGC300%_1__11136	MQ_Raw	126/128N	12.3904
20200820_EXPL8_EVO1_ZY_SA_44min_TMT_HEY14_200pg_AGC300%_1__11136	MQ_Corrected	126/128N	13.9502
20200820_EXPL8_EVO1_ZY_SA_44min_TMT_HEY14_200pg_AGC300%_1__11136	PD_Raw	126/128C	11.7657
20200820_EXPL8_EVO1_ZY_SA_44min_TMT_HEY14_200pg_AGC300%_1__11136	PD_Corrected	126/128C	13.0835
20200820_EXPL8_EVO1_ZY_SA_44min_TMT_HEY14_200pg_AGC300%_1__11136	MQ_Raw	126/128C	12.1613
20200820_EXPL8_EVO1_ZY_SA_44min_TMT_HEY14_200pg_AGC300%_1__11136	MQ_Corrected	126/128C	12.7643
20200820_EXPL8_EVO1_ZY_SA_44min_TMT_HEY14_200pg_AGC300%_1__11136	PD_Raw	126/129N	10.2764
20200820_EXPL8_EVO1_ZY_SA_44min_TMT_HEY14_200pg_AGC300%_1__11136	PD_Corrected	126/129N	11.4516
20200820_EXPL8_EVO1_ZY_SA_44min_TMT_HEY14_200pg_AGC300%_1__11136	MQ_Raw	126/129N	10.534
20200820_EXPL8_EVO1_ZY_SA_44min_TMT_HEY14_200pg_AGC300%_1__11136	MQ_Corrected	126/129N	11.6315
20200820_EXPL8_EVO1_ZY_SA_44min_TMT_HEY14_200pg_AGC300%_1__11136	PD_Raw	126/129C	11.8228
20200820_EXPL8_EVO1_ZY_SA_44min_TMT_HEY14_200pg_AGC300%_1__11136	PD_Corrected	126/129C	13.2134
20200820_EXPL8_EVO1_ZY_SA_44min_TMT_HEY14_200pg_AGC300%_1__11136	MQ_Raw	126/129C	12.0778
20200820_EXPL8_EVO1_ZY_SA_44min_TMT_HEY14_200pg_AGC300%_1__11136	MQ_Corrected	126/129C	13.184
20200820_EXPL8_EVO1_ZY_SA_44min_TMT_HEY14_200pg_AGC300%_1__11136	PD_Raw	126/130N	11.6531
20200820_EXPL8_EVO1_ZY_SA_44min_TMT_HEY14_200pg_AGC300%_1__11136	PD_Corrected	126/130N	13.1481
20200820_EXPL8_EVO1_ZY_SA_44min_TMT_HEY14_200pg_AGC300%_1__11136	MQ_Raw	126/130N	11.9098
20200820_EXPL8_EVO1_ZY_SA_44min_TMT_HEY14_200pg_AGC300%_1__11136	MQ_Corrected	126/130N	13.2016
20200820_EXPL8_EVO1_ZY_SA_44min_TMT_HEY14_200pg_AGC300%_1__11136	PD_Raw	126/130C	13.4187
20200820_EXPL8_EVO1_ZY_SA_44min_TMT_HEY14_200pg_AGC300%_1__11136	PD_Corrected	126/130C	15.4797
20200820_EXPL8_EVO1_ZY_SA_44min_TMT_HEY14_200pg_AGC300%_1__11136	MQ_Raw	126/130C	13.5443
20200820_EXPL8_EVO1_ZY_SA_44min_TMT_HEY14_200pg_AGC300%_1__11136	MQ_Corrected	126/130C	15.1125
20200820_EXPL8_EVO1_ZY_SA_44min_TMT_HEY14_200pg_AGC300%_1__11136	PD_Raw	126/131N	12.9204
20200820_EXPL8_EVO1_ZY_SA_44min_TMT_HEY14_200pg_AGC300%_1__11136	PD_Corrected	126/131N	14.4701
20200820_EXPL8_EVO1_ZY_SA_44min_TMT_HEY14_200pg_AGC300%_1__11136	MQ_Raw	126/131N	13.1823
20200820_EXPL8_EVO1_ZY_SA_44min_TMT_HEY14_200pg_AGC300%_1__11136	MQ_Corrected	126/131N	14.6136
20200820_EXPL8_EVO1_ZY_SA_44min_TMT_HEY14_200pg_AGC300%_1__11136	PD_Raw	126/131C	16.023
20200820_EXPL8_EVO1_ZY_SA_44min_TMT_HEY14_200pg_AGC300%_1__11136	PD_Corrected	126/131C	18.6189
20200820_EXPL8_EVO1_ZY_SA_44min_TMT_HEY14_200pg_AGC300%_1__11136	MQ_Raw	126/131C	16.4797
20200820_EXPL8_EVO1_ZY_SA_44min_TMT_HEY14_200pg_AGC300%_1__11136	MQ_Corrected	126/131C	18.6825
20200820_EXPL8_EVO1_ZY_SA_44min_TMT_HEY14_200pg_AGC300%_1__11136	PD_Raw	126/132N	14.9417
20200820_EXPL8_EVO1_ZY_SA_44min_TMT_HEY14_200pg_AGC300%_1__11136	PD_Corrected	126/132N	17.3453
20200820_EXPL8_EVO1_ZY_SA_44min_TMT_HEY14_200pg_AGC300%_1__11136	MQ_Raw	126/132N	15.2551
20200820_EXPL8_EVO1_ZY_SA_44min_TMT_HEY14_200pg_AGC300%_1__11136	MQ_Corrected	126/132N	17.3881
20200820_EXPL8_EVO1_ZY_SA_44min_TMT_HEY14_200pg_AGC300%_1__11136	PD_Raw	126/132C	15.8664
20200820_EXPL8_EVO1_ZY_SA_44min_TMT_HEY14_200pg_AGC300%_1__11136	PD_Corrected	126/132C	18.1741
20200820_EXPL8_EVO1_ZY_SA_44min_TMT_HEY14_200pg_AGC300%_1__11136	MQ_Raw	126/132C	16.2059
20200820_EXPL8_EVO1_ZY_SA_44min_TMT_HEY14_200pg_AGC300%_1__11136	MQ_Corrected	126/132C	17.9389
20200820_EXPL8_EVO1_ZY_SA_44min_TMT_HEY14_200pg_AGC300%_1__11136	PD_Raw	126/133N	11.6811
20200820_EXPL8_EVO1_ZY_SA_44min_TMT_HEY14_200pg_AGC300%_1__11136	PD_Corrected	126/133N	13.2134
20200820_EXPL8_EVO1_ZY_SA_44min_TMT_HEY14_200pg_AGC300%_1__11136	MQ_Raw	126/133N	12.0111
20200820_EXPL8_EVO1_ZY_SA_44min_TMT_HEY14_200pg_AGC300%_1__11136	MQ_Corrected	126/133N	13.4017
20200820_EXPL8_EVO1_ZY_SA_44min_TMT_HEY14_200pg_AGC300%_1__11136	PD_Raw	126/133C	18.4508
20200820_EXPL8_EVO1_ZY_SA_44min_TMT_HEY14_200pg_AGC300%_1__11136	PD_Corrected	126/133C	19.8694
20200820_EXPL8_EVO1_ZY_SA_44min_TMT_HEY14_200pg_AGC300%_1__11136	MQ_Raw	126/133C	18.8376
20200820_EXPL8_EVO1_ZY_SA_44min_TMT_HEY14_200pg_AGC300%_1__11136	MQ_Corrected	126/133C	19.6943
20200820_EXPL8_EVO1_ZY_SA_44min_TMT_HEY14_200pg_AGC300%_1__11136	PD_Raw	126/134N	11.3279
20200820_EXPL8_EVO1_ZY_SA_44min_TMT_HEY14_200pg_AGC300%_1__11136	PD_Corrected	126/134N	12.0748
20200820_EXPL8_EVO1_ZY_SA_44min_TMT_HEY14_200pg_AGC300%_1__11136	MQ_Raw	126/134N	11.4957
20200820_EXPL8_EVO1_ZY_SA_44min_TMT_HEY14_200pg_AGC300%_1__11136	MQ_Corrected	126/134N	12.0131
20200820_EXPL8_EVO1_ZY_SA_44min_TMT_HEY14_200pg_AGC300%_1__11137	PD_Raw	126/127N	13.1074
20200820_EXPL8_EVO1_ZY_SA_44min_TMT_HEY14_200pg_AGC300%_1__11137	PD_Corrected	126/127N	14.0759
20200820_EXPL8_EVO1_ZY_SA_44min_TMT_HEY14_200pg_AGC300%_1__11137	MQ_Raw	126/127N	13.5241
20200820_EXPL8_EVO1_ZY_SA_44min_TMT_HEY14_200pg_AGC300%_1__11137	MQ_Corrected	126/127N	13.5264
20200820_EXPL8_EVO1_ZY_SA_44min_TMT_HEY14_200pg_AGC300%_1__11137	PD_Raw	126/128N	11.5391
20200820_EXPL8_EVO1_ZY_SA_44min_TMT_HEY14_200pg_AGC300%_1__11137	PD_Corrected	126/128N	13.2043
20200820_EXPL8_EVO1_ZY_SA_44min_TMT_HEY14_200pg_AGC300%_1__11137	MQ_Raw	126/128N	11.8729
20200820_EXPL8_EVO1_ZY_SA_44min_TMT_HEY14_200pg_AGC300%_1__11137	MQ_Corrected	126/128N	13.2168
20200820_EXPL8_EVO1_ZY_SA_44min_TMT_HEY14_200pg_AGC300%_1__11137	PD_Raw	126/128C	13.0854
20200820_EXPL8_EVO1_ZY_SA_44min_TMT_HEY14_200pg_AGC300%_1__11137	PD_Corrected	126/128C	14.9912
20200820_EXPL8_EVO1_ZY_SA_44min_TMT_HEY14_200pg_AGC300%_1__11137	MQ_Raw	126/128C	13.6579
20200820_EXPL8_EVO1_ZY_SA_44min_TMT_HEY14_200pg_AGC300%_1__11137	MQ_Corrected	126/128C	14.1123
20200820_EXPL8_EVO1_ZY_SA_44min_TMT_HEY14_200pg_AGC300%_1__11137	PD_Raw	126/129N	11.0339
20200820_EXPL8_EVO1_ZY_SA_44min_TMT_HEY14_200pg_AGC300%_1__11137	PD_Corrected	126/129N	12.5811
20200820_EXPL8_EVO1_ZY_SA_44min_TMT_HEY14_200pg_AGC300%_1__11137	MQ_Raw	126/129N	11.5521
20200820_EXPL8_EVO1_ZY_SA_44min_TMT_HEY14_200pg_AGC300%_1__11137	MQ_Corrected	126/129N	12.9122
20200820_EXPL8_EVO1_ZY_SA_44min_TMT_HEY14_200pg_AGC300%_1__11137	PD_Raw	126/129C	11.3547
20200820_EXPL8_EVO1_ZY_SA_44min_TMT_HEY14_200pg_AGC300%_1__11137	PD_Corrected	126/129C	12.6558
20200820_EXPL8_EVO1_ZY_SA_44min_TMT_HEY14_200pg_AGC300%_1__11137	MQ_Raw	126/129C	11.8764
20200820_EXPL8_EVO1_ZY_SA_44min_TMT_HEY14_200pg_AGC300%_1__11137	MQ_Corrected	126/129C	12.8519
20200820_EXPL8_EVO1_ZY_SA_44min_TMT_HEY14_200pg_AGC300%_1__11137	PD_Raw	126/130N	12.4197
20200820_EXPL8_EVO1_ZY_SA_44min_TMT_HEY14_200pg_AGC300%_1__11137	PD_Corrected	126/130N	14.2881
20200820_EXPL8_EVO1_ZY_SA_44min_TMT_HEY14_200pg_AGC300%_1__11137	MQ_Raw	126/130N	12.5911
20200820_EXPL8_EVO1_ZY_SA_44min_TMT_HEY14_200pg_AGC300%_1__11137	MQ_Corrected	126/130N	13.9645
20200820_EXPL8_EVO1_ZY_SA_44min_TMT_HEY14_200pg_AGC300%_1__11137	PD_Raw	126/130C	13.1737
20200820_EXPL8_EVO1_ZY_SA_44min_TMT_HEY14_200pg_AGC300%_1__11137	PD_Corrected	126/130C	15.6514
20200820_EXPL8_EVO1_ZY_SA_44min_TMT_HEY14_200pg_AGC300%_1__11137	MQ_Raw	126/130C	13.6677
20200820_EXPL8_EVO1_ZY_SA_44min_TMT_HEY14_200pg_AGC300%_1__11137	MQ_Corrected	126/130C	15.437
20200820_EXPL8_EVO1_ZY_SA_44min_TMT_HEY14_200pg_AGC300%_1__11137	PD_Raw	126/131N	12.0556
20200820_EXPL8_EVO1_ZY_SA_44min_TMT_HEY14_200pg_AGC300%_1__11137	PD_Corrected	126/131N	13.5397
20200820_EXPL8_EVO1_ZY_SA_44min_TMT_HEY14_200pg_AGC300%_1__11137	MQ_Raw	126/131N	12.3727
20200820_EXPL8_EVO1_ZY_SA_44min_TMT_HEY14_200pg_AGC300%_1__11137	MQ_Corrected	126/131N	13.6133
20200820_EXPL8_EVO1_ZY_SA_44min_TMT_HEY14_200pg_AGC300%_1__11137	PD_Raw	126/131C	12.5393
20200820_EXPL8_EVO1_ZY_SA_44min_TMT_HEY14_200pg_AGC300%_1__11137	PD_Corrected	126/131C	14.6062
20200820_EXPL8_EVO1_ZY_SA_44min_TMT_HEY14_200pg_AGC300%_1__11137	MQ_Raw	126/131C	12.9276
20200820_EXPL8_EVO1_ZY_SA_44min_TMT_HEY14_200pg_AGC300%_1__11137	MQ_Corrected	126/131C	14.4817
20200820_EXPL8_EVO1_ZY_SA_44min_TMT_HEY14_200pg_AGC300%_1__11137	PD_Raw	126/132N	13.8265
20200820_EXPL8_EVO1_ZY_SA_44min_TMT_HEY14_200pg_AGC300%_1__11137	PD_Corrected	126/132N	16.1553
20200820_EXPL8_EVO1_ZY_SA_44min_TMT_HEY14_200pg_AGC300%_1__11137	MQ_Raw	126/132N	14.1535
20200820_EXPL8_EVO1_ZY_SA_44min_TMT_HEY14_200pg_AGC300%_1__11137	MQ_Corrected	126/132N	15.9814
20200820_EXPL8_EVO1_ZY_SA_44min_TMT_HEY14_200pg_AGC300%_1__11137	PD_Raw	126/132C	11.8006
20200820_EXPL8_EVO1_ZY_SA_44min_TMT_HEY14_200pg_AGC300%_1__11137	PD_Corrected	126/132C	13.4755
20200820_EXPL8_EVO1_ZY_SA_44min_TMT_HEY14_200pg_AGC300%_1__11137	MQ_Raw	126/132C	12.0692
20200820_EXPL8_EVO1_ZY_SA_44min_TMT_HEY14_200pg_AGC300%_1__11137	MQ_Corrected	126/132C	13.2611
20200820_EXPL8_EVO1_ZY_SA_44min_TMT_HEY14_200pg_AGC300%_1__11137	PD_Raw	126/133N	12.9983
20200820_EXPL8_EVO1_ZY_SA_44min_TMT_HEY14_200pg_AGC300%_1__11137	PD_Corrected	126/133N	14.9126
20200820_EXPL8_EVO1_ZY_SA_44min_TMT_HEY14_200pg_AGC300%_1__11137	MQ_Raw	126/133N	13.241
20200820_EXPL8_EVO1_ZY_SA_44min_TMT_HEY14_200pg_AGC300%_1__11137	MQ_Corrected	126/133N	14.6885
20200820_EXPL8_EVO1_ZY_SA_44min_TMT_HEY14_200pg_AGC300%_1__11137	PD_Raw	126/133C	15.878
20200820_EXPL8_EVO1_ZY_SA_44min_TMT_HEY14_200pg_AGC300%_1__11137	PD_Corrected	126/133C	17.4082
20200820_EXPL8_EVO1_ZY_SA_44min_TMT_HEY14_200pg_AGC300%_1__11137	MQ_Raw	126/133C	16.3349
20200820_EXPL8_EVO1_ZY_SA_44min_TMT_HEY14_200pg_AGC300%_1__11137	MQ_Corrected	126/133C	17.1401
20200820_EXPL8_EVO1_ZY_SA_44min_TMT_HEY14_200pg_AGC300%_1__11137	PD_Raw	126/134N	15.3176
20200820_EXPL8_EVO1_ZY_SA_44min_TMT_HEY14_200pg_AGC300%_1__11137	PD_Corrected	126/134N	16.8245
20200820_EXPL8_EVO1_ZY_SA_44min_TMT_HEY14_200pg_AGC300%_1__11137	MQ_Raw	126/134N	15.9568
20200820_EXPL8_EVO1_ZY_SA_44min_TMT_HEY14_200pg_AGC300%_1__11137	MQ_Corrected	126/134N	16.7568
20200820_EXPL8_EVO1_ZY_SA_44min_TMT_HEY14_200pg_AGC300%_1__11301	PD_Raw	126/127N	11.015
20200820_EXPL8_EVO1_ZY_SA_44min_TMT_HEY14_200pg_AGC300%_1__11301	PD_Corrected	126/127N	11.3322
20200820_EXPL8_EVO1_ZY_SA_44min_TMT_HEY14_200pg_AGC300%_1__11301	MQ_Raw	126/127N	11.5161
20200820_EXPL8_EVO1_ZY_SA_44min_TMT_HEY14_200pg_AGC300%_1__11301	MQ_Corrected	126/127N	11.4943
20200820_EXPL8_EVO1_ZY_SA_44min_TMT_HEY14_200pg_AGC300%_1__11301	PD_Raw	126/128N	11.2692
20200820_EXPL8_EVO1_ZY_SA_44min_TMT_HEY14_200pg_AGC300%_1__11301	PD_Corrected	126/128N	12.7262
20200820_EXPL8_EVO1_ZY_SA_44min_TMT_HEY14_200pg_AGC300%_1__11301	MQ_Raw	126/128N	11.8867
20200820_EXPL8_EVO1_ZY_SA_44min_TMT_HEY14_200pg_AGC300%_1__11301	MQ_Corrected	126/128N	13.4895
20200820_EXPL8_EVO1_ZY_SA_44min_TMT_HEY14_200pg_AGC300%_1__11301	PD_Raw	126/128C	10.1034
20200820_EXPL8_EVO1_ZY_SA_44min_TMT_HEY14_200pg_AGC300%_1__11301	PD_Corrected	126/128C	11.0969
20200820_EXPL8_EVO1_ZY_SA_44min_TMT_HEY14_200pg_AGC300%_1__11301	MQ_Raw	126/128C	10.8463
20200820_EXPL8_EVO1_ZY_SA_44min_TMT_HEY14_200pg_AGC300%_1__11301	MQ_Corrected	126/128C	11.7804
20200820_EXPL8_EVO1_ZY_SA_44min_TMT_HEY14_200pg_AGC300%_1__11301	PD_Raw	126/129N	10.1034
20200820_EXPL8_EVO1_ZY_SA_44min_TMT_HEY14_200pg_AGC300%_1__11301	PD_Corrected	126/129N	11.1742
20200820_EXPL8_EVO1_ZY_SA_44min_TMT_HEY14_200pg_AGC300%_1__11301	MQ_Raw	126/129N	10.5702
20200820_EXPL8_EVO1_ZY_SA_44min_TMT_HEY14_200pg_AGC300%_1__11301	MQ_Corrected	126/129N	11.7351
20200820_EXPL8_EVO1_ZY_SA_44min_TMT_HEY14_200pg_AGC300%_1__11301	PD_Raw	126/129C	9.07121
20200820_EXPL8_EVO1_ZY_SA_44min_TMT_HEY14_200pg_AGC300%_1__11301	PD_Corrected	126/129C	9.86769
20200820_EXPL8_EVO1_ZY_SA_44min_TMT_HEY14_200pg_AGC300%_1__11301	MQ_Raw	126/129C	9.62624
20200820_EXPL8_EVO1_ZY_SA_44min_TMT_HEY14_200pg_AGC300%_1__11301	MQ_Corrected	126/129C	10.3956
20200820_EXPL8_EVO1_ZY_SA_44min_TMT_HEY14_200pg_AGC300%_1__11301	PD_Raw	126/130N	10.1034
20200820_EXPL8_EVO1_ZY_SA_44min_TMT_HEY14_200pg_AGC300%_1__11301	PD_Corrected	126/130N	11.0586
20200820_EXPL8_EVO1_ZY_SA_44min_TMT_HEY14_200pg_AGC300%_1__11301	MQ_Raw	126/130N	10.787
20200820_EXPL8_EVO1_ZY_SA_44min_TMT_HEY14_200pg_AGC300%_1__11301	MQ_Corrected	126/130N	11.8521
20200820_EXPL8_EVO1_ZY_SA_44min_TMT_HEY14_200pg_AGC300%_1__11301	PD_Raw	126/130C	11.2261
20200820_EXPL8_EVO1_ZY_SA_44min_TMT_HEY14_200pg_AGC300%_1__11301	PD_Corrected	126/130C	12.828
20200820_EXPL8_EVO1_ZY_SA_44min_TMT_HEY14_200pg_AGC300%_1__11301	MQ_Raw	126/130C	11.6915
20200820_EXPL8_EVO1_ZY_SA_44min_TMT_HEY14_200pg_AGC300%_1__11301	MQ_Corrected	126/130C	13.1901
20200820_EXPL8_EVO1_ZY_SA_44min_TMT_HEY14_200pg_AGC300%_1__11301	PD_Raw	126/131N	11.2692
20200820_EXPL8_EVO1_ZY_SA_44min_TMT_HEY14_200pg_AGC300%_1__11301	PD_Corrected	126/131N	12.4786
20200820_EXPL8_EVO1_ZY_SA_44min_TMT_HEY14_200pg_AGC300%_1__11301	MQ_Raw	126/131N	12.018
20200820_EXPL8_EVO1_ZY_SA_44min_TMT_HEY14_200pg_AGC300%_1__11301	MQ_Corrected	126/131N	13.3993
20200820_EXPL8_EVO1_ZY_SA_44min_TMT_HEY14_200pg_AGC300%_1__11301	PD_Raw	126/131C	11.5354
20200820_EXPL8_EVO1_ZY_SA_44min_TMT_HEY14_200pg_AGC300%_1__11301	PD_Corrected	126/131C	13.0366
20200820_EXPL8_EVO1_ZY_SA_44min_TMT_HEY14_200pg_AGC300%_1__11301	MQ_Raw	126/131C	12.4115
20200820_EXPL8_EVO1_ZY_SA_44min_TMT_HEY14_200pg_AGC300%_1__11301	MQ_Corrected	126/131C	13.9535
20200820_EXPL8_EVO1_ZY_SA_44min_TMT_HEY14_200pg_AGC300%_1__11301	PD_Raw	126/132N	10.7721
20200820_EXPL8_EVO1_ZY_SA_44min_TMT_HEY14_200pg_AGC300%_1__11301	PD_Corrected	126/132N	11.9219
20200820_EXPL8_EVO1_ZY_SA_44min_TMT_HEY14_200pg_AGC300%_1__11301	MQ_Raw	126/132N	11.5388
20200820_EXPL8_EVO1_ZY_SA_44min_TMT_HEY14_200pg_AGC300%_1__11301	MQ_Corrected	126/132N	12.8381
20200820_EXPL8_EVO1_ZY_SA_44min_TMT_HEY14_200pg_AGC300%_1__11301	PD_Raw	126/132C	11.4453
20200820_EXPL8_EVO1_ZY_SA_44min_TMT_HEY14_200pg_AGC300%_1__11301	PD_Corrected	126/132C	12.7769
20200820_EXPL8_EVO1_ZY_SA_44min_TMT_HEY14_200pg_AGC300%_1__11301	MQ_Raw	126/132C	12.2052
20200820_EXPL8_EVO1_ZY_SA_44min_TMT_HEY14_200pg_AGC300%_1__11301	MQ_Corrected	126/132C	13.527
20200820_EXPL8_EVO1_ZY_SA_44min_TMT_HEY14_200pg_AGC300%_1__11301	PD_Raw	126/133N	11.4453
20200820_EXPL8_EVO1_ZY_SA_44min_TMT_HEY14_200pg_AGC300%_1__11301	PD_Corrected	126/133N	12.828
20200820_EXPL8_EVO1_ZY_SA_44min_TMT_HEY14_200pg_AGC300%_1__11301	MQ_Raw	126/133N	12.2124
20200820_EXPL8_EVO1_ZY_SA_44min_TMT_HEY14_200pg_AGC300%_1__11301	MQ_Corrected	126/133N	13.7221
20200820_EXPL8_EVO1_ZY_SA_44min_TMT_HEY14_200pg_AGC300%_1__11301	PD_Raw	126/133C	12.9646
20200820_EXPL8_EVO1_ZY_SA_44min_TMT_HEY14_200pg_AGC300%_1__11301	PD_Corrected	126/133C	13.5316
20200820_EXPL8_EVO1_ZY_SA_44min_TMT_HEY14_200pg_AGC300%_1__11301	MQ_Raw	126/133C	13.7283
20200820_EXPL8_EVO1_ZY_SA_44min_TMT_HEY14_200pg_AGC300%_1__11301	MQ_Corrected	126/133C	14.338
20200820_EXPL8_EVO1_ZY_SA_44min_TMT_HEY14_200pg_AGC300%_1__11301	PD_Raw	126/134N	11.581
20200820_EXPL8_EVO1_ZY_SA_44min_TMT_HEY14_200pg_AGC300%_1__11301	PD_Corrected	126/134N	12.1477
20200820_EXPL8_EVO1_ZY_SA_44min_TMT_HEY14_200pg_AGC300%_1__11301	MQ_Raw	126/134N	12.3233
20200820_EXPL8_EVO1_ZY_SA_44min_TMT_HEY14_200pg_AGC300%_1__11301	MQ_Corrected	126/134N	12.8851
20200820_EXPL8_EVO1_ZY_SA_44min_TMT_HEY14_200pg_AGC300%_1__11302	PD_Raw	126/127N	9.6215
20200820_EXPL8_EVO1_ZY_SA_44min_TMT_HEY14_200pg_AGC300%_1__11302	PD_Corrected	126/127N	10.1261
20200820_EXPL8_EVO1_ZY_SA_44min_TMT_HEY14_200pg_AGC300%_1__11302	MQ_Raw	126/127N	9.8714
20200820_EXPL8_EVO1_ZY_SA_44min_TMT_HEY14_200pg_AGC300%_1__11302	MQ_Corrected	126/127N	9.89142
20200820_EXPL8_EVO1_ZY_SA_44min_TMT_HEY14_200pg_AGC300%_1__11302	PD_Raw	126/128N	7.1993
20200820_EXPL8_EVO1_ZY_SA_44min_TMT_HEY14_200pg_AGC300%_1__11302	PD_Corrected	126/128N	7.91549
20200820_EXPL8_EVO1_ZY_SA_44min_TMT_HEY14_200pg_AGC300%_1__11302	MQ_Raw	126/128N	7.41587
20200820_EXPL8_EVO1_ZY_SA_44min_TMT_HEY14_200pg_AGC300%_1__11302	MQ_Corrected	126/128N	8.08672
20200820_EXPL8_EVO1_ZY_SA_44min_TMT_HEY14_200pg_AGC300%_1__11302	PD_Raw	126/128C	7.54212
20200820_EXPL8_EVO1_ZY_SA_44min_TMT_HEY14_200pg_AGC300%_1__11302	PD_Corrected	126/128C	8.17455
20200820_EXPL8_EVO1_ZY_SA_44min_TMT_HEY14_200pg_AGC300%_1__11302	MQ_Raw	126/128C	7.66144
20200820_EXPL8_EVO1_ZY_SA_44min_TMT_HEY14_200pg_AGC300%_1__11302	MQ_Corrected	126/128C	7.86034
20200820_EXPL8_EVO1_ZY_SA_44min_TMT_HEY14_200pg_AGC300%_1__11302	PD_Raw	126/129N	10.2438
20200820_EXPL8_EVO1_ZY_SA_44min_TMT_HEY14_200pg_AGC300%_1__11302	PD_Corrected	126/129N	12.1514
20200820_EXPL8_EVO1_ZY_SA_44min_TMT_HEY14_200pg_AGC300%_1__11302	MQ_Raw	126/129N	10.5421
20200820_EXPL8_EVO1_ZY_SA_44min_TMT_HEY14_200pg_AGC300%_1__11302	MQ_Corrected	126/129N	12.2787
20200820_EXPL8_EVO1_ZY_SA_44min_TMT_HEY14_200pg_AGC300%_1__11302	PD_Raw	126/129C	10.1429
20200820_EXPL8_EVO1_ZY_SA_44min_TMT_HEY14_200pg_AGC300%_1__11302	PD_Corrected	126/129C	11.8316
20200820_EXPL8_EVO1_ZY_SA_44min_TMT_HEY14_200pg_AGC300%_1__11302	MQ_Raw	126/129C	10.5344
20200820_EXPL8_EVO1_ZY_SA_44min_TMT_HEY14_200pg_AGC300%_1__11302	MQ_Corrected	126/129C	11.9654
20200820_EXPL8_EVO1_ZY_SA_44min_TMT_HEY14_200pg_AGC300%_1__11302	PD_Raw	126/130N	11.2514
20200820_EXPL8_EVO1_ZY_SA_44min_TMT_HEY14_200pg_AGC300%_1__11302	PD_Corrected	126/130N	12.7727
20200820_EXPL8_EVO1_ZY_SA_44min_TMT_HEY14_200pg_AGC300%_1__11302	MQ_Raw	126/130N	11.6147
20200820_EXPL8_EVO1_ZY_SA_44min_TMT_HEY14_200pg_AGC300%_1__11302	MQ_Corrected	126/130N	12.8132
20200820_EXPL8_EVO1_ZY_SA_44min_TMT_HEY14_200pg_AGC300%_1__11302	PD_Raw	126/130C	8.50826
20200820_EXPL8_EVO1_ZY_SA_44min_TMT_HEY14_200pg_AGC300%_1__11302	PD_Corrected	126/130C	9.44538
20200820_EXPL8_EVO1_ZY_SA_44min_TMT_HEY14_200pg_AGC300%_1__11302	MQ_Raw	126/130C	8.64935
20200820_EXPL8_EVO1_ZY_SA_44min_TMT_HEY14_200pg_AGC300%_1__11302	MQ_Corrected	126/130C	9.34884
20200820_EXPL8_EVO1_ZY_SA_44min_TMT_HEY14_200pg_AGC300%_1__11302	PD_Raw	126/131N	12.7099
20200820_EXPL8_EVO1_ZY_SA_44min_TMT_HEY14_200pg_AGC300%_1__11302	PD_Corrected	126/131N	14.4103
20200820_EXPL8_EVO1_ZY_SA_44min_TMT_HEY14_200pg_AGC300%_1__11302	MQ_Raw	126/131N	13.1123
20200820_EXPL8_EVO1_ZY_SA_44min_TMT_HEY14_200pg_AGC300%_1__11302	MQ_Corrected	126/131N	14.5403
20200820_EXPL8_EVO1_ZY_SA_44min_TMT_HEY14_200pg_AGC300%_1__11302	PD_Raw	126/131C	15.5985
20200820_EXPL8_EVO1_ZY_SA_44min_TMT_HEY14_200pg_AGC300%_1__11302	PD_Corrected	126/131C	18.5785
20200820_EXPL8_EVO1_ZY_SA_44min_TMT_HEY14_200pg_AGC300%_1__11302	MQ_Raw	126/131C	16.3217
20200820_EXPL8_EVO1_ZY_SA_44min_TMT_HEY14_200pg_AGC300%_1__11302	MQ_Corrected	126/131C	18.6476
20200820_EXPL8_EVO1_ZY_SA_44min_TMT_HEY14_200pg_AGC300%_1__11302	PD_Raw	126/132N	16.3413
20200820_EXPL8_EVO1_ZY_SA_44min_TMT_HEY14_200pg_AGC300%_1__11302	PD_Corrected	126/132N	20.4364
20200820_EXPL8_EVO1_ZY_SA_44min_TMT_HEY14_200pg_AGC300%_1__11302	MQ_Raw	126/132N	17.3134
20200820_EXPL8_EVO1_ZY_SA_44min_TMT_HEY14_200pg_AGC300%_1__11302	MQ_Corrected	126/132N	20.9302
20200820_EXPL8_EVO1_ZY_SA_44min_TMT_HEY14_200pg_AGC300%_1__11302	PD_Raw	126/132C	33.2097
20200820_EXPL8_EVO1_ZY_SA_44min_TMT_HEY14_200pg_AGC300%_1__11302	PD_Corrected	126/132C	44.0784
20200820_EXPL8_EVO1_ZY_SA_44min_TMT_HEY14_200pg_AGC300%_1__11302	MQ_Raw	126/132C	38.0744
20200820_EXPL8_EVO1_ZY_SA_44min_TMT_HEY14_200pg_AGC300%_1__11302	MQ_Corrected	126/132C	46.1985
20200820_EXPL8_EVO1_ZY_SA_44min_TMT_HEY14_200pg_AGC300%_1__11302	PD_Raw	126/133N	7.0756
20200820_EXPL8_EVO1_ZY_SA_44min_TMT_HEY14_200pg_AGC300%_1__11302	PD_Corrected	126/133N	7.80556
20200820_EXPL8_EVO1_ZY_SA_44min_TMT_HEY14_200pg_AGC300%_1__11302	MQ_Raw	126/133N	7.1281
20200820_EXPL8_EVO1_ZY_SA_44min_TMT_HEY14_200pg_AGC300%_1__11302	MQ_Corrected	126/133N	7.78447
20200820_EXPL8_EVO1_ZY_SA_44min_TMT_HEY14_200pg_AGC300%_1__11302	PD_Raw	126/133C	20.59
20200820_EXPL8_EVO1_ZY_SA_44min_TMT_HEY14_200pg_AGC300%_1__11302	PD_Corrected	126/133C	22.48
20200820_EXPL8_EVO1_ZY_SA_44min_TMT_HEY14_200pg_AGC300%_1__11302	MQ_Raw	126/133C	22.1642
20200820_EXPL8_EVO1_ZY_SA_44min_TMT_HEY14_200pg_AGC300%_1__11302	MQ_Corrected	126/133C	22.9294
20200820_EXPL8_EVO1_ZY_SA_44min_TMT_HEY14_200pg_AGC300%_1__11302	PD_Raw	126/134N	7.85878
20200820_EXPL8_EVO1_ZY_SA_44min_TMT_HEY14_200pg_AGC300%_1__11302	PD_Corrected	126/134N	8.41948
20200820_EXPL8_EVO1_ZY_SA_44min_TMT_HEY14_200pg_AGC300%_1__11302	MQ_Raw	126/134N	7.95812
20200820_EXPL8_EVO1_ZY_SA_44min_TMT_HEY14_200pg_AGC300%_1__11302	MQ_Corrected	126/134N	8.3452
20200820_EXPL8_EVO1_ZY_SA_44min_TMT_HEY14_200pg_AGC300%_1__11304	PD_Raw	126/127N	13.8843
20200820_EXPL8_EVO1_ZY_SA_44min_TMT_HEY14_200pg_AGC300%_1__11304	PD_Corrected	126/127N	15.0294
20200820_EXPL8_EVO1_ZY_SA_44min_TMT_HEY14_200pg_AGC300%_1__11304	MQ_Raw	126/127N	13.6419
20200820_EXPL8_EVO1_ZY_SA_44min_TMT_HEY14_200pg_AGC300%_1__11304	MQ_Corrected	126/127N	13.6824
20200820_EXPL8_EVO1_ZY_SA_44min_TMT_HEY14_200pg_AGC300%_1__11304	PD_Raw	126/128N	9.15656
20200820_EXPL8_EVO1_ZY_SA_44min_TMT_HEY14_200pg_AGC300%_1__11304	PD_Corrected	126/128N	10.0988
20200820_EXPL8_EVO1_ZY_SA_44min_TMT_HEY14_200pg_AGC300%_1__11304	MQ_Raw	126/128N	9.52054
20200820_EXPL8_EVO1_ZY_SA_44min_TMT_HEY14_200pg_AGC300%_1__11304	MQ_Corrected	126/128N	10.3636
20200820_EXPL8_EVO1_ZY_SA_44min_TMT_HEY14_200pg_AGC300%_1__11304	PD_Raw	126/128C	8.6011
20200820_EXPL8_EVO1_ZY_SA_44min_TMT_HEY14_200pg_AGC300%_1__11304	PD_Corrected	126/128C	9.41068
20200820_EXPL8_EVO1_ZY_SA_44min_TMT_HEY14_200pg_AGC300%_1__11304	MQ_Raw	126/128C	8.94883
20200820_EXPL8_EVO1_ZY_SA_44min_TMT_HEY14_200pg_AGC300%_1__11304	MQ_Corrected	126/128C	9.2075
20200820_EXPL8_EVO1_ZY_SA_44min_TMT_HEY14_200pg_AGC300%_1__11304	PD_Raw	126/129N	10.491
20200820_EXPL8_EVO1_ZY_SA_44min_TMT_HEY14_200pg_AGC300%_1__11304	PD_Corrected	126/129N	12.1957
20200820_EXPL8_EVO1_ZY_SA_44min_TMT_HEY14_200pg_AGC300%_1__11304	MQ_Raw	126/129N	10.9305
20200820_EXPL8_EVO1_ZY_SA_44min_TMT_HEY14_200pg_AGC300%_1__11304	MQ_Corrected	126/129N	12.4857
20200820_EXPL8_EVO1_ZY_SA_44min_TMT_HEY14_200pg_AGC300%_1__11304	PD_Raw	126/129C	10.0624
20200820_EXPL8_EVO1_ZY_SA_44min_TMT_HEY14_200pg_AGC300%_1__11304	PD_Corrected	126/129C	11.4574
20200820_EXPL8_EVO1_ZY_SA_44min_TMT_HEY14_200pg_AGC300%_1__11304	MQ_Raw	126/129C	10.4957
20200820_EXPL8_EVO1_ZY_SA_44min_TMT_HEY14_200pg_AGC300%_1__11304	MQ_Corrected	126/129C	11.6073
20200820_EXPL8_EVO1_ZY_SA_44min_TMT_HEY14_200pg_AGC300%_1__11304	PD_Raw	126/130N	9.82983
20200820_EXPL8_EVO1_ZY_SA_44min_TMT_HEY14_200pg_AGC300%_1__11304	PD_Corrected	126/130N	10.9657
20200820_EXPL8_EVO1_ZY_SA_44min_TMT_HEY14_200pg_AGC300%_1__11304	MQ_Raw	126/130N	10.1241
20200820_EXPL8_EVO1_ZY_SA_44min_TMT_HEY14_200pg_AGC300%_1__11304	MQ_Corrected	126/130N	11.045
20200820_EXPL8_EVO1_ZY_SA_44min_TMT_HEY14_200pg_AGC300%_1__11304	PD_Raw	126/130C	11.5246
20200820_EXPL8_EVO1_ZY_SA_44min_TMT_HEY14_200pg_AGC300%_1__11304	PD_Corrected	126/130C	13.6267
20200820_EXPL8_EVO1_ZY_SA_44min_TMT_HEY14_200pg_AGC300%_1__11304	MQ_Raw	126/130C	11.9505
20200820_EXPL8_EVO1_ZY_SA_44min_TMT_HEY14_200pg_AGC300%_1__11304	MQ_Corrected	126/130C	13.5482
20200820_EXPL8_EVO1_ZY_SA_44min_TMT_HEY14_200pg_AGC300%_1__11304	PD_Raw	126/131N	10.6826
20200820_EXPL8_EVO1_ZY_SA_44min_TMT_HEY14_200pg_AGC300%_1__11304	PD_Corrected	126/131N	12.0804
20200820_EXPL8_EVO1_ZY_SA_44min_TMT_HEY14_200pg_AGC300%_1__11304	MQ_Raw	126/131N	11.2578
20200820_EXPL8_EVO1_ZY_SA_44min_TMT_HEY14_200pg_AGC300%_1__11304	MQ_Corrected	126/131N	12.5338
20200820_EXPL8_EVO1_ZY_SA_44min_TMT_HEY14_200pg_AGC300%_1__11304	PD_Raw	126/131C	9.6078
20200820_EXPL8_EVO1_ZY_SA_44min_TMT_HEY14_200pg_AGC300%_1__11304	PD_Corrected	126/131C	10.8723
20200820_EXPL8_EVO1_ZY_SA_44min_TMT_HEY14_200pg_AGC300%_1__11304	MQ_Raw	126/131C	10.0921
20200820_EXPL8_EVO1_ZY_SA_44min_TMT_HEY14_200pg_AGC300%_1__11304	MQ_Corrected	126/131C	11.1246
20200820_EXPL8_EVO1_ZY_SA_44min_TMT_HEY14_200pg_AGC300%_1__11304	PD_Raw	126/132N	11.3293
20200820_EXPL8_EVO1_ZY_SA_44min_TMT_HEY14_200pg_AGC300%_1__11304	PD_Corrected	126/132N	13.2041
20200820_EXPL8_EVO1_ZY_SA_44min_TMT_HEY14_200pg_AGC300%_1__11304	MQ_Raw	126/132N	11.8049
20200820_EXPL8_EVO1_ZY_SA_44min_TMT_HEY14_200pg_AGC300%_1__11304	MQ_Corrected	126/132N	13.4025
20200820_EXPL8_EVO1_ZY_SA_44min_TMT_HEY14_200pg_AGC300%_1__11304	PD_Raw	126/132C	11.4963
20200820_EXPL8_EVO1_ZY_SA_44min_TMT_HEY14_200pg_AGC300%_1__11304	PD_Corrected	126/132C	13.342
20200820_EXPL8_EVO1_ZY_SA_44min_TMT_HEY14_200pg_AGC300%_1__11304	MQ_Raw	126/132C	12.0267
20200820_EXPL8_EVO1_ZY_SA_44min_TMT_HEY14_200pg_AGC300%_1__11304	MQ_Corrected	126/132C	13.415
20200820_EXPL8_EVO1_ZY_SA_44min_TMT_HEY14_200pg_AGC300%_1__11304	PD_Raw	126/133N	8.77861
20200820_EXPL8_EVO1_ZY_SA_44min_TMT_HEY14_200pg_AGC300%_1__11304	PD_Corrected	126/133N	9.96101
20200820_EXPL8_EVO1_ZY_SA_44min_TMT_HEY14_200pg_AGC300%_1__11304	MQ_Raw	126/133N	9.03087
20200820_EXPL8_EVO1_ZY_SA_44min_TMT_HEY14_200pg_AGC300%_1__11304	MQ_Corrected	126/133N	10.0482
20200820_EXPL8_EVO1_ZY_SA_44min_TMT_HEY14_200pg_AGC300%_1__11304	PD_Raw	126/133C	13.2175
20200820_EXPL8_EVO1_ZY_SA_44min_TMT_HEY14_200pg_AGC300%_1__11304	PD_Corrected	126/133C	14.3137
20200820_EXPL8_EVO1_ZY_SA_44min_TMT_HEY14_200pg_AGC300%_1__11304	MQ_Raw	126/133C	13.9956
20200820_EXPL8_EVO1_ZY_SA_44min_TMT_HEY14_200pg_AGC300%_1__11304	MQ_Corrected	126/133C	14.6331
20200820_EXPL8_EVO1_ZY_SA_44min_TMT_HEY14_200pg_AGC300%_1__11304	PD_Raw	126/134N	8.68089
20200820_EXPL8_EVO1_ZY_SA_44min_TMT_HEY14_200pg_AGC300%_1__11304	PD_Corrected	126/134N	9.30783
20200820_EXPL8_EVO1_ZY_SA_44min_TMT_HEY14_200pg_AGC300%_1__11304	MQ_Raw	126/134N	9.00006
20200820_EXPL8_EVO1_ZY_SA_44min_TMT_HEY14_200pg_AGC300%_1__11304	MQ_Corrected	126/134N	9.41355
20200820_EXPL8_EVO1_ZY_SA_44min_TMT_HEY14_200pg_AGC300%_1__11310	PD_Raw	126/127N	16.1703
20200820_EXPL8_EVO1_ZY_SA_44min_TMT_HEY14_200pg_AGC300%_1__11310	PD_Corrected	126/127N	17.3665
20200820_EXPL8_EVO1_ZY_SA_44min_TMT_HEY14_200pg_AGC300%_1__11310	MQ_Raw	126/127N	16.9848
20200820_EXPL8_EVO1_ZY_SA_44min_TMT_HEY14_200pg_AGC300%_1__11310	MQ_Corrected	126/127N	17.0245
20200820_EXPL8_EVO1_ZY_SA_44min_TMT_HEY14_200pg_AGC300%_1__11310	PD_Raw	126/128N	11.5026
20200820_EXPL8_EVO1_ZY_SA_44min_TMT_HEY14_200pg_AGC300%_1__11310	PD_Corrected	126/128N	12.7083
20200820_EXPL8_EVO1_ZY_SA_44min_TMT_HEY14_200pg_AGC300%_1__11310	MQ_Raw	126/128N	12.236
20200820_EXPL8_EVO1_ZY_SA_44min_TMT_HEY14_200pg_AGC300%_1__11310	MQ_Corrected	126/128N	13.4205
20200820_EXPL8_EVO1_ZY_SA_44min_TMT_HEY14_200pg_AGC300%_1__11310	PD_Raw	126/128C	10.2362
20200820_EXPL8_EVO1_ZY_SA_44min_TMT_HEY14_200pg_AGC300%_1__11310	PD_Corrected	126/128C	11.1927
20200820_EXPL8_EVO1_ZY_SA_44min_TMT_HEY14_200pg_AGC300%_1__11310	MQ_Raw	126/128C	10.7069
20200820_EXPL8_EVO1_ZY_SA_44min_TMT_HEY14_200pg_AGC300%_1__11310	MQ_Corrected	126/128C	11.2256
20200820_EXPL8_EVO1_ZY_SA_44min_TMT_HEY14_200pg_AGC300%_1__11310	PD_Raw	126/129N	10.912
20200820_EXPL8_EVO1_ZY_SA_44min_TMT_HEY14_200pg_AGC300%_1__11310	PD_Corrected	126/129N	12.3858
20200820_EXPL8_EVO1_ZY_SA_44min_TMT_HEY14_200pg_AGC300%_1__11310	MQ_Raw	126/129N	11.1275
20200820_EXPL8_EVO1_ZY_SA_44min_TMT_HEY14_200pg_AGC300%_1__11310	MQ_Corrected	126/129N	12.4685
20200820_EXPL8_EVO1_ZY_SA_44min_TMT_HEY14_200pg_AGC300%_1__11310	PD_Raw	126/129C	10.912
20200820_EXPL8_EVO1_ZY_SA_44min_TMT_HEY14_200pg_AGC300%_1__11310	PD_Corrected	126/129C	12.2613
20200820_EXPL8_EVO1_ZY_SA_44min_TMT_HEY14_200pg_AGC300%_1__11310	MQ_Raw	126/129C	11.4483
20200820_EXPL8_EVO1_ZY_SA_44min_TMT_HEY14_200pg_AGC300%_1__11310	MQ_Corrected	126/129C	12.6021
20200820_EXPL8_EVO1_ZY_SA_44min_TMT_HEY14_200pg_AGC300%_1__11310	PD_Raw	126/130N	9.37605
20200820_EXPL8_EVO1_ZY_SA_44min_TMT_HEY14_200pg_AGC300%_1__11310	PD_Corrected	126/130N	10.2737
20200820_EXPL8_EVO1_ZY_SA_44min_TMT_HEY14_200pg_AGC300%_1__11310	MQ_Raw	126/130N	9.56937
20200820_EXPL8_EVO1_ZY_SA_44min_TMT_HEY14_200pg_AGC300%_1__11310	MQ_Corrected	126/130N	10.3717
20200820_EXPL8_EVO1_ZY_SA_44min_TMT_HEY14_200pg_AGC300%_1__11310	PD_Raw	126/130C	10.9387
20200820_EXPL8_EVO1_ZY_SA_44min_TMT_HEY14_200pg_AGC300%_1__11310	PD_Corrected	126/130C	12.5128
20200820_EXPL8_EVO1_ZY_SA_44min_TMT_HEY14_200pg_AGC300%_1__11310	MQ_Raw	126/130C	11.6334
20200820_EXPL8_EVO1_ZY_SA_44min_TMT_HEY14_200pg_AGC300%_1__11310	MQ_Corrected	126/130C	13.0176
20200820_EXPL8_EVO1_ZY_SA_44min_TMT_HEY14_200pg_AGC300%_1__11310	PD_Raw	126/131N	10.9926
20200820_EXPL8_EVO1_ZY_SA_44min_TMT_HEY14_200pg_AGC300%_1__11310	PD_Corrected	126/131N	12.3544
20200820_EXPL8_EVO1_ZY_SA_44min_TMT_HEY14_200pg_AGC300%_1__11310	MQ_Raw	126/131N	11.5803
20200820_EXPL8_EVO1_ZY_SA_44min_TMT_HEY14_200pg_AGC300%_1__11310	MQ_Corrected	126/131N	12.9236
20200820_EXPL8_EVO1_ZY_SA_44min_TMT_HEY14_200pg_AGC300%_1__11310	PD_Raw	126/131C	10.4765
20200820_EXPL8_EVO1_ZY_SA_44min_TMT_HEY14_200pg_AGC300%_1__11310	PD_Corrected	126/131C	11.7308
20200820_EXPL8_EVO1_ZY_SA_44min_TMT_HEY14_200pg_AGC300%_1__11310	MQ_Raw	126/131C	11.0002
20200820_EXPL8_EVO1_ZY_SA_44min_TMT_HEY14_200pg_AGC300%_1__11310	MQ_Corrected	126/131C	12.0774
20200820_EXPL8_EVO1_ZY_SA_44min_TMT_HEY14_200pg_AGC300%_1__11310	PD_Raw	126/132N	12.8247
20200820_EXPL8_EVO1_ZY_SA_44min_TMT_HEY14_200pg_AGC300%_1__11310	PD_Corrected	126/132N	14.6547
20200820_EXPL8_EVO1_ZY_SA_44min_TMT_HEY14_200pg_AGC300%_1__11310	MQ_Raw	126/132N	13.4872
20200820_EXPL8_EVO1_ZY_SA_44min_TMT_HEY14_200pg_AGC300%_1__11310	MQ_Corrected	126/132N	15.216
20200820_EXPL8_EVO1_ZY_SA_44min_TMT_HEY14_200pg_AGC300%_1__11310	PD_Raw	126/132C	16.4081
20200820_EXPL8_EVO1_ZY_SA_44min_TMT_HEY14_200pg_AGC300%_1__11310	PD_Corrected	126/132C	19.4422
20200820_EXPL8_EVO1_ZY_SA_44min_TMT_HEY14_200pg_AGC300%_1__11310	MQ_Raw	126/132C	17.223
20200820_EXPL8_EVO1_ZY_SA_44min_TMT_HEY14_200pg_AGC300%_1__11310	MQ_Corrected	126/132C	19.6966
20200820_EXPL8_EVO1_ZY_SA_44min_TMT_HEY14_200pg_AGC300%_1__11310	PD_Raw	126/133N	12.4665
20200820_EXPL8_EVO1_ZY_SA_44min_TMT_HEY14_200pg_AGC300%_1__11310	PD_Corrected	126/133N	14.2274
20200820_EXPL8_EVO1_ZY_SA_44min_TMT_HEY14_200pg_AGC300%_1__11310	MQ_Raw	126/133N	13.157
20200820_EXPL8_EVO1_ZY_SA_44min_TMT_HEY14_200pg_AGC300%_1__11310	MQ_Corrected	126/133N	14.7952
20200820_EXPL8_EVO1_ZY_SA_44min_TMT_HEY14_200pg_AGC300%_1__11310	PD_Raw	126/133C	14.8272
20200820_EXPL8_EVO1_ZY_SA_44min_TMT_HEY14_200pg_AGC300%_1__11310	PD_Corrected	126/133C	15.6913
20200820_EXPL8_EVO1_ZY_SA_44min_TMT_HEY14_200pg_AGC300%_1__11310	MQ_Raw	126/133C	15.7299
20200820_EXPL8_EVO1_ZY_SA_44min_TMT_HEY14_200pg_AGC300%_1__11310	MQ_Corrected	126/133C	16.369
20200820_EXPL8_EVO1_ZY_SA_44min_TMT_HEY14_200pg_AGC300%_1__11310	PD_Raw	126/134N	11.7757
20200820_EXPL8_EVO1_ZY_SA_44min_TMT_HEY14_200pg_AGC300%_1__11310	PD_Corrected	126/134N	12.5128
20200820_EXPL8_EVO1_ZY_SA_44min_TMT_HEY14_200pg_AGC300%_1__11310	MQ_Raw	126/134N	12.4054
20200820_EXPL8_EVO1_ZY_SA_44min_TMT_HEY14_200pg_AGC300%_1__11310	MQ_Corrected	126/134N	12.9587
20200820_EXPL8_EVO1_ZY_SA_44min_TMT_HEY14_200pg_AGC300%_1__11312	PD_Raw	126/127N	13.6912
20200820_EXPL8_EVO1_ZY_SA_44min_TMT_HEY14_200pg_AGC300%_1__11312	PD_Corrected	126/127N	14.2814
20200820_EXPL8_EVO1_ZY_SA_44min_TMT_HEY14_200pg_AGC300%_1__11312	MQ_Raw	126/127N	14.1915
20200820_EXPL8_EVO1_ZY_SA_44min_TMT_HEY14_200pg_AGC300%_1__11312	MQ_Corrected	126/127N	14.1925
20200820_EXPL8_EVO1_ZY_SA_44min_TMT_HEY14_200pg_AGC300%_1__11312	PD_Raw	126/128N	11.7077
20200820_EXPL8_EVO1_ZY_SA_44min_TMT_HEY14_200pg_AGC300%_1__11312	PD_Corrected	126/128N	12.9831
20200820_EXPL8_EVO1_ZY_SA_44min_TMT_HEY14_200pg_AGC300%_1__11312	MQ_Raw	126/128N	12.1874
20200820_EXPL8_EVO1_ZY_SA_44min_TMT_HEY14_200pg_AGC300%_1__11312	MQ_Corrected	126/128N	13.5164
20200820_EXPL8_EVO1_ZY_SA_44min_TMT_HEY14_200pg_AGC300%_1__11312	PD_Raw	126/128C	11.9061
20200820_EXPL8_EVO1_ZY_SA_44min_TMT_HEY14_200pg_AGC300%_1__11312	PD_Corrected	126/128C	13
20200820_EXPL8_EVO1_ZY_SA_44min_TMT_HEY14_200pg_AGC300%_1__11312	MQ_Raw	126/128C	12.38
20200820_EXPL8_EVO1_ZY_SA_44min_TMT_HEY14_200pg_AGC300%_1__11312	MQ_Corrected	126/128C	13.2906
20200820_EXPL8_EVO1_ZY_SA_44min_TMT_HEY14_200pg_AGC300%_1__11312	PD_Raw	126/129N	12.5959
20200820_EXPL8_EVO1_ZY_SA_44min_TMT_HEY14_200pg_AGC300%_1__11312	PD_Corrected	126/129N	14.2205
20200820_EXPL8_EVO1_ZY_SA_44min_TMT_HEY14_200pg_AGC300%_1__11312	MQ_Raw	126/129N	12.9779
20200820_EXPL8_EVO1_ZY_SA_44min_TMT_HEY14_200pg_AGC300%_1__11312	MQ_Corrected	126/129N	14.6753
20200820_EXPL8_EVO1_ZY_SA_44min_TMT_HEY14_200pg_AGC300%_1__11312	PD_Raw	126/129C	12.772
20200820_EXPL8_EVO1_ZY_SA_44min_TMT_HEY14_200pg_AGC300%_1__11312	PD_Corrected	126/129C	14.1601
20200820_EXPL8_EVO1_ZY_SA_44min_TMT_HEY14_200pg_AGC300%_1__11312	MQ_Raw	126/129C	13.5095
20200820_EXPL8_EVO1_ZY_SA_44min_TMT_HEY14_200pg_AGC300%_1__11312	MQ_Corrected	126/129C	14.9254
20200820_EXPL8_EVO1_ZY_SA_44min_TMT_HEY14_200pg_AGC300%_1__11312	PD_Raw	126/130N	11.9529
20200820_EXPL8_EVO1_ZY_SA_44min_TMT_HEY14_200pg_AGC300%_1__11312	PD_Corrected	126/130N	13.1022
20200820_EXPL8_EVO1_ZY_SA_44min_TMT_HEY14_200pg_AGC300%_1__11312	MQ_Raw	126/130N	12.4793
20200820_EXPL8_EVO1_ZY_SA_44min_TMT_HEY14_200pg_AGC300%_1__11312	MQ_Corrected	126/130N	13.6633
20200820_EXPL8_EVO1_ZY_SA_44min_TMT_HEY14_200pg_AGC300%_1__11312	PD_Raw	126/130C	12
20200820_EXPL8_EVO1_ZY_SA_44min_TMT_HEY14_200pg_AGC300%_1__11312	PD_Corrected	126/130C	13.4368
20200820_EXPL8_EVO1_ZY_SA_44min_TMT_HEY14_200pg_AGC300%_1__11312	MQ_Raw	126/130C	12.4727
20200820_EXPL8_EVO1_ZY_SA_44min_TMT_HEY14_200pg_AGC300%_1__11312	MQ_Corrected	126/130C	13.7698
20200820_EXPL8_EVO1_ZY_SA_44min_TMT_HEY14_200pg_AGC300%_1__11312	PD_Raw	126/131N	13.0271
20200820_EXPL8_EVO1_ZY_SA_44min_TMT_HEY14_200pg_AGC300%_1__11312	PD_Corrected	126/131N	14.4257
20200820_EXPL8_EVO1_ZY_SA_44min_TMT_HEY14_200pg_AGC300%_1__11312	MQ_Raw	126/131N	13.3763
20200820_EXPL8_EVO1_ZY_SA_44min_TMT_HEY14_200pg_AGC300%_1__11312	MQ_Corrected	126/131N	14.8496
20200820_EXPL8_EVO1_ZY_SA_44min_TMT_HEY14_200pg_AGC300%_1__11312	PD_Raw	126/131C	13.4097
20200820_EXPL8_EVO1_ZY_SA_44min_TMT_HEY14_200pg_AGC300%_1__11312	PD_Corrected	126/131C	15.2626
20200820_EXPL8_EVO1_ZY_SA_44min_TMT_HEY14_200pg_AGC300%_1__11312	MQ_Raw	126/131C	14.0072
20200820_EXPL8_EVO1_ZY_SA_44min_TMT_HEY14_200pg_AGC300%_1__11312	MQ_Corrected	126/131C	15.7974
20200820_EXPL8_EVO1_ZY_SA_44min_TMT_HEY14_200pg_AGC300%_1__11312	PD_Raw	126/132N	13.3509
20200820_EXPL8_EVO1_ZY_SA_44min_TMT_HEY14_200pg_AGC300%_1__11312	PD_Corrected	126/132N	15.0331
20200820_EXPL8_EVO1_ZY_SA_44min_TMT_HEY14_200pg_AGC300%_1__11312	MQ_Raw	126/132N	13.7994
20200820_EXPL8_EVO1_ZY_SA_44min_TMT_HEY14_200pg_AGC300%_1__11312	MQ_Corrected	126/132N	15.534
20200820_EXPL8_EVO1_ZY_SA_44min_TMT_HEY14_200pg_AGC300%_1__11312	PD_Raw	126/132C	13.6095
20200820_EXPL8_EVO1_ZY_SA_44min_TMT_HEY14_200pg_AGC300%_1__11312	PD_Corrected	126/132C	15.3564
20200820_EXPL8_EVO1_ZY_SA_44min_TMT_HEY14_200pg_AGC300%_1__11312	MQ_Raw	126/132C	14.2549
20200820_EXPL8_EVO1_ZY_SA_44min_TMT_HEY14_200pg_AGC300%_1__11312	MQ_Corrected	126/132C	15.9224
20200820_EXPL8_EVO1_ZY_SA_44min_TMT_HEY14_200pg_AGC300%_1__11312	PD_Raw	126/133N	11.6331
20200820_EXPL8_EVO1_ZY_SA_44min_TMT_HEY14_200pg_AGC300%_1__11312	PD_Corrected	126/133N	12.9663
20200820_EXPL8_EVO1_ZY_SA_44min_TMT_HEY14_200pg_AGC300%_1__11312	MQ_Raw	126/133N	12.1508
20200820_EXPL8_EVO1_ZY_SA_44min_TMT_HEY14_200pg_AGC300%_1__11312	MQ_Corrected	126/133N	13.5432
20200820_EXPL8_EVO1_ZY_SA_44min_TMT_HEY14_200pg_AGC300%_1__11312	PD_Raw	126/133C	13.2926
20200820_EXPL8_EVO1_ZY_SA_44min_TMT_HEY14_200pg_AGC300%_1__11312	PD_Corrected	126/133C	13.8463
20200820_EXPL8_EVO1_ZY_SA_44min_TMT_HEY14_200pg_AGC300%_1__11312	MQ_Raw	126/133C	13.9946
20200820_EXPL8_EVO1_ZY_SA_44min_TMT_HEY14_200pg_AGC300%_1__11312	MQ_Corrected	126/133C	14.5801
20200820_EXPL8_EVO1_ZY_SA_44min_TMT_HEY14_200pg_AGC300%_1__11312	PD_Raw	126/134N	12.176
20200820_EXPL8_EVO1_ZY_SA_44min_TMT_HEY14_200pg_AGC300%_1__11312	PD_Corrected	126/134N	12.8331
20200820_EXPL8_EVO1_ZY_SA_44min_TMT_HEY14_200pg_AGC300%_1__11312	MQ_Raw	126/134N	12.6323
20200820_EXPL8_EVO1_ZY_SA_44min_TMT_HEY14_200pg_AGC300%_1__11312	MQ_Corrected	126/134N	13.2186
20200820_EXPL8_EVO1_ZY_SA_44min_TMT_HEY14_200pg_AGC300%_1__11315	PD_Raw	126/127N	20.53
20200820_EXPL8_EVO1_ZY_SA_44min_TMT_HEY14_200pg_AGC300%_1__11315	PD_Corrected	126/127N	23.349
20200820_EXPL8_EVO1_ZY_SA_44min_TMT_HEY14_200pg_AGC300%_1__11315	MQ_Raw	126/127N	21.3829
20200820_EXPL8_EVO1_ZY_SA_44min_TMT_HEY14_200pg_AGC300%_1__11315	MQ_Corrected	126/127N	21.3711
20200820_EXPL8_EVO1_ZY_SA_44min_TMT_HEY14_200pg_AGC300%_1__11315	PD_Raw	126/128N	19.4597
20200820_EXPL8_EVO1_ZY_SA_44min_TMT_HEY14_200pg_AGC300%_1__11315	PD_Corrected	126/128N	22.8724
20200820_EXPL8_EVO1_ZY_SA_44min_TMT_HEY14_200pg_AGC300%_1__11315	MQ_Raw	126/128N	20.3204
20200820_EXPL8_EVO1_ZY_SA_44min_TMT_HEY14_200pg_AGC300%_1__11315	MQ_Corrected	126/128N	22.6961
20200820_EXPL8_EVO1_ZY_SA_44min_TMT_HEY14_200pg_AGC300%_1__11315	PD_Raw	126/128C	24.368
20200820_EXPL8_EVO1_ZY_SA_44min_TMT_HEY14_200pg_AGC300%_1__11315	PD_Corrected	126/128C	29.7874
20200820_EXPL8_EVO1_ZY_SA_44min_TMT_HEY14_200pg_AGC300%_1__11315	MQ_Raw	126/128C	25.8031
20200820_EXPL8_EVO1_ZY_SA_44min_TMT_HEY14_200pg_AGC300%_1__11315	MQ_Corrected	126/128C	26.1514
20200820_EXPL8_EVO1_ZY_SA_44min_TMT_HEY14_200pg_AGC300%_1__11315	PD_Raw	126/129N	24.9605
20200820_EXPL8_EVO1_ZY_SA_44min_TMT_HEY14_200pg_AGC300%_1__11315	PD_Corrected	126/129N	30.4966
20200820_EXPL8_EVO1_ZY_SA_44min_TMT_HEY14_200pg_AGC300%_1__11315	MQ_Raw	126/129N	26.0904
20200820_EXPL8_EVO1_ZY_SA_44min_TMT_HEY14_200pg_AGC300%_1__11315	MQ_Corrected	126/129N	30.0457
20200820_EXPL8_EVO1_ZY_SA_44min_TMT_HEY14_200pg_AGC300%_1__11315	PD_Raw	126/129C	22.5604
20200820_EXPL8_EVO1_ZY_SA_44min_TMT_HEY14_200pg_AGC300%_1__11315	PD_Corrected	126/129C	26.064
20200820_EXPL8_EVO1_ZY_SA_44min_TMT_HEY14_200pg_AGC300%_1__11315	MQ_Raw	126/129C	23.7356
20200820_EXPL8_EVO1_ZY_SA_44min_TMT_HEY14_200pg_AGC300%_1__11315	MQ_Corrected	126/129C	25.783
20200820_EXPL8_EVO1_ZY_SA_44min_TMT_HEY14_200pg_AGC300%_1__11315	PD_Raw	126/130N	25.0366
20200820_EXPL8_EVO1_ZY_SA_44min_TMT_HEY14_200pg_AGC300%_1__11315	PD_Corrected	126/130N	29.3967
20200820_EXPL8_EVO1_ZY_SA_44min_TMT_HEY14_200pg_AGC300%_1__11315	MQ_Raw	126/130N	26.0624
20200820_EXPL8_EVO1_ZY_SA_44min_TMT_HEY14_200pg_AGC300%_1__11315	MQ_Corrected	126/130N	28.771
20200820_EXPL8_EVO1_ZY_SA_44min_TMT_HEY14_200pg_AGC300%_1__11315	PD_Raw	126/130C	24.8848
20200820_EXPL8_EVO1_ZY_SA_44min_TMT_HEY14_200pg_AGC300%_1__11315	PD_Corrected	126/130C	30.0872
20200820_EXPL8_EVO1_ZY_SA_44min_TMT_HEY14_200pg_AGC300%_1__11315	MQ_Raw	126/130C	26.5195
20200820_EXPL8_EVO1_ZY_SA_44min_TMT_HEY14_200pg_AGC300%_1__11315	MQ_Corrected	126/130C	29.8172
20200820_EXPL8_EVO1_ZY_SA_44min_TMT_HEY14_200pg_AGC300%_1__11315	PD_Raw	126/131N	22.4372
20200820_EXPL8_EVO1_ZY_SA_44min_TMT_HEY14_200pg_AGC300%_1__11315	PD_Corrected	126/131N	26.064
20200820_EXPL8_EVO1_ZY_SA_44min_TMT_HEY14_200pg_AGC300%_1__11315	MQ_Raw	126/131N	23.4885
20200820_EXPL8_EVO1_ZY_SA_44min_TMT_HEY14_200pg_AGC300%_1__11315	MQ_Corrected	126/131N	25.8727
20200820_EXPL8_EVO1_ZY_SA_44min_TMT_HEY14_200pg_AGC300%_1__11315	PD_Raw	126/131C	25.1902
20200820_EXPL8_EVO1_ZY_SA_44min_TMT_HEY14_200pg_AGC300%_1__11315	PD_Corrected	126/131C	30.3932
20200820_EXPL8_EVO1_ZY_SA_44min_TMT_HEY14_200pg_AGC300%_1__11315	MQ_Raw	126/131C	26.3775
20200820_EXPL8_EVO1_ZY_SA_44min_TMT_HEY14_200pg_AGC300%_1__11315	MQ_Corrected	126/131C	29.7138
20200820_EXPL8_EVO1_ZY_SA_44min_TMT_HEY14_200pg_AGC300%_1__11315	PD_Raw	126/132N	21.1105
20200820_EXPL8_EVO1_ZY_SA_44min_TMT_HEY14_200pg_AGC300%_1__11315	PD_Corrected	126/132N	24.9749
20200820_EXPL8_EVO1_ZY_SA_44min_TMT_HEY14_200pg_AGC300%_1__11315	MQ_Raw	126/132N	22.1573
20200820_EXPL8_EVO1_ZY_SA_44min_TMT_HEY14_200pg_AGC300%_1__11315	MQ_Corrected	126/132N	24.6885
20200820_EXPL8_EVO1_ZY_SA_44min_TMT_HEY14_200pg_AGC300%_1__11315	PD_Raw	126/132C	23.0028
20200820_EXPL8_EVO1_ZY_SA_44min_TMT_HEY14_200pg_AGC300%_1__11315	PD_Corrected	126/132C	27.419
20200820_EXPL8_EVO1_ZY_SA_44min_TMT_HEY14_200pg_AGC300%_1__11315	MQ_Raw	126/132C	24.1621
20200820_EXPL8_EVO1_ZY_SA_44min_TMT_HEY14_200pg_AGC300%_1__11315	MQ_Corrected	126/132C	26.8427
20200820_EXPL8_EVO1_ZY_SA_44min_TMT_HEY14_200pg_AGC300%_1__11315	PD_Raw	126/133N	21.6105
20200820_EXPL8_EVO1_ZY_SA_44min_TMT_HEY14_200pg_AGC300%_1__11315	PD_Corrected	126/133N	26.064
20200820_EXPL8_EVO1_ZY_SA_44min_TMT_HEY14_200pg_AGC300%_1__11315	MQ_Raw	126/133N	22.817
20200820_EXPL8_EVO1_ZY_SA_44min_TMT_HEY14_200pg_AGC300%_1__11315	MQ_Corrected	126/133N	25.7981
20200820_EXPL8_EVO1_ZY_SA_44min_TMT_HEY14_200pg_AGC300%_1__11315	PD_Raw	126/133C	23.6657
20200820_EXPL8_EVO1_ZY_SA_44min_TMT_HEY14_200pg_AGC300%_1__11315	PD_Corrected	126/133C	26.2164
20200820_EXPL8_EVO1_ZY_SA_44min_TMT_HEY14_200pg_AGC300%_1__11315	MQ_Raw	126/133C	24.907
20200820_EXPL8_EVO1_ZY_SA_44min_TMT_HEY14_200pg_AGC300%_1__11315	MQ_Corrected	126/133C	25.9841
20200820_EXPL8_EVO1_ZY_SA_44min_TMT_HEY14_200pg_AGC300%_1__11315	PD_Raw	126/134N	19.3679
20200820_EXPL8_EVO1_ZY_SA_44min_TMT_HEY14_200pg_AGC300%_1__11315	PD_Corrected	126/134N	21.5012
20200820_EXPL8_EVO1_ZY_SA_44min_TMT_HEY14_200pg_AGC300%_1__11315	MQ_Raw	126/134N	20.447
20200820_EXPL8_EVO1_ZY_SA_44min_TMT_HEY14_200pg_AGC300%_1__11315	MQ_Corrected	126/134N	21.3436
20200820_EXPL8_EVO1_ZY_SA_44min_TMT_HEY14_200pg_AGC300%_1__11326	PD_Raw	126/127N	11.5926
20200820_EXPL8_EVO1_ZY_SA_44min_TMT_HEY14_200pg_AGC300%_1__11326	PD_Corrected	126/127N	11.9688
20200820_EXPL8_EVO1_ZY_SA_44min_TMT_HEY14_200pg_AGC300%_1__11326	MQ_Raw	126/127N	12.0606
20200820_EXPL8_EVO1_ZY_SA_44min_TMT_HEY14_200pg_AGC300%_1__11326	MQ_Corrected	126/127N	12.0382
20200820_EXPL8_EVO1_ZY_SA_44min_TMT_HEY14_200pg_AGC300%_1__11326	PD_Raw	126/128N	12.0385
20200820_EXPL8_EVO1_ZY_SA_44min_TMT_HEY14_200pg_AGC300%_1__11326	PD_Corrected	126/128N	13.5929
20200820_EXPL8_EVO1_ZY_SA_44min_TMT_HEY14_200pg_AGC300%_1__11326	MQ_Raw	126/128N	12.5086
20200820_EXPL8_EVO1_ZY_SA_44min_TMT_HEY14_200pg_AGC300%_1__11326	MQ_Corrected	126/128N	14.2222
20200820_EXPL8_EVO1_ZY_SA_44min_TMT_HEY14_200pg_AGC300%_1__11326	PD_Raw	126/128C	10.2534
20200820_EXPL8_EVO1_ZY_SA_44min_TMT_HEY14_200pg_AGC300%_1__11326	PD_Corrected	126/128C	11.1299
20200820_EXPL8_EVO1_ZY_SA_44min_TMT_HEY14_200pg_AGC300%_1__11326	MQ_Raw	126/128C	10.6552
20200820_EXPL8_EVO1_ZY_SA_44min_TMT_HEY14_200pg_AGC300%_1__11326	MQ_Corrected	126/128C	11.4153
20200820_EXPL8_EVO1_ZY_SA_44min_TMT_HEY14_200pg_AGC300%_1__11326	PD_Raw	126/129N	9.89517
20200820_EXPL8_EVO1_ZY_SA_44min_TMT_HEY14_200pg_AGC300%_1__11326	PD_Corrected	126/129N	10.8156
20200820_EXPL8_EVO1_ZY_SA_44min_TMT_HEY14_200pg_AGC300%_1__11326	MQ_Raw	126/129N	10.136
20200820_EXPL8_EVO1_ZY_SA_44min_TMT_HEY14_200pg_AGC300%_1__11326	MQ_Corrected	126/129N	11.1185
20200820_EXPL8_EVO1_ZY_SA_44min_TMT_HEY14_200pg_AGC300%_1__11326	PD_Raw	126/129C	10.4333
20200820_EXPL8_EVO1_ZY_SA_44min_TMT_HEY14_200pg_AGC300%_1__11326	PD_Corrected	126/129C	11.5035
20200820_EXPL8_EVO1_ZY_SA_44min_TMT_HEY14_200pg_AGC300%_1__11326	MQ_Raw	126/129C	10.7824
20200820_EXPL8_EVO1_ZY_SA_44min_TMT_HEY14_200pg_AGC300%_1__11326	MQ_Corrected	126/129C	11.8309
20200820_EXPL8_EVO1_ZY_SA_44min_TMT_HEY14_200pg_AGC300%_1__11326	PD_Raw	126/130N	12.1367
20200820_EXPL8_EVO1_ZY_SA_44min_TMT_HEY14_200pg_AGC300%_1__11326	PD_Corrected	126/130N	13.7074
20200820_EXPL8_EVO1_ZY_SA_44min_TMT_HEY14_200pg_AGC300%_1__11326	MQ_Raw	126/130N	12.6292
20200820_EXPL8_EVO1_ZY_SA_44min_TMT_HEY14_200pg_AGC300%_1__11326	MQ_Corrected	126/130N	14.224
20200820_EXPL8_EVO1_ZY_SA_44min_TMT_HEY14_200pg_AGC300%_1__11326	PD_Raw	126/130C	10.2007
20200820_EXPL8_EVO1_ZY_SA_44min_TMT_HEY14_200pg_AGC300%_1__11326	PD_Corrected	126/130C	11.463
20200820_EXPL8_EVO1_ZY_SA_44min_TMT_HEY14_200pg_AGC300%_1__11326	MQ_Raw	126/130C	10.4407
20200820_EXPL8_EVO1_ZY_SA_44min_TMT_HEY14_200pg_AGC300%_1__11326	MQ_Corrected	126/130C	11.6147
20200820_EXPL8_EVO1_ZY_SA_44min_TMT_HEY14_200pg_AGC300%_1__11326	PD_Raw	126/131N	10.7736
20200820_EXPL8_EVO1_ZY_SA_44min_TMT_HEY14_200pg_AGC300%_1__11326	PD_Corrected	126/131N	11.774
20200820_EXPL8_EVO1_ZY_SA_44min_TMT_HEY14_200pg_AGC300%_1__11326	MQ_Raw	126/131N	11.2305
20200820_EXPL8_EVO1_ZY_SA_44min_TMT_HEY14_200pg_AGC300%_1__11326	MQ_Corrected	126/131N	12.326
20200820_EXPL8_EVO1_ZY_SA_44min_TMT_HEY14_200pg_AGC300%_1__11326	PD_Raw	126/131C	10.0456
20200820_EXPL8_EVO1_ZY_SA_44min_TMT_HEY14_200pg_AGC300%_1__11326	PD_Corrected	126/131C	11.2065
20200820_EXPL8_EVO1_ZY_SA_44min_TMT_HEY14_200pg_AGC300%_1__11326	MQ_Raw	126/131C	10.4714
20200820_EXPL8_EVO1_ZY_SA_44min_TMT_HEY14_200pg_AGC300%_1__11326	MQ_Corrected	126/131C	11.6364
20200820_EXPL8_EVO1_ZY_SA_44min_TMT_HEY14_200pg_AGC300%_1__11326	PD_Raw	126/132N	10.696
20200820_EXPL8_EVO1_ZY_SA_44min_TMT_HEY14_200pg_AGC300%_1__11326	PD_Corrected	126/132N	11.9249
20200820_EXPL8_EVO1_ZY_SA_44min_TMT_HEY14_200pg_AGC300%_1__11326	MQ_Raw	126/132N	11.1968
20200820_EXPL8_EVO1_ZY_SA_44min_TMT_HEY14_200pg_AGC300%_1__11326	MQ_Corrected	126/132N	12.5249
20200820_EXPL8_EVO1_ZY_SA_44min_TMT_HEY14_200pg_AGC300%_1__11326	PD_Raw	126/132C	12.0874
20200820_EXPL8_EVO1_ZY_SA_44min_TMT_HEY14_200pg_AGC300%_1__11326	PD_Corrected	126/132C	13.6213
20200820_EXPL8_EVO1_ZY_SA_44min_TMT_HEY14_200pg_AGC300%_1__11326	MQ_Raw	126/132C	12.6161
20200820_EXPL8_EVO1_ZY_SA_44min_TMT_HEY14_200pg_AGC300%_1__11326	MQ_Corrected	126/132C	14.1419
20200820_EXPL8_EVO1_ZY_SA_44min_TMT_HEY14_200pg_AGC300%_1__11326	PD_Raw	126/133N	10.6196
20200820_EXPL8_EVO1_ZY_SA_44min_TMT_HEY14_200pg_AGC300%_1__11326	PD_Corrected	126/133N	11.9249
20200820_EXPL8_EVO1_ZY_SA_44min_TMT_HEY14_200pg_AGC300%_1__11326	MQ_Raw	126/133N	11.0402
20200820_EXPL8_EVO1_ZY_SA_44min_TMT_HEY14_200pg_AGC300%_1__11326	MQ_Corrected	126/133N	12.4013
20200820_EXPL8_EVO1_ZY_SA_44min_TMT_HEY14_200pg_AGC300%_1__11326	PD_Raw	126/133C	12.4937
20200820_EXPL8_EVO1_ZY_SA_44min_TMT_HEY14_200pg_AGC300%_1__11326	PD_Corrected	126/133C	13.022
20200820_EXPL8_EVO1_ZY_SA_44min_TMT_HEY14_200pg_AGC300%_1__11326	MQ_Raw	126/133C	13.1624
20200820_EXPL8_EVO1_ZY_SA_44min_TMT_HEY14_200pg_AGC300%_1__11326	MQ_Corrected	126/133C	13.7276
20200820_EXPL8_EVO1_ZY_SA_44min_TMT_HEY14_200pg_AGC300%_1__11326	PD_Raw	126/134N	10.1485
20200820_EXPL8_EVO1_ZY_SA_44min_TMT_HEY14_200pg_AGC300%_1__11326	PD_Corrected	126/134N	10.6215
20200820_EXPL8_EVO1_ZY_SA_44min_TMT_HEY14_200pg_AGC300%_1__11326	MQ_Raw	126/134N	10.6777
20200820_EXPL8_EVO1_ZY_SA_44min_TMT_HEY14_200pg_AGC300%_1__11326	MQ_Corrected	126/134N	11.1569
20200820_EXPL8_EVO1_ZY_SA_44min_TMT_HEY14_200pg_AGC300%_1__11327	PD_Raw	126/127N	11.9832
20200820_EXPL8_EVO1_ZY_SA_44min_TMT_HEY14_200pg_AGC300%_1__11327	PD_Corrected	126/127N	12.6388
20200820_EXPL8_EVO1_ZY_SA_44min_TMT_HEY14_200pg_AGC300%_1__11327	MQ_Raw	126/127N	12.4246
20200820_EXPL8_EVO1_ZY_SA_44min_TMT_HEY14_200pg_AGC300%_1__11327	MQ_Corrected	126/127N	12.4672
20200820_EXPL8_EVO1_ZY_SA_44min_TMT_HEY14_200pg_AGC300%_1__11327	PD_Raw	126/128N	8.03371
20200820_EXPL8_EVO1_ZY_SA_44min_TMT_HEY14_200pg_AGC300%_1__11327	PD_Corrected	126/128N	8.74813
20200820_EXPL8_EVO1_ZY_SA_44min_TMT_HEY14_200pg_AGC300%_1__11327	MQ_Raw	126/128N	8.32289
20200820_EXPL8_EVO1_ZY_SA_44min_TMT_HEY14_200pg_AGC300%_1__11327	MQ_Corrected	126/128N	9.01252
20200820_EXPL8_EVO1_ZY_SA_44min_TMT_HEY14_200pg_AGC300%_1__11327	PD_Raw	126/128C	9.24569
20200820_EXPL8_EVO1_ZY_SA_44min_TMT_HEY14_200pg_AGC300%_1__11327	PD_Corrected	126/128C	10.1056
20200820_EXPL8_EVO1_ZY_SA_44min_TMT_HEY14_200pg_AGC300%_1__11327	MQ_Raw	126/128C	9.64202
20200820_EXPL8_EVO1_ZY_SA_44min_TMT_HEY14_200pg_AGC300%_1__11327	MQ_Corrected	126/128C	10.0694
20200820_EXPL8_EVO1_ZY_SA_44min_TMT_HEY14_200pg_AGC300%_1__11327	PD_Raw	126/129N	9.66216
20200820_EXPL8_EVO1_ZY_SA_44min_TMT_HEY14_200pg_AGC300%_1__11327	PD_Corrected	126/129N	11.0851
20200820_EXPL8_EVO1_ZY_SA_44min_TMT_HEY14_200pg_AGC300%_1__11327	MQ_Raw	126/129N	9.94675
20200820_EXPL8_EVO1_ZY_SA_44min_TMT_HEY14_200pg_AGC300%_1__11327	MQ_Corrected	126/129N	11.2949
20200820_EXPL8_EVO1_ZY_SA_44min_TMT_HEY14_200pg_AGC300%_1__11327	PD_Raw	126/129C	10.1418
20200820_EXPL8_EVO1_ZY_SA_44min_TMT_HEY14_200pg_AGC300%_1__11327	PD_Corrected	126/129C	11.2716
20200820_EXPL8_EVO1_ZY_SA_44min_TMT_HEY14_200pg_AGC300%_1__11327	MQ_Raw	126/129C	10.5286
20200820_EXPL8_EVO1_ZY_SA_44min_TMT_HEY14_200pg_AGC300%_1__11327	MQ_Corrected	126/129C	11.52
20200820_EXPL8_EVO1_ZY_SA_44min_TMT_HEY14_200pg_AGC300%_1__11327	PD_Raw	126/130N	13.1193
20200820_EXPL8_EVO1_ZY_SA_44min_TMT_HEY14_200pg_AGC300%_1__11327	PD_Corrected	126/130N	15.0772
20200820_EXPL8_EVO1_ZY_SA_44min_TMT_HEY14_200pg_AGC300%_1__11327	MQ_Raw	126/130N	13.411
20200820_EXPL8_EVO1_ZY_SA_44min_TMT_HEY14_200pg_AGC300%_1__11327	MQ_Corrected	126/130N	15.0664
20200820_EXPL8_EVO1_ZY_SA_44min_TMT_HEY14_200pg_AGC300%_1__11327	PD_Raw	126/130C	13.7061
20200820_EXPL8_EVO1_ZY_SA_44min_TMT_HEY14_200pg_AGC300%_1__11327	PD_Corrected	126/130C	15.949
20200820_EXPL8_EVO1_ZY_SA_44min_TMT_HEY14_200pg_AGC300%_1__11327	MQ_Raw	126/130C	14.1037
20200820_EXPL8_EVO1_ZY_SA_44min_TMT_HEY14_200pg_AGC300%_1__11327	MQ_Corrected	126/130C	15.8822
20200820_EXPL8_EVO1_ZY_SA_44min_TMT_HEY14_200pg_AGC300%_1__11327	PD_Raw	126/131N	14.7931
20200820_EXPL8_EVO1_ZY_SA_44min_TMT_HEY14_200pg_AGC300%_1__11327	PD_Corrected	126/131N	16.6277
20200820_EXPL8_EVO1_ZY_SA_44min_TMT_HEY14_200pg_AGC300%_1__11327	MQ_Raw	126/131N	15.3584
20200820_EXPL8_EVO1_ZY_SA_44min_TMT_HEY14_200pg_AGC300%_1__11327	MQ_Corrected	126/131N	16.9952
20200820_EXPL8_EVO1_ZY_SA_44min_TMT_HEY14_200pg_AGC300%_1__11327	PD_Raw	126/131C	19.3243
20200820_EXPL8_EVO1_ZY_SA_44min_TMT_HEY14_200pg_AGC300%_1__11327	PD_Corrected	126/131C	22.5433
20200820_EXPL8_EVO1_ZY_SA_44min_TMT_HEY14_200pg_AGC300%_1__11327	MQ_Raw	126/131C	20.0467
20200820_EXPL8_EVO1_ZY_SA_44min_TMT_HEY14_200pg_AGC300%_1__11327	MQ_Corrected	126/131C	22.5844
20200820_EXPL8_EVO1_ZY_SA_44min_TMT_HEY14_200pg_AGC300%_1__11327	PD_Raw	126/132N	22.6984
20200820_EXPL8_EVO1_ZY_SA_44min_TMT_HEY14_200pg_AGC300%_1__11327	PD_Corrected	126/132N	30.0577
20200820_EXPL8_EVO1_ZY_SA_44min_TMT_HEY14_200pg_AGC300%_1__11327	MQ_Raw	126/132N	23.6001
20200820_EXPL8_EVO1_ZY_SA_44min_TMT_HEY14_200pg_AGC300%_1__11327	MQ_Corrected	126/132N	30.3056
20200820_EXPL8_EVO1_ZY_SA_44min_TMT_HEY14_200pg_AGC300%_1__11327	PD_Raw	126/132C	27.8571
20200820_EXPL8_EVO1_ZY_SA_44min_TMT_HEY14_200pg_AGC300%_1__11327	PD_Corrected	126/132C	34.7333
20200820_EXPL8_EVO1_ZY_SA_44min_TMT_HEY14_200pg_AGC300%_1__11327	MQ_Raw	126/132C	29.6989
20200820_EXPL8_EVO1_ZY_SA_44min_TMT_HEY14_200pg_AGC300%_1__11327	MQ_Corrected	126/132C	34.0418
20200820_EXPL8_EVO1_ZY_SA_44min_TMT_HEY14_200pg_AGC300%_1__11327	PD_Raw	126/133N	6.83121
20200820_EXPL8_EVO1_ZY_SA_44min_TMT_HEY14_200pg_AGC300%_1__11327	PD_Corrected	126/133N	7.44286
20200820_EXPL8_EVO1_ZY_SA_44min_TMT_HEY14_200pg_AGC300%_1__11327	MQ_Raw	126/133N	6.76571
20200820_EXPL8_EVO1_ZY_SA_44min_TMT_HEY14_200pg_AGC300%_1__11327	MQ_Corrected	126/133N	7.32771
20200820_EXPL8_EVO1_ZY_SA_44min_TMT_HEY14_200pg_AGC300%_1__11327	PD_Raw	126/133C	23.7017
20200820_EXPL8_EVO1_ZY_SA_44min_TMT_HEY14_200pg_AGC300%_1__11327	PD_Corrected	126/133C	25.623
20200820_EXPL8_EVO1_ZY_SA_44min_TMT_HEY14_200pg_AGC300%_1__11327	MQ_Raw	126/133C	24.5439
20200820_EXPL8_EVO1_ZY_SA_44min_TMT_HEY14_200pg_AGC300%_1__11327	MQ_Corrected	126/133C	25.5036
20200820_EXPL8_EVO1_ZY_SA_44min_TMT_HEY14_200pg_AGC300%_1__11327	PD_Raw	126/134N	8.0791
20200820_EXPL8_EVO1_ZY_SA_44min_TMT_HEY14_200pg_AGC300%_1__11327	PD_Corrected	126/134N	8.60367
20200820_EXPL8_EVO1_ZY_SA_44min_TMT_HEY14_200pg_AGC300%_1__11327	MQ_Raw	126/134N	8.19873
20200820_EXPL8_EVO1_ZY_SA_44min_TMT_HEY14_200pg_AGC300%_1__11327	MQ_Corrected	126/134N	8.6125
20200820_EXPL8_EVO1_ZY_SA_44min_TMT_HEY14_200pg_AGC300%_1__11330	PD_Raw	126/127N	15.1326
20200820_EXPL8_EVO1_ZY_SA_44min_TMT_HEY14_200pg_AGC300%_1__11330	PD_Corrected	126/127N	16.2465
20200820_EXPL8_EVO1_ZY_SA_44min_TMT_HEY14_200pg_AGC300%_1__11330	MQ_Raw	126/127N	16.0141
20200820_EXPL8_EVO1_ZY_SA_44min_TMT_HEY14_200pg_AGC300%_1__11330	MQ_Corrected	126/127N	16.0558
20200820_EXPL8_EVO1_ZY_SA_44min_TMT_HEY14_200pg_AGC300%_1__11330	PD_Raw	126/128N	10.7157
20200820_EXPL8_EVO1_ZY_SA_44min_TMT_HEY14_200pg_AGC300%_1__11330	PD_Corrected	126/128N	11.8308
20200820_EXPL8_EVO1_ZY_SA_44min_TMT_HEY14_200pg_AGC300%_1__11330	MQ_Raw	126/128N	11.3928
20200820_EXPL8_EVO1_ZY_SA_44min_TMT_HEY14_200pg_AGC300%_1__11330	MQ_Corrected	126/128N	12.42
20200820_EXPL8_EVO1_ZY_SA_44min_TMT_HEY14_200pg_AGC300%_1__11330	PD_Raw	126/128C	12.5655
20200820_EXPL8_EVO1_ZY_SA_44min_TMT_HEY14_200pg_AGC300%_1__11330	PD_Corrected	126/128C	14.1101
20200820_EXPL8_EVO1_ZY_SA_44min_TMT_HEY14_200pg_AGC300%_1__11330	MQ_Raw	126/128C	13.111
20200820_EXPL8_EVO1_ZY_SA_44min_TMT_HEY14_200pg_AGC300%_1__11330	MQ_Corrected	126/128C	13.7172
20200820_EXPL8_EVO1_ZY_SA_44min_TMT_HEY14_200pg_AGC300%_1__11330	PD_Raw	126/129N	12.3812
20200820_EXPL8_EVO1_ZY_SA_44min_TMT_HEY14_200pg_AGC300%_1__11330	PD_Corrected	126/129N	14.3292
20200820_EXPL8_EVO1_ZY_SA_44min_TMT_HEY14_200pg_AGC300%_1__11330	MQ_Raw	126/129N	12.9641
20200820_EXPL8_EVO1_ZY_SA_44min_TMT_HEY14_200pg_AGC300%_1__11330	MQ_Corrected	126/129N	14.7857
20200820_EXPL8_EVO1_ZY_SA_44min_TMT_HEY14_200pg_AGC300%_1__11330	PD_Raw	126/129C	11.5989
20200820_EXPL8_EVO1_ZY_SA_44min_TMT_HEY14_200pg_AGC300%_1__11330	PD_Corrected	126/129C	12.8524
20200820_EXPL8_EVO1_ZY_SA_44min_TMT_HEY14_200pg_AGC300%_1__11330	MQ_Raw	126/129C	12.2022
20200820_EXPL8_EVO1_ZY_SA_44min_TMT_HEY14_200pg_AGC300%_1__11330	MQ_Corrected	126/129C	13.2248
20200820_EXPL8_EVO1_ZY_SA_44min_TMT_HEY14_200pg_AGC300%_1__11330	PD_Raw	126/130N	11.5671
20200820_EXPL8_EVO1_ZY_SA_44min_TMT_HEY14_200pg_AGC300%_1__11330	PD_Corrected	126/130N	12.8167
20200820_EXPL8_EVO1_ZY_SA_44min_TMT_HEY14_200pg_AGC300%_1__11330	MQ_Raw	126/130N	12.1933
20200820_EXPL8_EVO1_ZY_SA_44min_TMT_HEY14_200pg_AGC300%_1__11330	MQ_Corrected	126/130N	13.2619
20200820_EXPL8_EVO1_ZY_SA_44min_TMT_HEY14_200pg_AGC300%_1__11330	PD_Raw	126/130C	14.4589
20200820_EXPL8_EVO1_ZY_SA_44min_TMT_HEY14_200pg_AGC300%_1__11330	PD_Corrected	126/130C	17.1524
20200820_EXPL8_EVO1_ZY_SA_44min_TMT_HEY14_200pg_AGC300%_1__11330	MQ_Raw	126/130C	15.1126
20200820_EXPL8_EVO1_ZY_SA_44min_TMT_HEY14_200pg_AGC300%_1__11330	MQ_Corrected	126/130C	17.2536
20200820_EXPL8_EVO1_ZY_SA_44min_TMT_HEY14_200pg_AGC300%_1__11330	PD_Raw	126/131N	14.5586
20200820_EXPL8_EVO1_ZY_SA_44min_TMT_HEY14_200pg_AGC300%_1__11330	PD_Corrected	126/131N	16.8394
20200820_EXPL8_EVO1_ZY_SA_44min_TMT_HEY14_200pg_AGC300%_1__11330	MQ_Raw	126/131N	15.5918
20200820_EXPL8_EVO1_ZY_SA_44min_TMT_HEY14_200pg_AGC300%_1__11330	MQ_Corrected	126/131N	17.7164
20200820_EXPL8_EVO1_ZY_SA_44min_TMT_HEY14_200pg_AGC300%_1__11330	PD_Raw	126/131C	11.9943
20200820_EXPL8_EVO1_ZY_SA_44min_TMT_HEY14_200pg_AGC300%_1__11330	PD_Corrected	126/131C	13.7321
20200820_EXPL8_EVO1_ZY_SA_44min_TMT_HEY14_200pg_AGC300%_1__11330	MQ_Raw	126/131C	12.7808
20200820_EXPL8_EVO1_ZY_SA_44min_TMT_HEY14_200pg_AGC300%_1__11330	MQ_Corrected	126/131C	14.2824
20200820_EXPL8_EVO1_ZY_SA_44min_TMT_HEY14_200pg_AGC300%_1__11330	PD_Raw	126/132N	11.7604
20200820_EXPL8_EVO1_ZY_SA_44min_TMT_HEY14_200pg_AGC300%_1__11330	PD_Corrected	126/132N	13.2586
20200820_EXPL8_EVO1_ZY_SA_44min_TMT_HEY14_200pg_AGC300%_1__11330	MQ_Raw	126/132N	12.3299
20200820_EXPL8_EVO1_ZY_SA_44min_TMT_HEY14_200pg_AGC300%_1__11330	MQ_Corrected	126/132N	13.6242
20200820_EXPL8_EVO1_ZY_SA_44min_TMT_HEY14_200pg_AGC300%_1__11330	PD_Raw	126/132C	10.798
20200820_EXPL8_EVO1_ZY_SA_44min_TMT_HEY14_200pg_AGC300%_1__11330	PD_Corrected	126/132C	12.1102
20200820_EXPL8_EVO1_ZY_SA_44min_TMT_HEY14_200pg_AGC300%_1__11330	MQ_Raw	126/132C	11.306
20200820_EXPL8_EVO1_ZY_SA_44min_TMT_HEY14_200pg_AGC300%_1__11330	MQ_Corrected	126/132C	12.3921
20200820_EXPL8_EVO1_ZY_SA_44min_TMT_HEY14_200pg_AGC300%_1__11330	PD_Raw	126/133N	12.0629
20200820_EXPL8_EVO1_ZY_SA_44min_TMT_HEY14_200pg_AGC300%_1__11330	PD_Corrected	126/133N	13.7731
20200820_EXPL8_EVO1_ZY_SA_44min_TMT_HEY14_200pg_AGC300%_1__11330	MQ_Raw	126/133N	12.549
20200820_EXPL8_EVO1_ZY_SA_44min_TMT_HEY14_200pg_AGC300%_1__11330	MQ_Corrected	126/133N	14.0101
20200820_EXPL8_EVO1_ZY_SA_44min_TMT_HEY14_200pg_AGC300%_1__11330	PD_Raw	126/133C	14.8662
20200820_EXPL8_EVO1_ZY_SA_44min_TMT_HEY14_200pg_AGC300%_1__11330	PD_Corrected	126/133C	15.9654
20200820_EXPL8_EVO1_ZY_SA_44min_TMT_HEY14_200pg_AGC300%_1__11330	MQ_Raw	126/133C	15.6345
20200820_EXPL8_EVO1_ZY_SA_44min_TMT_HEY14_200pg_AGC300%_1__11330	MQ_Corrected	126/133C	16.4126
20200820_EXPL8_EVO1_ZY_SA_44min_TMT_HEY14_200pg_AGC300%_1__11330	PD_Raw	126/134N	13.5321
20200820_EXPL8_EVO1_ZY_SA_44min_TMT_HEY14_200pg_AGC300%_1__11330	PD_Corrected	126/134N	14.5552
20200820_EXPL8_EVO1_ZY_SA_44min_TMT_HEY14_200pg_AGC300%_1__11330	MQ_Raw	126/134N	14.128
20200820_EXPL8_EVO1_ZY_SA_44min_TMT_HEY14_200pg_AGC300%_1__11330	MQ_Corrected	126/134N	14.8104
20200820_EXPL8_EVO1_ZY_SA_44min_TMT_HEY14_200pg_AGC300%_1__11331	PD_Raw	126/127N	12.4875
20200820_EXPL8_EVO1_ZY_SA_44min_TMT_HEY14_200pg_AGC300%_1__11331	PD_Corrected	126/127N	13.5094
20200820_EXPL8_EVO1_ZY_SA_44min_TMT_HEY14_200pg_AGC300%_1__11331	MQ_Raw	126/127N	12.6032
20200820_EXPL8_EVO1_ZY_SA_44min_TMT_HEY14_200pg_AGC300%_1__11331	MQ_Corrected	126/127N	12.5816
20200820_EXPL8_EVO1_ZY_SA_44min_TMT_HEY14_200pg_AGC300%_1__11331	PD_Raw	126/128N	13.2415
20200820_EXPL8_EVO1_ZY_SA_44min_TMT_HEY14_200pg_AGC300%_1__11331	PD_Corrected	126/128N	15.795
20200820_EXPL8_EVO1_ZY_SA_44min_TMT_HEY14_200pg_AGC300%_1__11331	MQ_Raw	126/128N	13.5966
20200820_EXPL8_EVO1_ZY_SA_44min_TMT_HEY14_200pg_AGC300%_1__11331	MQ_Corrected	126/128N	15.5496
20200820_EXPL8_EVO1_ZY_SA_44min_TMT_HEY14_200pg_AGC300%_1__11331	PD_Raw	126/128C	13.0285
20200820_EXPL8_EVO1_ZY_SA_44min_TMT_HEY14_200pg_AGC300%_1__11331	PD_Corrected	126/128C	15.1092
20200820_EXPL8_EVO1_ZY_SA_44min_TMT_HEY14_200pg_AGC300%_1__11331	MQ_Raw	126/128C	13.2747
20200820_EXPL8_EVO1_ZY_SA_44min_TMT_HEY14_200pg_AGC300%_1__11331	MQ_Corrected	126/128C	13.4802
20200820_EXPL8_EVO1_ZY_SA_44min_TMT_HEY14_200pg_AGC300%_1__11331	PD_Raw	126/129N	10.6765
20200820_EXPL8_EVO1_ZY_SA_44min_TMT_HEY14_200pg_AGC300%_1__11331	PD_Corrected	126/129N	12.062
20200820_EXPL8_EVO1_ZY_SA_44min_TMT_HEY14_200pg_AGC300%_1__11331	MQ_Raw	126/129N	10.8449
20200820_EXPL8_EVO1_ZY_SA_44min_TMT_HEY14_200pg_AGC300%_1__11331	MQ_Corrected	126/129N	11.8962
20200820_EXPL8_EVO1_ZY_SA_44min_TMT_HEY14_200pg_AGC300%_1__11331	PD_Raw	126/129C	11.632
20200820_EXPL8_EVO1_ZY_SA_44min_TMT_HEY14_200pg_AGC300%_1__11331	PD_Corrected	126/129C	13.2445
20200820_EXPL8_EVO1_ZY_SA_44min_TMT_HEY14_200pg_AGC300%_1__11331	MQ_Raw	126/129C	12.0127
20200820_EXPL8_EVO1_ZY_SA_44min_TMT_HEY14_200pg_AGC300%_1__11331	MQ_Corrected	126/129C	13.1293
20200820_EXPL8_EVO1_ZY_SA_44min_TMT_HEY14_200pg_AGC300%_1__11331	PD_Raw	126/130N	12.9643
20200820_EXPL8_EVO1_ZY_SA_44min_TMT_HEY14_200pg_AGC300%_1__11331	PD_Corrected	126/130N	15.1491
20200820_EXPL8_EVO1_ZY_SA_44min_TMT_HEY14_200pg_AGC300%_1__11331	MQ_Raw	126/130N	13.1229
20200820_EXPL8_EVO1_ZY_SA_44min_TMT_HEY14_200pg_AGC300%_1__11331	MQ_Corrected	126/130N	14.6748
20200820_EXPL8_EVO1_ZY_SA_44min_TMT_HEY14_200pg_AGC300%_1__11331	PD_Raw	126/130C	11.2109
20200820_EXPL8_EVO1_ZY_SA_44min_TMT_HEY14_200pg_AGC300%_1__11331	PD_Corrected	126/130C	13.0341
20200820_EXPL8_EVO1_ZY_SA_44min_TMT_HEY14_200pg_AGC300%_1__11331	MQ_Raw	126/130C	11.2185
20200820_EXPL8_EVO1_ZY_SA_44min_TMT_HEY14_200pg_AGC300%_1__11331	MQ_Corrected	126/130C	12.412
20200820_EXPL8_EVO1_ZY_SA_44min_TMT_HEY14_200pg_AGC300%_1__11331	PD_Raw	126/131N	13.1423
20200820_EXPL8_EVO1_ZY_SA_44min_TMT_HEY14_200pg_AGC300%_1__11331	PD_Corrected	126/131N	15.1491
20200820_EXPL8_EVO1_ZY_SA_44min_TMT_HEY14_200pg_AGC300%_1__11331	MQ_Raw	126/131N	13.4348
20200820_EXPL8_EVO1_ZY_SA_44min_TMT_HEY14_200pg_AGC300%_1__11331	MQ_Corrected	126/131N	14.8697
20200820_EXPL8_EVO1_ZY_SA_44min_TMT_HEY14_200pg_AGC300%_1__11331	PD_Raw	126/131C	12.2123
20200820_EXPL8_EVO1_ZY_SA_44min_TMT_HEY14_200pg_AGC300%_1__11331	PD_Corrected	126/131C	14.444
20200820_EXPL8_EVO1_ZY_SA_44min_TMT_HEY14_200pg_AGC300%_1__11331	MQ_Raw	126/131C	12.4241
20200820_EXPL8_EVO1_ZY_SA_44min_TMT_HEY14_200pg_AGC300%_1__11331	MQ_Corrected	126/131C	14.0202
20200820_EXPL8_EVO1_ZY_SA_44min_TMT_HEY14_200pg_AGC300%_1__11331	PD_Raw	126/132N	13.5657
20200820_EXPL8_EVO1_ZY_SA_44min_TMT_HEY14_200pg_AGC300%_1__11331	PD_Corrected	126/132N	16.0153
20200820_EXPL8_EVO1_ZY_SA_44min_TMT_HEY14_200pg_AGC300%_1__11331	MQ_Raw	126/132N	13.7234
20200820_EXPL8_EVO1_ZY_SA_44min_TMT_HEY14_200pg_AGC300%_1__11331	MQ_Corrected	126/132N	15.4365
20200820_EXPL8_EVO1_ZY_SA_44min_TMT_HEY14_200pg_AGC300%_1__11331	PD_Raw	126/132C	11.8148
20200820_EXPL8_EVO1_ZY_SA_44min_TMT_HEY14_200pg_AGC300%_1__11331	PD_Corrected	126/132C	13.6216
20200820_EXPL8_EVO1_ZY_SA_44min_TMT_HEY14_200pg_AGC300%_1__11331	MQ_Raw	126/132C	11.9501
20200820_EXPL8_EVO1_ZY_SA_44min_TMT_HEY14_200pg_AGC300%_1__11331	MQ_Corrected	126/132C	13.1501
20200820_EXPL8_EVO1_ZY_SA_44min_TMT_HEY14_200pg_AGC300%_1__11331	PD_Raw	126/133N	12.2407
20200820_EXPL8_EVO1_ZY_SA_44min_TMT_HEY14_200pg_AGC300%_1__11331	PD_Corrected	126/133N	14.2823
20200820_EXPL8_EVO1_ZY_SA_44min_TMT_HEY14_200pg_AGC300%_1__11331	MQ_Raw	126/133N	12.3439
20200820_EXPL8_EVO1_ZY_SA_44min_TMT_HEY14_200pg_AGC300%_1__11331	MQ_Corrected	126/133N	13.8119
20200820_EXPL8_EVO1_ZY_SA_44min_TMT_HEY14_200pg_AGC300%_1__11331	PD_Raw	126/133C	15.7354
20200820_EXPL8_EVO1_ZY_SA_44min_TMT_HEY14_200pg_AGC300%_1__11331	PD_Corrected	126/133C	17.4514
20200820_EXPL8_EVO1_ZY_SA_44min_TMT_HEY14_200pg_AGC300%_1__11331	MQ_Raw	126/133C	15.9352
20200820_EXPL8_EVO1_ZY_SA_44min_TMT_HEY14_200pg_AGC300%_1__11331	MQ_Corrected	126/133C	16.7167
20200820_EXPL8_EVO1_ZY_SA_44min_TMT_HEY14_200pg_AGC300%_1__11331	PD_Raw	126/134N	11.9761
20200820_EXPL8_EVO1_ZY_SA_44min_TMT_HEY14_200pg_AGC300%_1__11331	PD_Corrected	126/134N	13.1384
20200820_EXPL8_EVO1_ZY_SA_44min_TMT_HEY14_200pg_AGC300%_1__11331	MQ_Raw	126/134N	12.1939
20200820_EXPL8_EVO1_ZY_SA_44min_TMT_HEY14_200pg_AGC300%_1__11331	MQ_Corrected	126/134N	12.7534
20200820_EXPL8_EVO1_ZY_SA_44min_TMT_HEY14_200pg_AGC300%_1__11333	PD_Raw	126/127N	17.4198
20200820_EXPL8_EVO1_ZY_SA_44min_TMT_HEY14_200pg_AGC300%_1__11333	PD_Corrected	126/127N	18.6991
20200820_EXPL8_EVO1_ZY_SA_44min_TMT_HEY14_200pg_AGC300%_1__11333	MQ_Raw	126/127N	18.5912
20200820_EXPL8_EVO1_ZY_SA_44min_TMT_HEY14_200pg_AGC300%_1__11333	MQ_Corrected	126/127N	18.5561
20200820_EXPL8_EVO1_ZY_SA_44min_TMT_HEY14_200pg_AGC300%_1__11333	PD_Raw	126/128N	18.465
20200820_EXPL8_EVO1_ZY_SA_44min_TMT_HEY14_200pg_AGC300%_1__11333	PD_Corrected	126/128N	21.3704
20200820_EXPL8_EVO1_ZY_SA_44min_TMT_HEY14_200pg_AGC300%_1__11333	MQ_Raw	126/128N	19.6464
20200820_EXPL8_EVO1_ZY_SA_44min_TMT_HEY14_200pg_AGC300%_1__11333	MQ_Corrected	126/128N	22.368
20200820_EXPL8_EVO1_ZY_SA_44min_TMT_HEY14_200pg_AGC300%_1__11333	PD_Raw	126/128C	18.3731
20200820_EXPL8_EVO1_ZY_SA_44min_TMT_HEY14_200pg_AGC300%_1__11333	PD_Corrected	126/128C	21.2579
20200820_EXPL8_EVO1_ZY_SA_44min_TMT_HEY14_200pg_AGC300%_1__11333	MQ_Raw	126/128C	19.6616
20200820_EXPL8_EVO1_ZY_SA_44min_TMT_HEY14_200pg_AGC300%_1__11333	MQ_Corrected	126/128C	21.3366
20200820_EXPL8_EVO1_ZY_SA_44min_TMT_HEY14_200pg_AGC300%_1__11333	PD_Raw	126/129N	16.1974
20200820_EXPL8_EVO1_ZY_SA_44min_TMT_HEY14_200pg_AGC300%_1__11333	PD_Corrected	126/129N	18.1121
20200820_EXPL8_EVO1_ZY_SA_44min_TMT_HEY14_200pg_AGC300%_1__11333	MQ_Raw	126/129N	17.329
20200820_EXPL8_EVO1_ZY_SA_44min_TMT_HEY14_200pg_AGC300%_1__11333	MQ_Corrected	126/129N	19.2256
20200820_EXPL8_EVO1_ZY_SA_44min_TMT_HEY14_200pg_AGC300%_1__11333	PD_Raw	126/129C	13.3321
20200820_EXPL8_EVO1_ZY_SA_44min_TMT_HEY14_200pg_AGC300%_1__11333	PD_Corrected	126/129C	14.4767
20200820_EXPL8_EVO1_ZY_SA_44min_TMT_HEY14_200pg_AGC300%_1__11333	MQ_Raw	126/129C	13.9842
20200820_EXPL8_EVO1_ZY_SA_44min_TMT_HEY14_200pg_AGC300%_1__11333	MQ_Corrected	126/129C	14.9807
20200820_EXPL8_EVO1_ZY_SA_44min_TMT_HEY14_200pg_AGC300%_1__11333	PD_Raw	126/130N	16.7864
20200820_EXPL8_EVO1_ZY_SA_44min_TMT_HEY14_200pg_AGC300%_1__11333	PD_Corrected	126/130N	18.9624
20200820_EXPL8_EVO1_ZY_SA_44min_TMT_HEY14_200pg_AGC300%_1__11333	MQ_Raw	126/130N	17.7576
20200820_EXPL8_EVO1_ZY_SA_44min_TMT_HEY14_200pg_AGC300%_1__11333	MQ_Corrected	126/130N	19.7444
20200820_EXPL8_EVO1_ZY_SA_44min_TMT_HEY14_200pg_AGC300%_1__11333	PD_Raw	126/130C	14.7131
20200820_EXPL8_EVO1_ZY_SA_44min_TMT_HEY14_200pg_AGC300%_1__11333	PD_Corrected	126/130C	17.1872
20200820_EXPL8_EVO1_ZY_SA_44min_TMT_HEY14_200pg_AGC300%_1__11333	MQ_Raw	126/130C	14.8316
20200820_EXPL8_EVO1_ZY_SA_44min_TMT_HEY14_200pg_AGC300%_1__11333	MQ_Corrected	126/130C	16.7539
20200820_EXPL8_EVO1_ZY_SA_44min_TMT_HEY14_200pg_AGC300%_1__11333	PD_Raw	126/131N	13.6273
20200820_EXPL8_EVO1_ZY_SA_44min_TMT_HEY14_200pg_AGC300%_1__11333	PD_Corrected	126/131N	14.9041
20200820_EXPL8_EVO1_ZY_SA_44min_TMT_HEY14_200pg_AGC300%_1__11333	MQ_Raw	126/131N	14.4706
20200820_EXPL8_EVO1_ZY_SA_44min_TMT_HEY14_200pg_AGC300%_1__11333	MQ_Corrected	126/131N	15.723
20200820_EXPL8_EVO1_ZY_SA_44min_TMT_HEY14_200pg_AGC300%_1__11333	PD_Raw	126/131C	11.9515
20200820_EXPL8_EVO1_ZY_SA_44min_TMT_HEY14_200pg_AGC300%_1__11333	PD_Corrected	126/131C	13.4633
20200820_EXPL8_EVO1_ZY_SA_44min_TMT_HEY14_200pg_AGC300%_1__11333	MQ_Raw	126/131C	12.3727
20200820_EXPL8_EVO1_ZY_SA_44min_TMT_HEY14_200pg_AGC300%_1__11333	MQ_Corrected	126/131C	13.7342
20200820_EXPL8_EVO1_ZY_SA_44min_TMT_HEY14_200pg_AGC300%_1__11333	PD_Raw	126/132N	16.863
20200820_EXPL8_EVO1_ZY_SA_44min_TMT_HEY14_200pg_AGC300%_1__11333	PD_Corrected	126/132N	19.4183
20200820_EXPL8_EVO1_ZY_SA_44min_TMT_HEY14_200pg_AGC300%_1__11333	MQ_Raw	126/132N	17.7105
20200820_EXPL8_EVO1_ZY_SA_44min_TMT_HEY14_200pg_AGC300%_1__11333	MQ_Corrected	126/132N	20.0131
20200820_EXPL8_EVO1_ZY_SA_44min_TMT_HEY14_200pg_AGC300%_1__11333	PD_Raw	126/132C	12.1881
20200820_EXPL8_EVO1_ZY_SA_44min_TMT_HEY14_200pg_AGC300%_1__11333	PD_Corrected	126/132C	13.785
20200820_EXPL8_EVO1_ZY_SA_44min_TMT_HEY14_200pg_AGC300%_1__11333	MQ_Raw	126/132C	12.634
20200820_EXPL8_EVO1_ZY_SA_44min_TMT_HEY14_200pg_AGC300%_1__11333	MQ_Corrected	126/132C	14.0419
20200820_EXPL8_EVO1_ZY_SA_44min_TMT_HEY14_200pg_AGC300%_1__11333	PD_Raw	126/133N	17.0184
20200820_EXPL8_EVO1_ZY_SA_44min_TMT_HEY14_200pg_AGC300%_1__11333	PD_Corrected	126/133N	19.3254
20200820_EXPL8_EVO1_ZY_SA_44min_TMT_HEY14_200pg_AGC300%_1__11333	MQ_Raw	126/133N	17.9915
20200820_EXPL8_EVO1_ZY_SA_44min_TMT_HEY14_200pg_AGC300%_1__11333	MQ_Corrected	126/133N	20.0656
20200820_EXPL8_EVO1_ZY_SA_44min_TMT_HEY14_200pg_AGC300%_1__11333	PD_Raw	126/133C	13.3804
20200820_EXPL8_EVO1_ZY_SA_44min_TMT_HEY14_200pg_AGC300%_1__11333	PD_Corrected	126/133C	14.1719
20200820_EXPL8_EVO1_ZY_SA_44min_TMT_HEY14_200pg_AGC300%_1__11333	MQ_Raw	126/133C	13.9023
20200820_EXPL8_EVO1_ZY_SA_44min_TMT_HEY14_200pg_AGC300%_1__11333	MQ_Corrected	126/133C	14.5178
20200820_EXPL8_EVO1_ZY_SA_44min_TMT_HEY14_200pg_AGC300%_1__11333	PD_Raw	126/134N	19.2344
20200820_EXPL8_EVO1_ZY_SA_44min_TMT_HEY14_200pg_AGC300%_1__11333	PD_Corrected	126/134N	20.7128
20200820_EXPL8_EVO1_ZY_SA_44min_TMT_HEY14_200pg_AGC300%_1__11333	MQ_Raw	126/134N	20.426
20200820_EXPL8_EVO1_ZY_SA_44min_TMT_HEY14_200pg_AGC300%_1__11333	MQ_Corrected	126/134N	21.4158
20200820_EXPL8_EVO1_ZY_SA_44min_TMT_HEY14_200pg_AGC300%_1__11335	PD_Raw	126/127N	14.5565
20200820_EXPL8_EVO1_ZY_SA_44min_TMT_HEY14_200pg_AGC300%_1__11335	PD_Corrected	126/127N	15.2972
20200820_EXPL8_EVO1_ZY_SA_44min_TMT_HEY14_200pg_AGC300%_1__11335	MQ_Raw	126/127N	15.0914
20200820_EXPL8_EVO1_ZY_SA_44min_TMT_HEY14_200pg_AGC300%_1__11335	MQ_Corrected	126/127N	15.0997
20200820_EXPL8_EVO1_ZY_SA_44min_TMT_HEY14_200pg_AGC300%_1__11335	PD_Raw	126/128N	11.6745
20200820_EXPL8_EVO1_ZY_SA_44min_TMT_HEY14_200pg_AGC300%_1__11335	PD_Corrected	126/128N	12.8249
20200820_EXPL8_EVO1_ZY_SA_44min_TMT_HEY14_200pg_AGC300%_1__11335	MQ_Raw	126/128N	12.439
20200820_EXPL8_EVO1_ZY_SA_44min_TMT_HEY14_200pg_AGC300%_1__11335	MQ_Corrected	126/128N	13.7457
20200820_EXPL8_EVO1_ZY_SA_44min_TMT_HEY14_200pg_AGC300%_1__11335	PD_Raw	126/128C	12.207
20200820_EXPL8_EVO1_ZY_SA_44min_TMT_HEY14_200pg_AGC300%_1__11335	PD_Corrected	126/128C	13.2718
20200820_EXPL8_EVO1_ZY_SA_44min_TMT_HEY14_200pg_AGC300%_1__11335	MQ_Raw	126/128C	13.0476
20200820_EXPL8_EVO1_ZY_SA_44min_TMT_HEY14_200pg_AGC300%_1__11335	MQ_Corrected	126/128C	13.9358
20200820_EXPL8_EVO1_ZY_SA_44min_TMT_HEY14_200pg_AGC300%_1__11335	PD_Raw	126/129N	11.8333
20200820_EXPL8_EVO1_ZY_SA_44min_TMT_HEY14_200pg_AGC300%_1__11335	PD_Corrected	126/129N	13.2257
20200820_EXPL8_EVO1_ZY_SA_44min_TMT_HEY14_200pg_AGC300%_1__11335	MQ_Raw	126/129N	12.4469
20200820_EXPL8_EVO1_ZY_SA_44min_TMT_HEY14_200pg_AGC300%_1__11335	MQ_Corrected	126/129N	13.9078
20200820_EXPL8_EVO1_ZY_SA_44min_TMT_HEY14_200pg_AGC300%_1__11335	PD_Raw	126/129C	15.6009
20200820_EXPL8_EVO1_ZY_SA_44min_TMT_HEY14_200pg_AGC300%_1__11335	PD_Corrected	126/129C	17.6343
20200820_EXPL8_EVO1_ZY_SA_44min_TMT_HEY14_200pg_AGC300%_1__11335	MQ_Raw	126/129C	16.6655
20200820_EXPL8_EVO1_ZY_SA_44min_TMT_HEY14_200pg_AGC300%_1__11335	MQ_Corrected	126/129C	18.6019
20200820_EXPL8_EVO1_ZY_SA_44min_TMT_HEY14_200pg_AGC300%_1__11335	PD_Raw	126/130N	14.3169
20200820_EXPL8_EVO1_ZY_SA_44min_TMT_HEY14_200pg_AGC300%_1__11335	PD_Corrected	126/130N	16.0042
20200820_EXPL8_EVO1_ZY_SA_44min_TMT_HEY14_200pg_AGC300%_1__11335	MQ_Raw	126/130N	15.1119
20200820_EXPL8_EVO1_ZY_SA_44min_TMT_HEY14_200pg_AGC300%_1__11335	MQ_Corrected	126/130N	16.8023
20200820_EXPL8_EVO1_ZY_SA_44min_TMT_HEY14_200pg_AGC300%_1__11335	PD_Raw	126/130C	15.326
20200820_EXPL8_EVO1_ZY_SA_44min_TMT_HEY14_200pg_AGC300%_1__11335	PD_Corrected	126/130C	17.3927
20200820_EXPL8_EVO1_ZY_SA_44min_TMT_HEY14_200pg_AGC300%_1__11335	MQ_Raw	126/130C	16.4838
20200820_EXPL8_EVO1_ZY_SA_44min_TMT_HEY14_200pg_AGC300%_1__11335	MQ_Corrected	126/130C	18.4345
20200820_EXPL8_EVO1_ZY_SA_44min_TMT_HEY14_200pg_AGC300%_1__11335	PD_Raw	126/131N	16.9707
20200820_EXPL8_EVO1_ZY_SA_44min_TMT_HEY14_200pg_AGC300%_1__11335	PD_Corrected	126/131N	18.8564
20200820_EXPL8_EVO1_ZY_SA_44min_TMT_HEY14_200pg_AGC300%_1__11335	MQ_Raw	126/131N	18.0391
20200820_EXPL8_EVO1_ZY_SA_44min_TMT_HEY14_200pg_AGC300%_1__11335	MQ_Corrected	126/131N	20.2004
20200820_EXPL8_EVO1_ZY_SA_44min_TMT_HEY14_200pg_AGC300%_1__11335	PD_Raw	126/131C	13.9719
20200820_EXPL8_EVO1_ZY_SA_44min_TMT_HEY14_200pg_AGC300%_1__11335	PD_Corrected	126/131C	15.6749
20200820_EXPL8_EVO1_ZY_SA_44min_TMT_HEY14_200pg_AGC300%_1__11335	MQ_Raw	126/131C	14.8486
20200820_EXPL8_EVO1_ZY_SA_44min_TMT_HEY14_200pg_AGC300%_1__11335	MQ_Corrected	126/131C	16.5943
20200820_EXPL8_EVO1_ZY_SA_44min_TMT_HEY14_200pg_AGC300%_1__11335	PD_Raw	126/132N	16.6459
20200820_EXPL8_EVO1_ZY_SA_44min_TMT_HEY14_200pg_AGC300%_1__11335	PD_Corrected	126/132N	18.8564
20200820_EXPL8_EVO1_ZY_SA_44min_TMT_HEY14_200pg_AGC300%_1__11335	MQ_Raw	126/132N	17.8237
20200820_EXPL8_EVO1_ZY_SA_44min_TMT_HEY14_200pg_AGC300%_1__11335	MQ_Corrected	126/132N	20.1258
20200820_EXPL8_EVO1_ZY_SA_44min_TMT_HEY14_200pg_AGC300%_1__11335	PD_Raw	126/132C	13.4845
20200820_EXPL8_EVO1_ZY_SA_44min_TMT_HEY14_200pg_AGC300%_1__11335	PD_Corrected	126/132C	15.1151
20200820_EXPL8_EVO1_ZY_SA_44min_TMT_HEY14_200pg_AGC300%_1__11335	MQ_Raw	126/132C	14.2285
20200820_EXPL8_EVO1_ZY_SA_44min_TMT_HEY14_200pg_AGC300%_1__11335	MQ_Corrected	126/132C	15.7791
20200820_EXPL8_EVO1_ZY_SA_44min_TMT_HEY14_200pg_AGC300%_1__11335	PD_Raw	126/133N	13.4845
20200820_EXPL8_EVO1_ZY_SA_44min_TMT_HEY14_200pg_AGC300%_1__11335	PD_Corrected	126/133N	15.0553
20200820_EXPL8_EVO1_ZY_SA_44min_TMT_HEY14_200pg_AGC300%_1__11335	MQ_Raw	126/133N	14.1298
20200820_EXPL8_EVO1_ZY_SA_44min_TMT_HEY14_200pg_AGC300%_1__11335	MQ_Corrected	126/133N	15.721
20200820_EXPL8_EVO1_ZY_SA_44min_TMT_HEY14_200pg_AGC300%_1__11335	PD_Raw	126/133C	14.7415
20200820_EXPL8_EVO1_ZY_SA_44min_TMT_HEY14_200pg_AGC300%_1__11335	PD_Corrected	126/133C	15.4211
20200820_EXPL8_EVO1_ZY_SA_44min_TMT_HEY14_200pg_AGC300%_1__11335	MQ_Raw	126/133C	15.6017
20200820_EXPL8_EVO1_ZY_SA_44min_TMT_HEY14_200pg_AGC300%_1__11335	MQ_Corrected	126/133C	16.2891
20200820_EXPL8_EVO1_ZY_SA_44min_TMT_HEY14_200pg_AGC300%_1__11335	PD_Raw	126/134N	13.3295
20200820_EXPL8_EVO1_ZY_SA_44min_TMT_HEY14_200pg_AGC300%_1__11335	PD_Corrected	126/134N	14.0037
20200820_EXPL8_EVO1_ZY_SA_44min_TMT_HEY14_200pg_AGC300%_1__11335	MQ_Raw	126/134N	14.3066
20200820_EXPL8_EVO1_ZY_SA_44min_TMT_HEY14_200pg_AGC300%_1__11335	MQ_Corrected	126/134N	14.9638
20200820_EXPL8_EVO1_ZY_SA_44min_TMT_HEY14_200pg_AGC300%_1__11338	PD_Raw	126/127N	12.8781
20200820_EXPL8_EVO1_ZY_SA_44min_TMT_HEY14_200pg_AGC300%_1__11338	PD_Corrected	126/127N	14.0835
20200820_EXPL8_EVO1_ZY_SA_44min_TMT_HEY14_200pg_AGC300%_1__11338	MQ_Raw	126/127N	13.1079
20200820_EXPL8_EVO1_ZY_SA_44min_TMT_HEY14_200pg_AGC300%_1__11338	MQ_Corrected	126/127N	13.103
20200820_EXPL8_EVO1_ZY_SA_44min_TMT_HEY14_200pg_AGC300%_1__11338	PD_Raw	126/128N	11.9972
20200820_EXPL8_EVO1_ZY_SA_44min_TMT_HEY14_200pg_AGC300%_1__11338	PD_Corrected	126/128N	14.0303
20200820_EXPL8_EVO1_ZY_SA_44min_TMT_HEY14_200pg_AGC300%_1__11338	MQ_Raw	126/128N	12.3819
20200820_EXPL8_EVO1_ZY_SA_44min_TMT_HEY14_200pg_AGC300%_1__11338	MQ_Corrected	126/128N	13.9043
20200820_EXPL8_EVO1_ZY_SA_44min_TMT_HEY14_200pg_AGC300%_1__11338	PD_Raw	126/128C	11.4405
20200820_EXPL8_EVO1_ZY_SA_44min_TMT_HEY14_200pg_AGC300%_1__11338	PD_Corrected	126/128C	13.0436
20200820_EXPL8_EVO1_ZY_SA_44min_TMT_HEY14_200pg_AGC300%_1__11338	MQ_Raw	126/128C	11.9832
20200820_EXPL8_EVO1_ZY_SA_44min_TMT_HEY14_200pg_AGC300%_1__11338	MQ_Corrected	126/128C	12.0892
20200820_EXPL8_EVO1_ZY_SA_44min_TMT_HEY14_200pg_AGC300%_1__11338	PD_Raw	126/129N	11.3037
20200820_EXPL8_EVO1_ZY_SA_44min_TMT_HEY14_200pg_AGC300%_1__11338	PD_Corrected	126/129N	13.0344
20200820_EXPL8_EVO1_ZY_SA_44min_TMT_HEY14_200pg_AGC300%_1__11338	MQ_Raw	126/129N	11.55
20200820_EXPL8_EVO1_ZY_SA_44min_TMT_HEY14_200pg_AGC300%_1__11338	MQ_Corrected	126/129N	12.8732
20200820_EXPL8_EVO1_ZY_SA_44min_TMT_HEY14_200pg_AGC300%_1__11338	PD_Raw	126/129C	11.7324
20200820_EXPL8_EVO1_ZY_SA_44min_TMT_HEY14_200pg_AGC300%_1__11338	PD_Corrected	126/129C	13.5684
20200820_EXPL8_EVO1_ZY_SA_44min_TMT_HEY14_200pg_AGC300%_1__11338	MQ_Raw	126/129C	12.1424
20200820_EXPL8_EVO1_ZY_SA_44min_TMT_HEY14_200pg_AGC300%_1__11338	MQ_Corrected	126/129C	13.3604
20200820_EXPL8_EVO1_ZY_SA_44min_TMT_HEY14_200pg_AGC300%_1__11338	PD_Raw	126/130N	11.7649
20200820_EXPL8_EVO1_ZY_SA_44min_TMT_HEY14_200pg_AGC300%_1__11338	PD_Corrected	126/130N	13.5883
20200820_EXPL8_EVO1_ZY_SA_44min_TMT_HEY14_200pg_AGC300%_1__11338	MQ_Raw	126/130N	12.1824
20200820_EXPL8_EVO1_ZY_SA_44min_TMT_HEY14_200pg_AGC300%_1__11338	MQ_Corrected	126/130N	13.4837
20200820_EXPL8_EVO1_ZY_SA_44min_TMT_HEY14_200pg_AGC300%_1__11338	PD_Raw	126/130C	11.3565
20200820_EXPL8_EVO1_ZY_SA_44min_TMT_HEY14_200pg_AGC300%_1__11338	PD_Corrected	126/130C	13.3247
20200820_EXPL8_EVO1_ZY_SA_44min_TMT_HEY14_200pg_AGC300%_1__11338	MQ_Raw	126/130C	11.7531
20200820_EXPL8_EVO1_ZY_SA_44min_TMT_HEY14_200pg_AGC300%_1__11338	MQ_Corrected	126/130C	13.0694
20200820_EXPL8_EVO1_ZY_SA_44min_TMT_HEY14_200pg_AGC300%_1__11338	PD_Raw	126/131N	11.5492
20200820_EXPL8_EVO1_ZY_SA_44min_TMT_HEY14_200pg_AGC300%_1__11338	PD_Corrected	126/131N	13.192
20200820_EXPL8_EVO1_ZY_SA_44min_TMT_HEY14_200pg_AGC300%_1__11338	MQ_Raw	126/131N	11.8944
20200820_EXPL8_EVO1_ZY_SA_44min_TMT_HEY14_200pg_AGC300%_1__11338	MQ_Corrected	126/131N	13.1172
20200820_EXPL8_EVO1_ZY_SA_44min_TMT_HEY14_200pg_AGC300%_1__11338	PD_Raw	126/131C	11.7082
20200820_EXPL8_EVO1_ZY_SA_44min_TMT_HEY14_200pg_AGC300%_1__11338	PD_Corrected	126/131C	13.8109
20200820_EXPL8_EVO1_ZY_SA_44min_TMT_HEY14_200pg_AGC300%_1__11338	MQ_Raw	126/131C	12.0261
20200820_EXPL8_EVO1_ZY_SA_44min_TMT_HEY14_200pg_AGC300%_1__11338	MQ_Corrected	126/131C	13.5022
20200820_EXPL8_EVO1_ZY_SA_44min_TMT_HEY14_200pg_AGC300%_1__11338	PD_Raw	126/132N	12.2565
20200820_EXPL8_EVO1_ZY_SA_44min_TMT_HEY14_200pg_AGC300%_1__11338	PD_Corrected	126/132N	14.4118
20200820_EXPL8_EVO1_ZY_SA_44min_TMT_HEY14_200pg_AGC300%_1__11338	MQ_Raw	126/132N	12.4868
20200820_EXPL8_EVO1_ZY_SA_44min_TMT_HEY14_200pg_AGC300%_1__11338	MQ_Corrected	126/132N	13.9906
20200820_EXPL8_EVO1_ZY_SA_44min_TMT_HEY14_200pg_AGC300%_1__11338	PD_Raw	126/132C	11.7001
20200820_EXPL8_EVO1_ZY_SA_44min_TMT_HEY14_200pg_AGC300%_1__11338	PD_Corrected	126/132C	13.6483
20200820_EXPL8_EVO1_ZY_SA_44min_TMT_HEY14_200pg_AGC300%_1__11338	MQ_Raw	126/132C	11.8788
20200820_EXPL8_EVO1_ZY_SA_44min_TMT_HEY14_200pg_AGC300%_1__11338	MQ_Corrected	126/132C	13.1434
20200820_EXPL8_EVO1_ZY_SA_44min_TMT_HEY14_200pg_AGC300%_1__11338	PD_Raw	126/133N	12.3814
20200820_EXPL8_EVO1_ZY_SA_44min_TMT_HEY14_200pg_AGC300%_1__11338	PD_Corrected	126/133N	14.502
20200820_EXPL8_EVO1_ZY_SA_44min_TMT_HEY14_200pg_AGC300%_1__11338	MQ_Raw	126/133N	12.6409
20200820_EXPL8_EVO1_ZY_SA_44min_TMT_HEY14_200pg_AGC300%_1__11338	MQ_Corrected	126/133N	14.136
20200820_EXPL8_EVO1_ZY_SA_44min_TMT_HEY14_200pg_AGC300%_1__11338	PD_Raw	126/133C	13.7972
20200820_EXPL8_EVO1_ZY_SA_44min_TMT_HEY14_200pg_AGC300%_1__11338	PD_Corrected	126/133C	15.1908
20200820_EXPL8_EVO1_ZY_SA_44min_TMT_HEY14_200pg_AGC300%_1__11338	MQ_Raw	126/133C	14.1634
20200820_EXPL8_EVO1_ZY_SA_44min_TMT_HEY14_200pg_AGC300%_1__11338	MQ_Corrected	126/133C	14.8211
20200820_EXPL8_EVO1_ZY_SA_44min_TMT_HEY14_200pg_AGC300%_1__11338	PD_Raw	126/134N	13.5231
20200820_EXPL8_EVO1_ZY_SA_44min_TMT_HEY14_200pg_AGC300%_1__11338	PD_Corrected	126/134N	14.9943
20200820_EXPL8_EVO1_ZY_SA_44min_TMT_HEY14_200pg_AGC300%_1__11338	MQ_Raw	126/134N	13.705
20200820_EXPL8_EVO1_ZY_SA_44min_TMT_HEY14_200pg_AGC300%_1__11338	MQ_Corrected	126/134N	14.3611
20200820_EXPL8_EVO1_ZY_SA_44min_TMT_HEY14_200pg_AGC300%_1__11339	PD_Raw	126/127N	12.5061
20200820_EXPL8_EVO1_ZY_SA_44min_TMT_HEY14_200pg_AGC300%_1__11339	PD_Corrected	126/127N	13.2619
20200820_EXPL8_EVO1_ZY_SA_44min_TMT_HEY14_200pg_AGC300%_1__11339	MQ_Raw	126/127N	12.9408
20200820_EXPL8_EVO1_ZY_SA_44min_TMT_HEY14_200pg_AGC300%_1__11339	MQ_Corrected	126/127N	12.9344
20200820_EXPL8_EVO1_ZY_SA_44min_TMT_HEY14_200pg_AGC300%_1__11339	PD_Raw	126/128N	11.3565
20200820_EXPL8_EVO1_ZY_SA_44min_TMT_HEY14_200pg_AGC300%_1__11339	PD_Corrected	126/128N	12.9535
20200820_EXPL8_EVO1_ZY_SA_44min_TMT_HEY14_200pg_AGC300%_1__11339	MQ_Raw	126/128N	11.8832
20200820_EXPL8_EVO1_ZY_SA_44min_TMT_HEY14_200pg_AGC300%_1__11339	MQ_Corrected	126/128N	13.351
20200820_EXPL8_EVO1_ZY_SA_44min_TMT_HEY14_200pg_AGC300%_1__11339	PD_Raw	126/128C	10.872
20200820_EXPL8_EVO1_ZY_SA_44min_TMT_HEY14_200pg_AGC300%_1__11339	PD_Corrected	126/128C	12.0432
20200820_EXPL8_EVO1_ZY_SA_44min_TMT_HEY14_200pg_AGC300%_1__11339	MQ_Raw	126/128C	11.3415
20200820_EXPL8_EVO1_ZY_SA_44min_TMT_HEY14_200pg_AGC300%_1__11339	MQ_Corrected	126/128C	11.8317
20200820_EXPL8_EVO1_ZY_SA_44min_TMT_HEY14_200pg_AGC300%_1__11339	PD_Raw	126/129N	8.94079
20200820_EXPL8_EVO1_ZY_SA_44min_TMT_HEY14_200pg_AGC300%_1__11339	PD_Corrected	126/129N	9.85841
20200820_EXPL8_EVO1_ZY_SA_44min_TMT_HEY14_200pg_AGC300%_1__11339	MQ_Raw	126/129N	9.25845
20200820_EXPL8_EVO1_ZY_SA_44min_TMT_HEY14_200pg_AGC300%_1__11339	MQ_Corrected	126/129N	10.1511
20200820_EXPL8_EVO1_ZY_SA_44min_TMT_HEY14_200pg_AGC300%_1__11339	PD_Raw	126/129C	12.2801
20200820_EXPL8_EVO1_ZY_SA_44min_TMT_HEY14_200pg_AGC300%_1__11339	PD_Corrected	126/129C	13.9687
20200820_EXPL8_EVO1_ZY_SA_44min_TMT_HEY14_200pg_AGC300%_1__11339	MQ_Raw	126/129C	12.9192
20200820_EXPL8_EVO1_ZY_SA_44min_TMT_HEY14_200pg_AGC300%_1__11339	MQ_Corrected	126/129C	14.3168
20200820_EXPL8_EVO1_ZY_SA_44min_TMT_HEY14_200pg_AGC300%_1__11339	PD_Raw	126/130N	10.5896
20200820_EXPL8_EVO1_ZY_SA_44min_TMT_HEY14_200pg_AGC300%_1__11339	PD_Corrected	126/130N	11.9785
20200820_EXPL8_EVO1_ZY_SA_44min_TMT_HEY14_200pg_AGC300%_1__11339	MQ_Raw	126/130N	10.9183
20200820_EXPL8_EVO1_ZY_SA_44min_TMT_HEY14_200pg_AGC300%_1__11339	MQ_Corrected	126/130N	12.1295
20200820_EXPL8_EVO1_ZY_SA_44min_TMT_HEY14_200pg_AGC300%_1__11339	PD_Raw	126/130C	11.8517
20200820_EXPL8_EVO1_ZY_SA_44min_TMT_HEY14_200pg_AGC300%_1__11339	PD_Corrected	126/130C	13.4622
20200820_EXPL8_EVO1_ZY_SA_44min_TMT_HEY14_200pg_AGC300%_1__11339	MQ_Raw	126/130C	12.5343
20200820_EXPL8_EVO1_ZY_SA_44min_TMT_HEY14_200pg_AGC300%_1__11339	MQ_Corrected	126/130C	13.8236
20200820_EXPL8_EVO1_ZY_SA_44min_TMT_HEY14_200pg_AGC300%_1__11339	PD_Raw	126/131N	12.2066
20200820_EXPL8_EVO1_ZY_SA_44min_TMT_HEY14_200pg_AGC300%_1__11339	PD_Corrected	126/131N	13.7531
20200820_EXPL8_EVO1_ZY_SA_44min_TMT_HEY14_200pg_AGC300%_1__11339	MQ_Raw	126/131N	12.7477
20200820_EXPL8_EVO1_ZY_SA_44min_TMT_HEY14_200pg_AGC300%_1__11339	MQ_Corrected	126/131N	14.1929
20200820_EXPL8_EVO1_ZY_SA_44min_TMT_HEY14_200pg_AGC300%_1__11339	PD_Raw	126/131C	15.2697
20200820_EXPL8_EVO1_ZY_SA_44min_TMT_HEY14_200pg_AGC300%_1__11339	PD_Corrected	126/131C	17.753
20200820_EXPL8_EVO1_ZY_SA_44min_TMT_HEY14_200pg_AGC300%_1__11339	MQ_Raw	126/131C	15.9437
20200820_EXPL8_EVO1_ZY_SA_44min_TMT_HEY14_200pg_AGC300%_1__11339	MQ_Corrected	126/131C	17.9749
20200820_EXPL8_EVO1_ZY_SA_44min_TMT_HEY14_200pg_AGC300%_1__11339	PD_Raw	126/132N	14.1073
20200820_EXPL8_EVO1_ZY_SA_44min_TMT_HEY14_200pg_AGC300%_1__11339	PD_Corrected	126/132N	16.6269
20200820_EXPL8_EVO1_ZY_SA_44min_TMT_HEY14_200pg_AGC300%_1__11339	MQ_Raw	126/132N	14.6465
20200820_EXPL8_EVO1_ZY_SA_44min_TMT_HEY14_200pg_AGC300%_1__11339	MQ_Corrected	126/132N	16.8153
20200820_EXPL8_EVO1_ZY_SA_44min_TMT_HEY14_200pg_AGC300%_1__11339	PD_Raw	126/132C	18.0398
20200820_EXPL8_EVO1_ZY_SA_44min_TMT_HEY14_200pg_AGC300%_1__11339	PD_Corrected	126/132C	21.219
20200820_EXPL8_EVO1_ZY_SA_44min_TMT_HEY14_200pg_AGC300%_1__11339	MQ_Raw	126/132C	19.2063
20200820_EXPL8_EVO1_ZY_SA_44min_TMT_HEY14_200pg_AGC300%_1__11339	MQ_Corrected	126/132C	21.5942
20200820_EXPL8_EVO1_ZY_SA_44min_TMT_HEY14_200pg_AGC300%_1__11339	PD_Raw	126/133N	9.80048
20200820_EXPL8_EVO1_ZY_SA_44min_TMT_HEY14_200pg_AGC300%_1__11339	PD_Corrected	126/133N	11.0297
20200820_EXPL8_EVO1_ZY_SA_44min_TMT_HEY14_200pg_AGC300%_1__11339	MQ_Raw	126/133N	10.0746
20200820_EXPL8_EVO1_ZY_SA_44min_TMT_HEY14_200pg_AGC300%_1__11339	MQ_Corrected	126/133N	11.1824
20200820_EXPL8_EVO1_ZY_SA_44min_TMT_HEY14_200pg_AGC300%_1__11339	PD_Raw	126/133C	17.7261
20200820_EXPL8_EVO1_ZY_SA_44min_TMT_HEY14_200pg_AGC300%_1__11339	PD_Corrected	126/133C	19.0427
20200820_EXPL8_EVO1_ZY_SA_44min_TMT_HEY14_200pg_AGC300%_1__11339	MQ_Raw	126/133C	18.8355
20200820_EXPL8_EVO1_ZY_SA_44min_TMT_HEY14_200pg_AGC300%_1__11339	MQ_Corrected	126/133C	19.6259
20200820_EXPL8_EVO1_ZY_SA_44min_TMT_HEY14_200pg_AGC300%_1__11339	PD_Raw	126/134N	9.68409
20200820_EXPL8_EVO1_ZY_SA_44min_TMT_HEY14_200pg_AGC300%_1__11339	PD_Corrected	126/134N	10.3387
20200820_EXPL8_EVO1_ZY_SA_44min_TMT_HEY14_200pg_AGC300%_1__11339	MQ_Raw	126/134N	9.9316
20200820_EXPL8_EVO1_ZY_SA_44min_TMT_HEY14_200pg_AGC300%_1__11339	MQ_Corrected	126/134N	10.3849
20200820_EXPL8_EVO1_ZY_SA_44min_TMT_HEY14_200pg_AGC300%_1__11343	PD_Raw	126/127N	15.6821
20200820_EXPL8_EVO1_ZY_SA_44min_TMT_HEY14_200pg_AGC300%_1__11343	PD_Corrected	126/127N	16.7097
20200820_EXPL8_EVO1_ZY_SA_44min_TMT_HEY14_200pg_AGC300%_1__11343	MQ_Raw	126/127N	16.7035
20200820_EXPL8_EVO1_ZY_SA_44min_TMT_HEY14_200pg_AGC300%_1__11343	MQ_Corrected	126/127N	16.7279
20200820_EXPL8_EVO1_ZY_SA_44min_TMT_HEY14_200pg_AGC300%_1__11343	PD_Raw	126/128N	12.4632
20200820_EXPL8_EVO1_ZY_SA_44min_TMT_HEY14_200pg_AGC300%_1__11343	PD_Corrected	126/128N	13.8503
20200820_EXPL8_EVO1_ZY_SA_44min_TMT_HEY14_200pg_AGC300%_1__11343	MQ_Raw	126/128N	12.7952
20200820_EXPL8_EVO1_ZY_SA_44min_TMT_HEY14_200pg_AGC300%_1__11343	MQ_Corrected	126/128N	14.0731
20200820_EXPL8_EVO1_ZY_SA_44min_TMT_HEY14_200pg_AGC300%_1__11343	PD_Raw	126/128C	10.6667
20200820_EXPL8_EVO1_ZY_SA_44min_TMT_HEY14_200pg_AGC300%_1__11343	PD_Corrected	126/128C	11.6143
20200820_EXPL8_EVO1_ZY_SA_44min_TMT_HEY14_200pg_AGC300%_1__11343	MQ_Raw	126/128C	10.9162
20200820_EXPL8_EVO1_ZY_SA_44min_TMT_HEY14_200pg_AGC300%_1__11343	MQ_Corrected	126/128C	11.4649
20200820_EXPL8_EVO1_ZY_SA_44min_TMT_HEY14_200pg_AGC300%_1__11343	PD_Raw	126/129N	12.2062
20200820_EXPL8_EVO1_ZY_SA_44min_TMT_HEY14_200pg_AGC300%_1__11343	PD_Corrected	126/129N	13.7766
20200820_EXPL8_EVO1_ZY_SA_44min_TMT_HEY14_200pg_AGC300%_1__11343	MQ_Raw	126/129N	12.5765
20200820_EXPL8_EVO1_ZY_SA_44min_TMT_HEY14_200pg_AGC300%_1__11343	MQ_Corrected	126/129N	14.157
20200820_EXPL8_EVO1_ZY_SA_44min_TMT_HEY14_200pg_AGC300%_1__11343	PD_Raw	126/129C	13.2291
20200820_EXPL8_EVO1_ZY_SA_44min_TMT_HEY14_200pg_AGC300%_1__11343	PD_Corrected	126/129C	14.9711
20200820_EXPL8_EVO1_ZY_SA_44min_TMT_HEY14_200pg_AGC300%_1__11343	MQ_Raw	126/129C	14.2429
20200820_EXPL8_EVO1_ZY_SA_44min_TMT_HEY14_200pg_AGC300%_1__11343	MQ_Corrected	126/129C	15.946
20200820_EXPL8_EVO1_ZY_SA_44min_TMT_HEY14_200pg_AGC300%_1__11343	PD_Raw	126/130N	11.1698
20200820_EXPL8_EVO1_ZY_SA_44min_TMT_HEY14_200pg_AGC300%_1__11343	PD_Corrected	126/130N	12.3333
20200820_EXPL8_EVO1_ZY_SA_44min_TMT_HEY14_200pg_AGC300%_1__11343	MQ_Raw	126/130N	11.3402
20200820_EXPL8_EVO1_ZY_SA_44min_TMT_HEY14_200pg_AGC300%_1__11343	MQ_Corrected	126/130N	12.369
20200820_EXPL8_EVO1_ZY_SA_44min_TMT_HEY14_200pg_AGC300%_1__11343	PD_Raw	126/130C	13.6879
20200820_EXPL8_EVO1_ZY_SA_44min_TMT_HEY14_200pg_AGC300%_1__11343	PD_Corrected	126/130C	15.8896
20200820_EXPL8_EVO1_ZY_SA_44min_TMT_HEY14_200pg_AGC300%_1__11343	MQ_Raw	126/130C	14.0705
20200820_EXPL8_EVO1_ZY_SA_44min_TMT_HEY14_200pg_AGC300%_1__11343	MQ_Corrected	126/130C	15.8773
20200820_EXPL8_EVO1_ZY_SA_44min_TMT_HEY14_200pg_AGC300%_1__11343	PD_Raw	126/131N	12.0203
20200820_EXPL8_EVO1_ZY_SA_44min_TMT_HEY14_200pg_AGC300%_1__11343	PD_Corrected	126/131N	13.2821
20200820_EXPL8_EVO1_ZY_SA_44min_TMT_HEY14_200pg_AGC300%_1__11343	MQ_Raw	126/131N	12.1036
20200820_EXPL8_EVO1_ZY_SA_44min_TMT_HEY14_200pg_AGC300%_1__11343	MQ_Corrected	126/131N	13.3408
20200820_EXPL8_EVO1_ZY_SA_44min_TMT_HEY14_200pg_AGC300%_1__11343	PD_Raw	126/131C	10.963
20200820_EXPL8_EVO1_ZY_SA_44min_TMT_HEY14_200pg_AGC300%_1__11343	PD_Corrected	126/131C	12.217
20200820_EXPL8_EVO1_ZY_SA_44min_TMT_HEY14_200pg_AGC300%_1__11343	MQ_Raw	126/131C	10.6528
20200820_EXPL8_EVO1_ZY_SA_44min_TMT_HEY14_200pg_AGC300%_1__11343	MQ_Corrected	126/131C	11.6615
20200820_EXPL8_EVO1_ZY_SA_44min_TMT_HEY14_200pg_AGC300%_1__11343	PD_Raw	126/132N	16.2192
20200820_EXPL8_EVO1_ZY_SA_44min_TMT_HEY14_200pg_AGC300%_1__11343	PD_Corrected	126/132N	19.1852
20200820_EXPL8_EVO1_ZY_SA_44min_TMT_HEY14_200pg_AGC300%_1__11343	MQ_Raw	126/132N	16.5275
20200820_EXPL8_EVO1_ZY_SA_44min_TMT_HEY14_200pg_AGC300%_1__11343	MQ_Corrected	126/132N	19.2691
20200820_EXPL8_EVO1_ZY_SA_44min_TMT_HEY14_200pg_AGC300%_1__11343	PD_Raw	126/132C	12.8696
20200820_EXPL8_EVO1_ZY_SA_44min_TMT_HEY14_200pg_AGC300%_1__11343	PD_Corrected	126/132C	14.5506
20200820_EXPL8_EVO1_ZY_SA_44min_TMT_HEY14_200pg_AGC300%_1__11343	MQ_Raw	126/132C	13.1268
20200820_EXPL8_EVO1_ZY_SA_44min_TMT_HEY14_200pg_AGC300%_1__11343	MQ_Corrected	126/132C	14.5097
20200820_EXPL8_EVO1_ZY_SA_44min_TMT_HEY14_200pg_AGC300%_1__11343	PD_Raw	126/133N	10.2069
20200820_EXPL8_EVO1_ZY_SA_44min_TMT_HEY14_200pg_AGC300%_1__11343	PD_Corrected	126/133N	11.2609
20200820_EXPL8_EVO1_ZY_SA_44min_TMT_HEY14_200pg_AGC300%_1__11343	MQ_Raw	126/133N	10.5597
20200820_EXPL8_EVO1_ZY_SA_44min_TMT_HEY14_200pg_AGC300%_1__11343	MQ_Corrected	126/133N	11.5801
20200820_EXPL8_EVO1_ZY_SA_44min_TMT_HEY14_200pg_AGC300%_1__11343	PD_Raw	126/133C	18.7937
20200820_EXPL8_EVO1_ZY_SA_44min_TMT_HEY14_200pg_AGC300%_1__11343	PD_Corrected	126/133C	20.0775
20200820_EXPL8_EVO1_ZY_SA_44min_TMT_HEY14_200pg_AGC300%_1__11343	MQ_Raw	126/133C	20.0576
20200820_EXPL8_EVO1_ZY_SA_44min_TMT_HEY14_200pg_AGC300%_1__11343	MQ_Corrected	126/133C	21.1046
20200820_EXPL8_EVO1_ZY_SA_44min_TMT_HEY14_200pg_AGC300%_1__11343	PD_Raw	126/134N	12.7312
20200820_EXPL8_EVO1_ZY_SA_44min_TMT_HEY14_200pg_AGC300%_1__11343	PD_Corrected	126/134N	13.6316
20200820_EXPL8_EVO1_ZY_SA_44min_TMT_HEY14_200pg_AGC300%_1__11343	MQ_Raw	126/134N	12.8068
20200820_EXPL8_EVO1_ZY_SA_44min_TMT_HEY14_200pg_AGC300%_1__11343	MQ_Corrected	126/134N	13.4489
20200820_EXPL8_EVO1_ZY_SA_44min_TMT_HEY14_200pg_AGC300%_1__11346	PD_Raw	126/127N	14.0373
20200820_EXPL8_EVO1_ZY_SA_44min_TMT_HEY14_200pg_AGC300%_1__11346	PD_Corrected	126/127N	15.0213
20200820_EXPL8_EVO1_ZY_SA_44min_TMT_HEY14_200pg_AGC300%_1__11346	MQ_Raw	126/127N	14.5962
20200820_EXPL8_EVO1_ZY_SA_44min_TMT_HEY14_200pg_AGC300%_1__11346	MQ_Corrected	126/127N	14.608
20200820_EXPL8_EVO1_ZY_SA_44min_TMT_HEY14_200pg_AGC300%_1__11346	PD_Raw	126/128N	11.3283
20200820_EXPL8_EVO1_ZY_SA_44min_TMT_HEY14_200pg_AGC300%_1__11346	PD_Corrected	126/128N	12.6718
20200820_EXPL8_EVO1_ZY_SA_44min_TMT_HEY14_200pg_AGC300%_1__11346	MQ_Raw	126/128N	11.9106
20200820_EXPL8_EVO1_ZY_SA_44min_TMT_HEY14_200pg_AGC300%_1__11346	MQ_Corrected	126/128N	13.178
20200820_EXPL8_EVO1_ZY_SA_44min_TMT_HEY14_200pg_AGC300%_1__11346	PD_Raw	126/128C	10.4872
20200820_EXPL8_EVO1_ZY_SA_44min_TMT_HEY14_200pg_AGC300%_1__11346	PD_Corrected	126/128C	11.4664
20200820_EXPL8_EVO1_ZY_SA_44min_TMT_HEY14_200pg_AGC300%_1__11346	MQ_Raw	126/128C	10.9187
20200820_EXPL8_EVO1_ZY_SA_44min_TMT_HEY14_200pg_AGC300%_1__11346	MQ_Corrected	126/128C	11.334
20200820_EXPL8_EVO1_ZY_SA_44min_TMT_HEY14_200pg_AGC300%_1__11346	PD_Raw	126/129N	11.1881
20200820_EXPL8_EVO1_ZY_SA_44min_TMT_HEY14_200pg_AGC300%_1__11346	PD_Corrected	126/129N	12.7371
20200820_EXPL8_EVO1_ZY_SA_44min_TMT_HEY14_200pg_AGC300%_1__11346	MQ_Raw	126/129N	11.4278
20200820_EXPL8_EVO1_ZY_SA_44min_TMT_HEY14_200pg_AGC300%_1__11346	MQ_Corrected	126/129N	12.812
20200820_EXPL8_EVO1_ZY_SA_44min_TMT_HEY14_200pg_AGC300%_1__11346	PD_Raw	126/129C	15.5326
20200820_EXPL8_EVO1_ZY_SA_44min_TMT_HEY14_200pg_AGC300%_1__11346	PD_Corrected	126/129C	18.2362
20200820_EXPL8_EVO1_ZY_SA_44min_TMT_HEY14_200pg_AGC300%_1__11346	MQ_Raw	126/129C	16.1573
20200820_EXPL8_EVO1_ZY_SA_44min_TMT_HEY14_200pg_AGC300%_1__11346	MQ_Corrected	126/129C	18.4508
20200820_EXPL8_EVO1_ZY_SA_44min_TMT_HEY14_200pg_AGC300%_1__11346	PD_Raw	126/130N	11.0513
20200820_EXPL8_EVO1_ZY_SA_44min_TMT_HEY14_200pg_AGC300%_1__11346	PD_Corrected	126/130N	12.263
20200820_EXPL8_EVO1_ZY_SA_44min_TMT_HEY14_200pg_AGC300%_1__11346	MQ_Raw	126/130N	10.8932
20200820_EXPL8_EVO1_ZY_SA_44min_TMT_HEY14_200pg_AGC300%_1__11346	MQ_Corrected	126/130N	11.8707
20200820_EXPL8_EVO1_ZY_SA_44min_TMT_HEY14_200pg_AGC300%_1__11346	PD_Raw	126/130C	12.8409
20200820_EXPL8_EVO1_ZY_SA_44min_TMT_HEY14_200pg_AGC300%_1__11346	PD_Corrected	126/130C	14.6213
20200820_EXPL8_EVO1_ZY_SA_44min_TMT_HEY14_200pg_AGC300%_1__11346	MQ_Raw	126/130C	13.4286
20200820_EXPL8_EVO1_ZY_SA_44min_TMT_HEY14_200pg_AGC300%_1__11346	MQ_Corrected	126/130C	14.8221
20200820_EXPL8_EVO1_ZY_SA_44min_TMT_HEY14_200pg_AGC300%_1__11346	PD_Raw	126/131N	13.2941
20200820_EXPL8_EVO1_ZY_SA_44min_TMT_HEY14_200pg_AGC300%_1__11346	PD_Corrected	126/131N	15.1131
20200820_EXPL8_EVO1_ZY_SA_44min_TMT_HEY14_200pg_AGC300%_1__11346	MQ_Raw	126/131N	13.687
20200820_EXPL8_EVO1_ZY_SA_44min_TMT_HEY14_200pg_AGC300%_1__11346	MQ_Corrected	126/131N	15.4418
20200820_EXPL8_EVO1_ZY_SA_44min_TMT_HEY14_200pg_AGC300%_1__11346	PD_Raw	126/131C	12.6257
20200820_EXPL8_EVO1_ZY_SA_44min_TMT_HEY14_200pg_AGC300%_1__11346	PD_Corrected	126/131C	14.5353
20200820_EXPL8_EVO1_ZY_SA_44min_TMT_HEY14_200pg_AGC300%_1__11346	MQ_Raw	126/131C	12.8544
20200820_EXPL8_EVO1_ZY_SA_44min_TMT_HEY14_200pg_AGC300%_1__11346	MQ_Corrected	126/131C	14.3713
20200820_EXPL8_EVO1_ZY_SA_44min_TMT_HEY14_200pg_AGC300%_1__11346	PD_Raw	126/132N	12.3497
20200820_EXPL8_EVO1_ZY_SA_44min_TMT_HEY14_200pg_AGC300%_1__11346	PD_Corrected	126/132N	14.0398
20200820_EXPL8_EVO1_ZY_SA_44min_TMT_HEY14_200pg_AGC300%_1__11346	MQ_Raw	126/132N	12.5568
20200820_EXPL8_EVO1_ZY_SA_44min_TMT_HEY14_200pg_AGC300%_1__11346	MQ_Corrected	126/132N	14.0457
20200820_EXPL8_EVO1_ZY_SA_44min_TMT_HEY14_200pg_AGC300%_1__11346	PD_Raw	126/132C	12.2826
20200820_EXPL8_EVO1_ZY_SA_44min_TMT_HEY14_200pg_AGC300%_1__11346	PD_Corrected	126/132C	13.882
20200820_EXPL8_EVO1_ZY_SA_44min_TMT_HEY14_200pg_AGC300%_1__11346	MQ_Raw	126/132C	12.6367
20200820_EXPL8_EVO1_ZY_SA_44min_TMT_HEY14_200pg_AGC300%_1__11346	MQ_Corrected	126/132C	13.8841
20200820_EXPL8_EVO1_ZY_SA_44min_TMT_HEY14_200pg_AGC300%_1__11346	PD_Raw	126/133N	10.9709
20200820_EXPL8_EVO1_ZY_SA_44min_TMT_HEY14_200pg_AGC300%_1__11346	PD_Corrected	126/133N	12.386
20200820_EXPL8_EVO1_ZY_SA_44min_TMT_HEY14_200pg_AGC300%_1__11346	MQ_Raw	126/133N	11.1007
20200820_EXPL8_EVO1_ZY_SA_44min_TMT_HEY14_200pg_AGC300%_1__11346	MQ_Corrected	126/133N	12.3108
20200820_EXPL8_EVO1_ZY_SA_44min_TMT_HEY14_200pg_AGC300%_1__11346	PD_Raw	126/133C	16.9288
20200820_EXPL8_EVO1_ZY_SA_44min_TMT_HEY14_200pg_AGC300%_1__11346	PD_Corrected	126/133C	18.2362
20200820_EXPL8_EVO1_ZY_SA_44min_TMT_HEY14_200pg_AGC300%_1__11346	MQ_Raw	126/133C	17.8603
20200820_EXPL8_EVO1_ZY_SA_44min_TMT_HEY14_200pg_AGC300%_1__11346	MQ_Corrected	126/133C	18.7565
20200820_EXPL8_EVO1_ZY_SA_44min_TMT_HEY14_200pg_AGC300%_1__11346	PD_Raw	126/134N	12.6257
20200820_EXPL8_EVO1_ZY_SA_44min_TMT_HEY14_200pg_AGC300%_1__11346	PD_Corrected	126/134N	13.5397
20200820_EXPL8_EVO1_ZY_SA_44min_TMT_HEY14_200pg_AGC300%_1__11346	MQ_Raw	126/134N	12.9118
20200820_EXPL8_EVO1_ZY_SA_44min_TMT_HEY14_200pg_AGC300%_1__11346	MQ_Corrected	126/134N	13.5461
20200820_EXPL8_EVO1_ZY_SA_44min_TMT_HEY14_200pg_AGC300%_1__11348	PD_Raw	126/127N	13.0797
20200820_EXPL8_EVO1_ZY_SA_44min_TMT_HEY14_200pg_AGC300%_1__11348	PD_Corrected	126/127N	13.5842
20200820_EXPL8_EVO1_ZY_SA_44min_TMT_HEY14_200pg_AGC300%_1__11348	MQ_Raw	126/127N	13.7279
20200820_EXPL8_EVO1_ZY_SA_44min_TMT_HEY14_200pg_AGC300%_1__11348	MQ_Corrected	126/127N	13.7308
20200820_EXPL8_EVO1_ZY_SA_44min_TMT_HEY14_200pg_AGC300%_1__11348	PD_Raw	126/128N	11.142
20200820_EXPL8_EVO1_ZY_SA_44min_TMT_HEY14_200pg_AGC300%_1__11348	PD_Corrected	126/128N	12.2764
20200820_EXPL8_EVO1_ZY_SA_44min_TMT_HEY14_200pg_AGC300%_1__11348	MQ_Raw	126/128N	11.6105
20200820_EXPL8_EVO1_ZY_SA_44min_TMT_HEY14_200pg_AGC300%_1__11348	MQ_Corrected	126/128N	12.8369
20200820_EXPL8_EVO1_ZY_SA_44min_TMT_HEY14_200pg_AGC300%_1__11348	PD_Raw	126/128C	12.4055
20200820_EXPL8_EVO1_ZY_SA_44min_TMT_HEY14_200pg_AGC300%_1__11348	PD_Corrected	126/128C	13.631
20200820_EXPL8_EVO1_ZY_SA_44min_TMT_HEY14_200pg_AGC300%_1__11348	MQ_Raw	126/128C	13.1643
20200820_EXPL8_EVO1_ZY_SA_44min_TMT_HEY14_200pg_AGC300%_1__11348	MQ_Corrected	126/128C	14.2573
20200820_EXPL8_EVO1_ZY_SA_44min_TMT_HEY14_200pg_AGC300%_1__11348	PD_Raw	126/129N	11.9934
20200820_EXPL8_EVO1_ZY_SA_44min_TMT_HEY14_200pg_AGC300%_1__11348	PD_Corrected	126/129N	13.4
20200820_EXPL8_EVO1_ZY_SA_44min_TMT_HEY14_200pg_AGC300%_1__11348	MQ_Raw	126/129N	12.6997
20200820_EXPL8_EVO1_ZY_SA_44min_TMT_HEY14_200pg_AGC300%_1__11348	MQ_Corrected	126/129N	14.2976
20200820_EXPL8_EVO1_ZY_SA_44min_TMT_HEY14_200pg_AGC300%_1__11348	PD_Raw	126/129C	13.5206
20200820_EXPL8_EVO1_ZY_SA_44min_TMT_HEY14_200pg_AGC300%_1__11348	PD_Corrected	126/129C	15.0304
20200820_EXPL8_EVO1_ZY_SA_44min_TMT_HEY14_200pg_AGC300%_1__11348	MQ_Raw	126/129C	13.9519
20200820_EXPL8_EVO1_ZY_SA_44min_TMT_HEY14_200pg_AGC300%_1__11348	MQ_Corrected	126/129C	15.4037
20200820_EXPL8_EVO1_ZY_SA_44min_TMT_HEY14_200pg_AGC300%_1__11348	PD_Raw	126/130N	15.1046
20200820_EXPL8_EVO1_ZY_SA_44min_TMT_HEY14_200pg_AGC300%_1__11348	PD_Corrected	126/130N	17.1126
20200820_EXPL8_EVO1_ZY_SA_44min_TMT_HEY14_200pg_AGC300%_1__11348	MQ_Raw	126/130N	15.6651
20200820_EXPL8_EVO1_ZY_SA_44min_TMT_HEY14_200pg_AGC300%_1__11348	MQ_Corrected	126/130N	17.6425
20200820_EXPL8_EVO1_ZY_SA_44min_TMT_HEY14_200pg_AGC300%_1__11348	PD_Raw	126/130C	11.7974
20200820_EXPL8_EVO1_ZY_SA_44min_TMT_HEY14_200pg_AGC300%_1__11348	PD_Corrected	126/130C	13.0462
20200820_EXPL8_EVO1_ZY_SA_44min_TMT_HEY14_200pg_AGC300%_1__11348	MQ_Raw	126/130C	12.268
20200820_EXPL8_EVO1_ZY_SA_44min_TMT_HEY14_200pg_AGC300%_1__11348	MQ_Corrected	126/130C	13.4265
20200820_EXPL8_EVO1_ZY_SA_44min_TMT_HEY14_200pg_AGC300%_1__11348	PD_Raw	126/131N	12.5347
20200820_EXPL8_EVO1_ZY_SA_44min_TMT_HEY14_200pg_AGC300%_1__11348	PD_Corrected	126/131N	13.5377
20200820_EXPL8_EVO1_ZY_SA_44min_TMT_HEY14_200pg_AGC300%_1__11348	MQ_Raw	126/131N	13.2309
20200820_EXPL8_EVO1_ZY_SA_44min_TMT_HEY14_200pg_AGC300%_1__11348	MQ_Corrected	126/131N	14.4002
20200820_EXPL8_EVO1_ZY_SA_44min_TMT_HEY14_200pg_AGC300%_1__11348	PD_Raw	126/131C	15.6277
20200820_EXPL8_EVO1_ZY_SA_44min_TMT_HEY14_200pg_AGC300%_1__11348	PD_Corrected	126/131C	18.133
20200820_EXPL8_EVO1_ZY_SA_44min_TMT_HEY14_200pg_AGC300%_1__11348	MQ_Raw	126/131C	16.4039
20200820_EXPL8_EVO1_ZY_SA_44min_TMT_HEY14_200pg_AGC300%_1__11348	MQ_Corrected	126/131C	18.9454
[truncated: 285,676+ more rows]

## Sheet: Fig2a
Ratio	Index	Organism	N
[truncated: 24 more rows]

## Sheet: Fig2b
Identifier	pvalue	FC	Organism
[truncated: 20,649 more rows]

[truncated: 13 more sheets: Fig2c, Fig3a, Fig3b, Fig3c, Fig3d, Fig4, FigS1, FigS2bc, FigS3bc, FigS4, FigS5a, FigS5b, FigS6]
