# Supplementary material for: A deeper look at carrier proteome effects for single-cell proteomics
Source: Commun Biol. 2022 Feb 22;5:150. doi: 10.1038/s42003-022-03095-4 (PMC8863851; doi:10.1038/s42003-022-03095-4)
Supplement: Supplementary file 5 — Supplementary Data 2 [file 42003_2022_3095_MOESM5_ESM.xlsx]

## Sheet: RawFiles
Supplementary Table 1 | Raw files, conditions and identifications in the study.										A full list of identificaitons has been deposited in Google Drive (https://drive.google.com/drive/folders/19RQlSzoLFtxsJxHTZ3bQefyd5WVdIjFD?usp=sharing ).
Spectrum File	Carrier	Levels	Amount	AGC	Replicates	Resolution	NCE
20200820_EXPL8_EVO1_ZY_SA_44min_TMT_EY14_50pg_AGC50%_1.raw	EY	14	50pg	AGC50%	1	60K	32%
20200820_EXPL8_EVO1_ZY_SA_44min_TMT_EY14_50pg_AGC50%_2.raw	EY	14	50pg	AGC50%	2	60K	32%
20200820_EXPL8_EVO1_ZY_SA_44min_TMT_EY14_50pg_AGC300%_1.raw	EY	14	50pg	AGC300%	1	60K	32%
20200820_EXPL8_EVO1_ZY_SA_44min_TMT_EY14_50pg_AGC300%_2.raw	EY	14	50pg	AGC300%	2	60K	32%
20200820_EXPL8_EVO1_ZY_SA_44min_TMT_EY14_100pg_AGC50%_1.raw	EY	14	100pg	AGC50%	1	60K	32%
20200820_EXPL8_EVO1_ZY_SA_44min_TMT_EY14_100pg_AGC50%_2.raw	EY	14	100pg	AGC50%	2	60K	32%
20200820_EXPL8_EVO1_ZY_SA_44min_TMT_EY14_100pg_AGC300%_1.raw	EY	14	100pg	AGC300%	1	60K	32%
20200820_EXPL8_EVO1_ZY_SA_44min_TMT_EY14_100pg_AGC300%_2.raw	EY	14	100pg	AGC300%	2	60K	32%
20200820_EXPL8_EVO1_ZY_SA_44min_TMT_EY14_200pg_AGC50%_1.raw	EY	14	200pg	AGC50%	1	60K	32%
20200820_EXPL8_EVO1_ZY_SA_44min_TMT_EY14_200pg_AGC50%_2.raw	EY	14	200pg	AGC50%	2	60K	32%
20200820_EXPL8_EVO1_ZY_SA_44min_TMT_EY14_200pg_AGC300%_1.raw	EY	14	200pg	AGC300%	1	60K	32%
20200820_EXPL8_EVO1_ZY_SA_44min_TMT_EY14_200pg_AGC300%_2.raw	EY	14	200pg	AGC300%	2	60K	32%
20200820_EXPL8_EVO1_ZY_SA_44min_TMT_EY42_50pg_AGC50%_1.raw	EY	42	50pg	AGC50%	1	60K	32%
20200820_EXPL8_EVO1_ZY_SA_44min_TMT_EY42_50pg_AGC50%_2.raw	EY	42	50pg	AGC50%	2	60K	32%
20200820_EXPL8_EVO1_ZY_SA_44min_TMT_EY42_50pg_AGC300%_1.raw	EY	42	50pg	AGC300%	1	60K	32%
20200820_EXPL8_EVO1_ZY_SA_44min_TMT_EY42_50pg_AGC300%_2.raw	EY	42	50pg	AGC300%	2	60K	32%
20200820_EXPL8_EVO1_ZY_SA_44min_TMT_EY42_100pg_AGC50%_1.raw	EY	42	100pg	AGC50%	1	60K	32%
20200820_EXPL8_EVO1_ZY_SA_44min_TMT_EY42_100pg_AGC50%_2.raw	EY	42	100pg	AGC50%	2	60K	32%
20200820_EXPL8_EVO1_ZY_SA_44min_TMT_EY42_100pg_AGC300%_1.raw	EY	42	100pg	AGC300%	1	60K	32%
20200820_EXPL8_EVO1_ZY_SA_44min_TMT_EY42_100pg_AGC300%_2.raw	EY	42	100pg	AGC300%	2	60K	32%
20200820_EXPL8_EVO1_ZY_SA_44min_TMT_EY42_200pg_AGC50%_1.raw	EY	42	200pg	AGC50%	1	60K	32%
20200820_EXPL8_EVO1_ZY_SA_44min_TMT_EY42_200pg_AGC50%_2.raw	EY	42	200pg	AGC50%	2	60K	32%
20200820_EXPL8_EVO1_ZY_SA_44min_TMT_EY42_200pg_AGC300%_1.raw	EY	42	200pg	AGC300%	1	60K	32%
20200820_EXPL8_EVO1_ZY_SA_44min_TMT_EY42_200pg_AGC300%_2.raw	EY	42	200pg	AGC300%	2	60K	32%
20200820_EXPL8_EVO1_ZY_SA_44min_TMT_EY98_50pg_AGC50%_1.raw	EY	98	50pg	AGC50%	1	60K	32%
20200820_EXPL8_EVO1_ZY_SA_44min_TMT_EY98_50pg_AGC50%_2.raw	EY	98	50pg	AGC50%	2	60K	32%
20200820_EXPL8_EVO1_ZY_SA_44min_TMT_EY98_50pg_AGC300%_1.raw	EY	98	50pg	AGC300%	1	60K	32%
20200820_EXPL8_EVO1_ZY_SA_44min_TMT_EY98_50pg_AGC300%_2.raw	EY	98	50pg	AGC300%	2	60K	32%
20200820_EXPL8_EVO1_ZY_SA_44min_TMT_EY98_100pg_AGC50%_1.raw	EY	98	100pg	AGC50%	1	60K	32%
20200820_EXPL8_EVO1_ZY_SA_44min_TMT_EY98_100pg_AGC50%_2.raw	EY	98	100pg	AGC50%	2	60K	32%
20200820_EXPL8_EVO1_ZY_SA_44min_TMT_EY98_100pg_AGC300%_1.raw	EY	98	100pg	AGC300%	1	60K	32%
20200820_EXPL8_EVO1_ZY_SA_44min_TMT_EY98_100pg_AGC300%_2.raw	EY	98	100pg	AGC300%	2	60K	32%
20200820_EXPL8_EVO1_ZY_SA_44min_TMT_EY98_200pg_AGC50%_1.raw	EY	98	200pg	AGC50%	1	60K	32%
20200820_EXPL8_EVO1_ZY_SA_44min_TMT_EY98_200pg_AGC50%_2.raw	EY	98	200pg	AGC50%	2	60K	32%
20200820_EXPL8_EVO1_ZY_SA_44min_TMT_EY98_200pg_AGC300%_1.raw	EY	98	200pg	AGC300%	1	60K	32%
20200820_EXPL8_EVO1_ZY_SA_44min_TMT_EY98_200pg_AGC300%_2.raw	EY	98	200pg	AGC300%	2	60K	32%
20200820_EXPL8_EVO1_ZY_SA_44min_TMT_EY210_50pg_AGC50%_1.raw	EY	210	50pg	AGC50%	1	60K	32%
20200820_EXPL8_EVO1_ZY_SA_44min_TMT_EY210_50pg_AGC50%_2.raw	EY	210	50pg	AGC50%	2	60K	32%
20200820_EXPL8_EVO1_ZY_SA_44min_TMT_EY210_50pg_AGC300%_1.raw	EY	210	50pg	AGC300%	1	60K	32%
20200820_EXPL8_EVO1_ZY_SA_44min_TMT_EY210_50pg_AGC300%_2.raw	EY	210	50pg	AGC300%	2	60K	32%
20200820_EXPL8_EVO1_ZY_SA_44min_TMT_EY210_100pg_AGC50%_1.raw	EY	210	100pg	AGC50%	1	60K	32%
20200820_EXPL8_EVO1_ZY_SA_44min_TMT_EY210_100pg_AGC50%_2.raw	EY	210	100pg	AGC50%	2	60K	32%
20200820_EXPL8_EVO1_ZY_SA_44min_TMT_EY210_100pg_AGC300%_1.raw	EY	210	100pg	AGC300%	1	60K	32%
20200820_EXPL8_EVO1_ZY_SA_44min_TMT_EY210_100pg_AGC300%_2.raw	EY	210	100pg	AGC300%	2	60K	32%
20200820_EXPL8_EVO1_ZY_SA_44min_TMT_EY210_200pg_AGC50%_1.raw	EY	210	200pg	AGC50%	1	60K	32%
20200820_EXPL8_EVO1_ZY_SA_44min_TMT_EY210_200pg_AGC50%_2.raw	EY	210	200pg	AGC50%	2	60K	32%
20200820_EXPL8_EVO1_ZY_SA_44min_TMT_EY210_200pg_AGC300%_1.raw	EY	210	200pg	AGC300%	1	60K	32%
20200820_EXPL8_EVO1_ZY_SA_44min_TMT_EY210_200pg_AGC300%_2.raw	EY	210	200pg	AGC300%	2	60K	32%
20200820_EXPL8_EVO1_ZY_SA_44min_TMT_EY434_50pg_AGC50%_1.raw	EY	434	50pg	AGC50%	1	60K	32%
20200820_EXPL8_EVO1_ZY_SA_44min_TMT_EY434_50pg_AGC50%_2.raw	EY	434	50pg	AGC50%	2	60K	32%
20200820_EXPL8_EVO1_ZY_SA_44min_TMT_EY434_50pg_AGC300%_1.raw	EY	434	50pg	AGC300%	1	60K	32%
20200820_EXPL8_EVO1_ZY_SA_44min_TMT_EY434_50pg_AGC300%_2.raw	EY	434	50pg	AGC300%	2	60K	32%
20200820_EXPL8_EVO1_ZY_SA_44min_TMT_EY434_100pg_AGC50%_1.raw	EY	434	100pg	AGC50%	1	60K	32%
20200820_EXPL8_EVO1_ZY_SA_44min_TMT_EY434_100pg_AGC50%_2.raw	EY	434	100pg	AGC50%	2	60K	32%
20200820_EXPL8_EVO1_ZY_SA_44min_TMT_EY434_100pg_AGC300%_1.raw	EY	434	100pg	AGC300%	1	60K	32%
20200820_EXPL8_EVO1_ZY_SA_44min_TMT_EY434_100pg_AGC300%_2.raw	EY	434	100pg	AGC300%	2	60K	32%
20200820_EXPL8_EVO1_ZY_SA_44min_TMT_EY434_200pg_AGC50%_1.raw	EY	434	200pg	AGC50%	1	60K	32%
20200820_EXPL8_EVO1_ZY_SA_44min_TMT_EY434_200pg_AGC50%_2.raw	EY	434	200pg	AGC50%	2	60K	32%
20200820_EXPL8_EVO1_ZY_SA_44min_TMT_EY434_200pg_AGC300%_1.raw	EY	434	200pg	AGC300%	1	60K	32%
20200820_EXPL8_EVO1_ZY_SA_44min_TMT_EY434_200pg_AGC300%_2.raw	EY	434	200pg	AGC300%	2	60K	32%
20200820_EXPL8_EVO1_ZY_SA_44min_TMT_H14_50pg_AGC50%_1.raw	H	14	50pg	AGC50%	1	60K	32%
20200820_EXPL8_EVO1_ZY_SA_44min_TMT_H14_50pg_AGC50%_2.raw	H	14	50pg	AGC50%	2	60K	32%
20200820_EXPL8_EVO1_ZY_SA_44min_TMT_H14_50pg_AGC300%_1.raw	H	14	50pg	AGC300%	1	60K	32%
20200820_EXPL8_EVO1_ZY_SA_44min_TMT_H14_50pg_AGC300%_2.raw	H	14	50pg	AGC300%	2	60K	32%
20200820_EXPL8_EVO1_ZY_SA_44min_TMT_H14_100pg_AGC50%_1.raw	H	14	100pg	AGC50%	1	60K	32%
20200820_EXPL8_EVO1_ZY_SA_44min_TMT_H14_100pg_AGC50%_2.raw	H	14	100pg	AGC50%	2	60K	32%
20200820_EXPL8_EVO1_ZY_SA_44min_TMT_H14_100pg_AGC300%_1.raw	H	14	100pg	AGC300%	1	60K	32%
20200820_EXPL8_EVO1_ZY_SA_44min_TMT_H14_100pg_AGC300%_2.raw	H	14	100pg	AGC300%	2	60K	32%
20200820_EXPL8_EVO1_ZY_SA_44min_TMT_H14_200pg_AGC50%_1.raw	H	14	200pg	AGC50%	1	60K	32%
20200820_EXPL8_EVO1_ZY_SA_44min_TMT_H14_200pg_AGC50%_2.raw	H	14	200pg	AGC50%	2	60K	32%
20200820_EXPL8_EVO1_ZY_SA_44min_TMT_H14_200pg_AGC300%_1.raw	H	14	200pg	AGC300%	1	60K	32%
20200820_EXPL8_EVO1_ZY_SA_44min_TMT_H14_200pg_AGC300%_2.raw	H	14	200pg	AGC300%	2	60K	32%
20200820_EXPL8_EVO1_ZY_SA_44min_TMT_H42_50pg_AGC50%_1.raw	H	42	50pg	AGC50%	1	60K	32%
20200820_EXPL8_EVO1_ZY_SA_44min_TMT_H42_50pg_AGC50%_2.raw	H	42	50pg	AGC50%	2	60K	32%
20200820_EXPL8_EVO1_ZY_SA_44min_TMT_H42_50pg_AGC300%_1.raw	H	42	50pg	AGC300%	1	60K	32%
20200820_EXPL8_EVO1_ZY_SA_44min_TMT_H42_50pg_AGC300%_2.raw	H	42	50pg	AGC300%	2	60K	32%
20200820_EXPL8_EVO1_ZY_SA_44min_TMT_H42_100pg_AGC50%_1.raw	H	42	100pg	AGC50%	1	60K	32%
20200820_EXPL8_EVO1_ZY_SA_44min_TMT_H42_100pg_AGC50%_2.raw	H	42	100pg	AGC50%	2	60K	32%
20200820_EXPL8_EVO1_ZY_SA_44min_TMT_H42_100pg_AGC300%_1.raw	H	42	100pg	AGC300%	1	60K	32%
20200820_EXPL8_EVO1_ZY_SA_44min_TMT_H42_100pg_AGC300%_2.raw	H	42	100pg	AGC300%	2	60K	32%
20200820_EXPL8_EVO1_ZY_SA_44min_TMT_H42_200pg_AGC50%_1.raw	H	42	200pg	AGC50%	1	60K	32%
20200820_EXPL8_EVO1_ZY_SA_44min_TMT_H42_200pg_AGC50%_2.raw	H	42	200pg	AGC50%	2	60K	32%
20200820_EXPL8_EVO1_ZY_SA_44min_TMT_H42_200pg_AGC300%_1.raw	H	42	200pg	AGC300%	1	60K	32%
20200820_EXPL8_EVO1_ZY_SA_44min_TMT_H42_200pg_AGC300%_2.raw	H	42	200pg	AGC300%	2	60K	32%
20200820_EXPL8_EVO1_ZY_SA_44min_TMT_H98_50pg_AGC50%_1.raw	H	98	50pg	AGC50%	1	60K	32%
20200820_EXPL8_EVO1_ZY_SA_44min_TMT_H98_50pg_AGC50%_2.raw	H	98	50pg	AGC50%	2	60K	32%
20200820_EXPL8_EVO1_ZY_SA_44min_TMT_H98_50pg_AGC300%_1.raw	H	98	50pg	AGC300%	1	60K	32%
20200820_EXPL8_EVO1_ZY_SA_44min_TMT_H98_50pg_AGC300%_2.raw	H	98	50pg	AGC300%	2	60K	32%
20200820_EXPL8_EVO1_ZY_SA_44min_TMT_H98_100pg_AGC50%_1.raw	H	98	100pg	AGC50%	1	60K	32%
20200820_EXPL8_EVO1_ZY_SA_44min_TMT_H98_100pg_AGC50%_2.raw	H	98	100pg	AGC50%	2	60K	32%
20200820_EXPL8_EVO1_ZY_SA_44min_TMT_H98_100pg_AGC300%_1.raw	H	98	100pg	AGC300%	1	60K	32%
20200820_EXPL8_EVO1_ZY_SA_44min_TMT_H98_100pg_AGC300%_2.raw	H	98	100pg	AGC300%	2	60K	32%
20200820_EXPL8_EVO1_ZY_SA_44min_TMT_H98_200pg_AGC50%_1.raw	H	98	200pg	AGC50%	1	60K	32%
20200820_EXPL8_EVO1_ZY_SA_44min_TMT_H98_200pg_AGC50%_2.raw	H	98	200pg	AGC50%	2	60K	32%
20200820_EXPL8_EVO1_ZY_SA_44min_TMT_H98_200pg_AGC300%_1.raw	H	98	200pg	AGC300%	1	60K	32%
20200820_EXPL8_EVO1_ZY_SA_44min_TMT_H98_200pg_AGC300%_2.raw	H	98	200pg	AGC300%	2	60K	32%
20200820_EXPL8_EVO1_ZY_SA_44min_TMT_H210_50pg_AGC50%_1.raw	H	210	50pg	AGC50%	1	60K	32%
20200820_EXPL8_EVO1_ZY_SA_44min_TMT_H210_50pg_AGC50%_2.raw	H	210	50pg	AGC50%	2	60K	32%
20200820_EXPL8_EVO1_ZY_SA_44min_TMT_H210_50pg_AGC300%_1.raw	H	210	50pg	AGC300%	1	60K	32%
20200820_EXPL8_EVO1_ZY_SA_44min_TMT_H210_50pg_AGC300%_2.raw	H	210	50pg	AGC300%	2	60K	32%
20200820_EXPL8_EVO1_ZY_SA_44min_TMT_H210_100pg_AGC50%_1.raw	H	210	100pg	AGC50%	1	60K	32%
20200820_EXPL8_EVO1_ZY_SA_44min_TMT_H210_100pg_AGC50%_2.raw	H	210	100pg	AGC50%	2	60K	32%
20200820_EXPL8_EVO1_ZY_SA_44min_TMT_H210_100pg_AGC300%_1.raw	H	210	100pg	AGC300%	1	60K	32%
20200820_EXPL8_EVO1_ZY_SA_44min_TMT_H210_100pg_AGC300%_2.raw	H	210	100pg	AGC300%	2	60K	32%
20200820_EXPL8_EVO1_ZY_SA_44min_TMT_H210_200pg_AGC50%_1.raw	H	210	200pg	AGC50%	1	60K	32%
20200820_EXPL8_EVO1_ZY_SA_44min_TMT_H210_200pg_AGC50%_2.raw	H	210	200pg	AGC50%	2	60K	32%
20200820_EXPL8_EVO1_ZY_SA_44min_TMT_H210_200pg_AGC300%_1.raw	H	210	200pg	AGC300%	1	60K	32%
20200820_EXPL8_EVO1_ZY_SA_44min_TMT_H210_200pg_AGC300%_2.raw	H	210	200pg	AGC300%	2	60K	32%
20200820_EXPL8_EVO1_ZY_SA_44min_TMT_H434_50pg_AGC50%_1.raw	H	434	50pg	AGC50%	1	60K	32%
20200820_EXPL8_EVO1_ZY_SA_44min_TMT_H434_50pg_AGC50%_2.raw	H	434	50pg	AGC50%	2	60K	32%
20200820_EXPL8_EVO1_ZY_SA_44min_TMT_H434_50pg_AGC300%_1.raw	H	434	50pg	AGC300%	1	60K	32%
20200820_EXPL8_EVO1_ZY_SA_44min_TMT_H434_50pg_AGC300%_2.raw	H	434	50pg	AGC300%	2	60K	32%
20200820_EXPL8_EVO1_ZY_SA_44min_TMT_H434_100pg_AGC50%_1.raw	H	434	100pg	AGC50%	1	60K	32%
20200820_EXPL8_EVO1_ZY_SA_44min_TMT_H434_100pg_AGC50%_2.raw	H	434	100pg	AGC50%	2	60K	32%
20200820_EXPL8_EVO1_ZY_SA_44min_TMT_H434_100pg_AGC300%_1.raw	H	434	100pg	AGC300%	1	60K	32%
20200820_EXPL8_EVO1_ZY_SA_44min_TMT_H434_100pg_AGC300%_2.raw	H	434	100pg	AGC300%	2	60K	32%
20200820_EXPL8_EVO1_ZY_SA_44min_TMT_H434_200pg_AGC50%_1.raw	H	434	200pg	AGC50%	1	60K	32%
20200820_EXPL8_EVO1_ZY_SA_44min_TMT_H434_200pg_AGC50%_2.raw	H	434	200pg	AGC50%	2	60K	32%
20200820_EXPL8_EVO1_ZY_SA_44min_TMT_H434_200pg_AGC300%_1.raw	H	434	200pg	AGC300%	1	60K	32%
20200820_EXPL8_EVO1_ZY_SA_44min_TMT_H434_200pg_AGC300%_2.raw	H	434	200pg	AGC300%	2	60K	32%
20200820_EXPL8_EVO1_ZY_SA_44min_TMT_HEY14_50pg_AGC50%_1.raw	HEY	14	50pg	AGC50%	1	60K	32%
20200820_EXPL8_EVO1_ZY_SA_44min_TMT_HEY14_50pg_AGC50%_2.raw	HEY	14	50pg	AGC50%	2	60K	32%
20200820_EXPL8_EVO1_ZY_SA_44min_TMT_HEY14_50pg_AGC300%_1.raw	HEY	14	50pg	AGC300%	1	60K	32%
20200820_EXPL8_EVO1_ZY_SA_44min_TMT_HEY14_50pg_AGC300%_2.raw	HEY	14	50pg	AGC300%	2	60K	32%
20200820_EXPL8_EVO1_ZY_SA_44min_TMT_HEY14_100pg_AGC50%_1.raw	HEY	14	100pg	AGC50%	1	60K	32%
20200820_EXPL8_EVO1_ZY_SA_44min_TMT_HEY14_100pg_AGC50%_2.raw	HEY	14	100pg	AGC50%	2	60K	32%
20200820_EXPL8_EVO1_ZY_SA_44min_TMT_HEY14_100pg_AGC300%_1.raw	HEY	14	100pg	AGC300%	1	60K	32%
20200820_EXPL8_EVO1_ZY_SA_44min_TMT_HEY14_100pg_AGC300%_2.raw	HEY	14	100pg	AGC300%	2	60K	32%
20200820_EXPL8_EVO1_ZY_SA_44min_TMT_HEY14_200pg_AGC50%_1.raw	HEY	14	200pg	AGC50%	1	60K	32%
20200820_EXPL8_EVO1_ZY_SA_44min_TMT_HEY14_200pg_AGC50%_2.raw	HEY	14	200pg	AGC50%	2	60K	32%
20200820_EXPL8_EVO1_ZY_SA_44min_TMT_HEY14_200pg_AGC300%_1.raw	HEY	14	200pg	AGC300%	1	60K	32%
20200820_EXPL8_EVO1_ZY_SA_44min_TMT_HEY14_200pg_AGC300%_2.raw	HEY	14	200pg	AGC300%	2	60K	32%
20200820_EXPL8_EVO1_ZY_SA_44min_TMT_HEY42_50pg_AGC50%_1.raw	HEY	42	50pg	AGC50%	1	60K	32%
20200820_EXPL8_EVO1_ZY_SA_44min_TMT_HEY42_50pg_AGC50%_2.raw	HEY	42	50pg	AGC50%	2	60K	32%
20200820_EXPL8_EVO1_ZY_SA_44min_TMT_HEY42_50pg_AGC300%_1.raw	HEY	42	50pg	AGC300%	1	60K	32%
20200820_EXPL8_EVO1_ZY_SA_44min_TMT_HEY42_50pg_AGC300%_2.raw	HEY	42	50pg	AGC300%	2	60K	32%
20200820_EXPL8_EVO1_ZY_SA_44min_TMT_HEY42_100pg_AGC50%_1.raw	HEY	42	100pg	AGC50%	1	60K	32%
20200820_EXPL8_EVO1_ZY_SA_44min_TMT_HEY42_100pg_AGC50%_2.raw	HEY	42	100pg	AGC50%	2	60K	32%
20200820_EXPL8_EVO1_ZY_SA_44min_TMT_HEY42_100pg_AGC300%_1.raw	HEY	42	100pg	AGC300%	1	60K	32%
20200820_EXPL8_EVO1_ZY_SA_44min_TMT_HEY42_100pg_AGC300%_2.raw	HEY	42	100pg	AGC300%	2	60K	32%
20200820_EXPL8_EVO1_ZY_SA_44min_TMT_HEY42_200pg_AGC50%_1.raw	HEY	42	200pg	AGC50%	1	60K	32%
20200820_EXPL8_EVO1_ZY_SA_44min_TMT_HEY42_200pg_AGC50%_2.raw	HEY	42	200pg	AGC50%	2	60K	32%
20200820_EXPL8_EVO1_ZY_SA_44min_TMT_HEY42_200pg_AGC300%_1.raw	HEY	42	200pg	AGC300%	1	60K	32%
20200820_EXPL8_EVO1_ZY_SA_44min_TMT_HEY42_200pg_AGC300%_2.raw	HEY	42	200pg	AGC300%	2	60K	32%
20200820_EXPL8_EVO1_ZY_SA_44min_TMT_HEY98_50pg_AGC50%_1.raw	HEY	98	50pg	AGC50%	1	60K	32%
20200820_EXPL8_EVO1_ZY_SA_44min_TMT_HEY98_50pg_AGC50%_2.raw	HEY	98	50pg	AGC50%	2	60K	32%
20200820_EXPL8_EVO1_ZY_SA_44min_TMT_HEY98_50pg_AGC300%_1.raw	HEY	98	50pg	AGC300%	1	60K	32%
20200820_EXPL8_EVO1_ZY_SA_44min_TMT_HEY98_50pg_AGC300%_2.raw	HEY	98	50pg	AGC300%	2	60K	32%
20200820_EXPL8_EVO1_ZY_SA_44min_TMT_HEY98_100pg_AGC50%_1.raw	HEY	98	100pg	AGC50%	1	60K	32%
20200820_EXPL8_EVO1_ZY_SA_44min_TMT_HEY98_100pg_AGC50%_2.raw	HEY	98	100pg	AGC50%	2	60K	32%
20200820_EXPL8_EVO1_ZY_SA_44min_TMT_HEY98_100pg_AGC300%_1.raw	HEY	98	100pg	AGC300%	1	60K	32%
20200820_EXPL8_EVO1_ZY_SA_44min_TMT_HEY98_100pg_AGC300%_2.raw	HEY	98	100pg	AGC300%	2	60K	32%
20200820_EXPL8_EVO1_ZY_SA_44min_TMT_HEY98_200pg_AGC50%_1.raw	HEY	98	200pg	AGC50%	1	60K	32%
20200820_EXPL8_EVO1_ZY_SA_44min_TMT_HEY98_200pg_AGC50%_2.raw	HEY	98	200pg	AGC50%	2	60K	32%
20200820_EXPL8_EVO1_ZY_SA_44min_TMT_HEY98_200pg_AGC300%_1.raw	HEY	98	200pg	AGC300%	1	60K	32%
20200820_EXPL8_EVO1_ZY_SA_44min_TMT_HEY98_200pg_AGC300%_2.raw	HEY	98	200pg	AGC300%	2	60K	32%
20200820_EXPL8_EVO1_ZY_SA_44min_TMT_HEY210_50pg_AGC50%_1.raw	HEY	210	50pg	AGC50%	1	60K	32%
20200820_EXPL8_EVO1_ZY_SA_44min_TMT_HEY210_50pg_AGC50%_2.raw	HEY	210	50pg	AGC50%	2	60K	32%
20200820_EXPL8_EVO1_ZY_SA_44min_TMT_HEY210_50pg_AGC300%_1.raw	HEY	210	50pg	AGC300%	1	60K	32%
20200820_EXPL8_EVO1_ZY_SA_44min_TMT_HEY210_50pg_AGC300%_2.raw	HEY	210	50pg	AGC300%	2	60K	32%
20200820_EXPL8_EVO1_ZY_SA_44min_TMT_HEY210_100pg_AGC50%_1.raw	HEY	210	100pg	AGC50%	1	60K	32%
20200820_EXPL8_EVO1_ZY_SA_44min_TMT_HEY210_100pg_AGC50%_2.raw	HEY	210	100pg	AGC50%	2	60K	32%
20200820_EXPL8_EVO1_ZY_SA_44min_TMT_HEY210_100pg_AGC300%_1.raw	HEY	210	100pg	AGC300%	1	60K	32%
20200820_EXPL8_EVO1_ZY_SA_44min_TMT_HEY210_100pg_AGC300%_2.raw	HEY	210	100pg	AGC300%	2	60K	32%
20200820_EXPL8_EVO1_ZY_SA_44min_TMT_HEY210_200pg_AGC50%_1.raw	HEY	210	200pg	AGC50%	1	60K	32%
20200820_EXPL8_EVO1_ZY_SA_44min_TMT_HEY210_200pg_AGC50%_2.raw	HEY	210	200pg	AGC50%	2	60K	32%
20200820_EXPL8_EVO1_ZY_SA_44min_TMT_HEY210_200pg_AGC300%_1.raw	HEY	210	200pg	AGC300%	1	60K	32%
20200820_EXPL8_EVO1_ZY_SA_44min_TMT_HEY210_200pg_AGC300%_2.raw	HEY	210	200pg	AGC300%	2	60K	32%
20200820_EXPL8_EVO1_ZY_SA_44min_TMT_HEY434_50pg_AGC50%_1.raw	HEY	434	50pg	AGC50%	1	60K	32%
20200820_EXPL8_EVO1_ZY_SA_44min_TMT_HEY434_50pg_AGC50%_2.raw	HEY	434	50pg	AGC50%	2	60K	32%
20200820_EXPL8_EVO1_ZY_SA_44min_TMT_HEY434_50pg_AGC300%_1.raw	HEY	434	50pg	AGC300%	1	60K	32%
20200820_EXPL8_EVO1_ZY_SA_44min_TMT_HEY434_50pg_AGC300%_2.raw	HEY	434	50pg	AGC300%	2	60K	32%
20200820_EXPL8_EVO1_ZY_SA_44min_TMT_HEY434_100pg_AGC50%_1.raw	HEY	434	100pg	AGC50%	1	60K	32%
20200820_EXPL8_EVO1_ZY_SA_44min_TMT_HEY434_100pg_AGC50%_2.raw	HEY	434	100pg	AGC50%	2	60K	32%
20200820_EXPL8_EVO1_ZY_SA_44min_TMT_HEY434_100pg_AGC300%_1.raw	HEY	434	100pg	AGC300%	1	60K	32%
20200820_EXPL8_EVO1_ZY_SA_44min_TMT_HEY434_100pg_AGC300%_2.raw	HEY	434	100pg	AGC300%	2	60K	32%
20200820_EXPL8_EVO1_ZY_SA_44min_TMT_HEY434_200pg_AGC50%_1.raw	HEY	434	200pg	AGC50%	1	60K	32%
20200820_EXPL8_EVO1_ZY_SA_44min_TMT_HEY434_200pg_AGC50%_2.raw	HEY	434	200pg	AGC50%	2	60K	32%
20200820_EXPL8_EVO1_ZY_SA_44min_TMT_HEY434_200pg_AGC300%_1.raw	HEY	434	200pg	AGC300%	1	60K	32%
20200820_EXPL8_EVO1_ZY_SA_44min_TMT_HEY434_200pg_AGC300%_2.raw	HEY	434	200pg	AGC300%	2	60K	32%
20200820_EXPL8_EVO1_ZY_SA_44min_TMT_No126_50pg_AGC50%_1.raw	No	No Carrier	50pg	AGC50%	1	60K	32%
20200820_EXPL8_EVO1_ZY_SA_44min_TMT_No126_50pg_AGC50%_2.raw	No	No Carrier	50pg	AGC50%	2	60K	32%
20200820_EXPL8_EVO1_ZY_SA_44min_TMT_No126_50pg_AGC300%_1.raw	No	No Carrier	50pg	AGC300%	1	60K	32%
20200820_EXPL8_EVO1_ZY_SA_44min_TMT_No126_50pg_AGC300%_2.raw	No	No Carrier	50pg	AGC300%	2	60K	32%
20200820_EXPL8_EVO1_ZY_SA_44min_TMT_No126_100pg_AGC50%_1.raw	No	No Carrier	100pg	AGC50%	1	60K	32%
20200820_EXPL8_EVO1_ZY_SA_44min_TMT_No126_100pg_AGC50%_2.raw	No	No Carrier	100pg	AGC50%	2	60K	32%
20200820_EXPL8_EVO1_ZY_SA_44min_TMT_No126_100pg_AGC300%_1.raw	No	No Carrier	100pg	AGC300%	1	60K	32%
20200820_EXPL8_EVO1_ZY_SA_44min_TMT_No126_100pg_AGC300%_2.raw	No	No Carrier	100pg	AGC300%	2	60K	32%
20200820_EXPL8_EVO1_ZY_SA_44min_TMT_No126_200pg_AGC50%_1.raw	No	No Carrier	200pg	AGC50%	1	60K	32%
20200820_EXPL8_EVO1_ZY_SA_44min_TMT_No126_200pg_AGC50%_2.raw	No	No Carrier	200pg	AGC50%	2	60K	32%
20200820_EXPL8_EVO1_ZY_SA_44min_TMT_No126_200pg_AGC300%_1.raw	No	No Carrier	200pg	AGC300%	1	60K	32%
20200820_EXPL8_EVO1_ZY_SA_44min_TMT_No126_200pg_AGC300%_2.raw	No	No Carrier	200pg	AGC300%	2	60K	32%
20200827_EXPL8_EVO1_ZY_SA_44min_TMT_HEY14_100pg_30K_32%.raw	HEY	14	100pg	AGC300%		30K	32%
20200827_EXPL8_EVO1_ZY_SA_44min_TMT_HEY14_100pg_45K_32%.raw	HEY	14	100pg	AGC300%		45K	32%
20200827_EXPL8_EVO1_ZY_SA_44min_TMT_HEY14_100pg_60K_26%.raw	HEY	14	100pg	AGC300%		60K	26%
20200827_EXPL8_EVO1_ZY_SA_44min_TMT_HEY14_100pg_60K_29%.raw	HEY	14	100pg	AGC300%		60K	29%
20200827_EXPL8_EVO1_ZY_SA_44min_TMT_HEY14_100pg_60K_32%.raw	HEY	14	100pg	AGC300%		60K	32%
20200827_EXPL8_EVO1_ZY_SA_44min_TMT_HEY14_100pg_60K_35%.raw	HEY	14	100pg	AGC300%		60K	35%
20200827_EXPL8_EVO1_ZY_SA_44min_TMT_HEY14_100pg_60K_38%.raw	HEY	14	100pg	AGC300%		60K	38%
20200827_EXPL8_EVO1_ZY_SA_44min_TMT_HEY14_100pg_120K_32%.raw	HEY	14	100pg	AGC300%		120K	32%
20200827_EXPL8_EVO1_ZY_SA_44min_TMT_HEY42_100pg_30K_32%.raw	HEY	42	100pg	AGC300%		30K	32%
20200827_EXPL8_EVO1_ZY_SA_44min_TMT_HEY42_100pg_45K_32%.raw	HEY	42	100pg	AGC300%		45K	32%
20200827_EXPL8_EVO1_ZY_SA_44min_TMT_HEY42_100pg_60K_26%.raw	HEY	42	100pg	AGC300%		60K	26%
20200827_EXPL8_EVO1_ZY_SA_44min_TMT_HEY42_100pg_60K_29%.raw	HEY	42	100pg	AGC300%		60K	29%
20200827_EXPL8_EVO1_ZY_SA_44min_TMT_HEY42_100pg_60K_32%.raw	HEY	42	100pg	AGC300%		60K	32%
20200827_EXPL8_EVO1_ZY_SA_44min_TMT_HEY42_100pg_60K_35%.raw	HEY	42	100pg	AGC300%		60K	35%
20200827_EXPL8_EVO1_ZY_SA_44min_TMT_HEY42_100pg_60K_38%.raw	HEY	42	100pg	AGC300%		60K	38%
20200827_EXPL8_EVO1_ZY_SA_44min_TMT_HEY42_100pg_120K_32%.raw	HEY	42	100pg	AGC300%		120K	32%
20200827_EXPL8_EVO1_ZY_SA_44min_TMT_HEY98_100pg_30K_32%.raw	HEY	98	100pg	AGC300%		30K	32%
20200827_EXPL8_EVO1_ZY_SA_44min_TMT_HEY98_100pg_45K_32%.raw	HEY	98	100pg	AGC300%		45K	32%
20200827_EXPL8_EVO1_ZY_SA_44min_TMT_HEY98_100pg_60K_26%.raw	HEY	98	100pg	AGC300%		60K	26%
20200827_EXPL8_EVO1_ZY_SA_44min_TMT_HEY98_100pg_60K_29%.raw	HEY	98	100pg	AGC300%		60K	29%
20200827_EXPL8_EVO1_ZY_SA_44min_TMT_HEY98_100pg_60K_32%.raw	HEY	98	100pg	AGC300%		60K	32%
20200827_EXPL8_EVO1_ZY_SA_44min_TMT_HEY98_100pg_60K_35%.raw	HEY	98	100pg	AGC300%		60K	35%
20200827_EXPL8_EVO1_ZY_SA_44min_TMT_HEY98_100pg_60K_38%.raw	HEY	98	100pg	AGC300%		60K	38%
20200827_EXPL8_EVO1_ZY_SA_44min_TMT_HEY98_100pg_120K_32%.raw	HEY	98	100pg	AGC300%		120K	32%
20200827_EXPL8_EVO1_ZY_SA_44min_TMT_HEY210_100pg_30K_32%.raw	HEY	210	100pg	AGC300%		30K	32%
20200827_EXPL8_EVO1_ZY_SA_44min_TMT_HEY210_100pg_45K_32%.raw	HEY	210	100pg	AGC300%		45K	32%
20200827_EXPL8_EVO1_ZY_SA_44min_TMT_HEY210_100pg_60K_26%.raw	HEY	210	100pg	AGC300%		60K	26%
20200827_EXPL8_EVO1_ZY_SA_44min_TMT_HEY210_100pg_60K_29%.raw	HEY	210	100pg	AGC300%		60K	29%
20200827_EXPL8_EVO1_ZY_SA_44min_TMT_HEY210_100pg_60K_32%.raw	HEY	210	100pg	AGC300%		60K	32%
20200827_EXPL8_EVO1_ZY_SA_44min_TMT_HEY210_100pg_60K_35%.raw	HEY	210	100pg	AGC300%		60K	35%
20200827_EXPL8_EVO1_ZY_SA_44min_TMT_HEY210_100pg_60K_38%.raw	HEY	210	100pg	AGC300%		60K	38%
20200827_EXPL8_EVO1_ZY_SA_44min_TMT_HEY210_100pg_120K_32%.raw	HEY	210	100pg	AGC300%		120K	32%
20200827_EXPL8_EVO1_ZY_SA_44min_TMT_HEY434_100pg_30K_32%.raw	HEY	434	100pg	AGC300%		30K	32%
20200827_EXPL8_EVO1_ZY_SA_44min_TMT_HEY434_100pg_45K_32%.raw	HEY	434	100pg	AGC300%		45K	32%
20200827_EXPL8_EVO1_ZY_SA_44min_TMT_HEY434_100pg_60K_26%.raw	HEY	434	100pg	AGC300%		60K	26%
20200827_EXPL8_EVO1_ZY_SA_44min_TMT_HEY434_100pg_60K_29%.raw	HEY	434	100pg	AGC300%		60K	29%
20200827_EXPL8_EVO1_ZY_SA_44min_TMT_HEY434_100pg_60K_32%.raw	HEY	434	100pg	AGC300%		60K	32%
20200827_EXPL8_EVO1_ZY_SA_44min_TMT_HEY434_100pg_60K_35%.raw	HEY	434	100pg	AGC300%		60K	35%
20200827_EXPL8_EVO1_ZY_SA_44min_TMT_HEY434_100pg_60K_38%.raw	HEY	434	100pg	AGC300%		60K	38%
20200827_EXPL8_EVO1_ZY_SA_44min_TMT_HEY434_100pg_120K_32%.raw	HEY	434	100pg	AGC300%		120K	32%
20200827_EXPL8_EVO1_ZY_SA_44min_TMT_No126_100pg_30K_32%.raw	No	No Carrier	100pg	AGC300%		30K	32%
20200827_EXPL8_EVO1_ZY_SA_44min_TMT_No126_100pg_45K_32%.raw	No	No Carrier	100pg	AGC300%		45K	32%
20200827_EXPL8_EVO1_ZY_SA_44min_TMT_No126_100pg_60K_26%.raw	No	No Carrier	100pg	AGC300%		60K	26%
20200827_EXPL8_EVO1_ZY_SA_44min_TMT_No126_100pg_60K_29%.raw	No	No Carrier	100pg	AGC300%		60K	29%
20200827_EXPL8_EVO1_ZY_SA_44min_TMT_No126_100pg_60K_32%.raw	No	No Carrier	100pg	AGC300%		60K	32%
20200827_EXPL8_EVO1_ZY_SA_44min_TMT_No126_100pg_60K_35%.raw	No	No Carrier	100pg	AGC300%		60K	35%
20200827_EXPL8_EVO1_ZY_SA_44min_TMT_No126_100pg_60K_38%.raw	No	No Carrier	100pg	AGC300%		60K	38%
20200827_EXPL8_EVO1_ZY_SA_44min_TMT_No126_100pg_120K_32%.raw	No	No Carrier	100pg	AGC300%		120K	32%
